# Supplementary material for: Structural and regulatory determinants of flagellar motility in Rhodobacterales—the archetypal flagellum of Phaeobacter inhibens DSM 17395
Source: mSystems. 2025 Jul 8;10(8):e00419-25. doi: 10.1128/msystems.00419-25 (PMC12363192; doi:10.1128/msystems.00419-25)
Supplement: Supplemental Tables — Tables S1-S7. [file msystems.00419-25-s0004.xlsx]

## Sheet: Suppl. Tab. S1
Supplementary Table S1 - List of 306 Rhodobacterales genomes with taxonomic affiliation, accession numbers and distribution of flagella systems.
			Taxonomy						Genome Sequencing			Number of flagella systems
No	Organism	Clade	Genus	Species	Collection	Strain - ID	Type strain	Basonym	Accession	Status	Con/Sca/Rep	fla1	fla2	fla3	Sum
001	Phaeobacter inhibens DSM 17395	Clade 1	Phaeobacter	inhibens	DSM 17395	x	no	x	GCF_000154765.2	complete	4	1	0	0	1
002	Phaeobacter inhibens DSM 24588	Clade 1	Phaeobacter	inhibens	DSM 24588	2.10	no	x	GCF_003443555.1	complete	4	1	0	0	1
003	Phaeobacter inhibens P72	Clade 1	Phaeobacter	inhibens	x	P72	no	x	GCF_002891945.1	complete	6	1	0	0	1
004	Phaeobacter inhibens DSM 16374	Clade 1	Phaeobacter	inhibens	DSM 16374	T5	yes	x	GCF_000473105.1	WGS	6	1	0	0	1
005	Phaeobacter gallaeciensis DSM 26640	Clade 1	Phaeobacter	gallaeciensis	DSM 26640	BS107	yes	Roseobacter gallaeciensis	GCF_000511385.1	complete	8	1	0	0	1
006	Phaeobacter gallaeciensis P129	Clade 1	Phaeobacter	gallaeciensis	x	P129	no	x	GCF_002381385.1	complete	7	1	0	0	1
007	Phaeobacter piscinae DSM 103509	Clade 1	Phaeobacter	piscinae	DSM 103509	27-4 (P14)	yes	x	GCF_002407245.1	complete	8	1	0	0	1
008	Phaeobacter sp. S60	Clade 1	Phaeobacter	sp.	x	S60	no	x	GCF_000826845.1	WGS	55	1	0	0	1
009	Phaeobacter piscinae S26	Clade 1	Phaeobacter	piscinae	x	S26	no	x	GCF_000826835.1	WGS	59	1	0	0	1
010	Phaeobacter porticola DSM 103148	Clade 1	Phaeobacter	porticola	DSM 103148	P97	yes	x	GCF_001888185.1	complete	6	1	0	0	1
011	Phaeobacter italicus DSM 26436	Clade 1	Phaeobacter	italicus	DSM 26436	x	yes	Nautella italica	GCF_000156255.1	WGS	17	1	0	0	1
012	Leisingera sp. Y4I	Clade 1	Leisingera	sp.	x	Y4I	no	x	GCF_000156135.1	WGS	63	1	0	0	1
013	Leisingera daeponensis DSM 23529	Clade 1	Leisingera	daeponensis	DSM 23529	TF-218	yes	Phaeobacter daeponensis	GCF_000473145.1	WGS	12	1	0	0	1
014	Leisingera aquaemixtae CECT 8399	Clade 1	Leisingera	aquaemixtae	CECT 8399	SSK6-1	yes	Phaeobacter aquaemixtae	GCF_001458395.1	WGS	40	1	0	0	1
015	Leisingera caerulea DSM 24564	Clade 1	Leisingera	caerulea	DSM 24564	x	yes	x	GCF_000473325.1	WGS	9	1	1	0	2
016	Leisingera sp. ANG-S5	Clade 1	Leisingera	sp.	x	ANG-S5	no	x	GCF_000813925.1	WGS	43	1	0	0	1
017	Leisingera sp. ANG1	Clade 1	Leisingera	sp.	x	ANG1	no	x	GCF_000203975.2	WGS	20	1	0	0	1
018	Leisingera sp. JC1	Clade 1	Leisingera	sp.	x	JC1	no	x	GCF_001679925.1	WGS	168	1	0	0	1
019	Leisingera aquimarina DSM 24565	Clade 1	Leisingera	aquimarina	DSM 24565	R-26159	yes	x	GCF_000473165.1	WGS	8	1	0	0	1
020	Leisingera methylohalidivorans DSM 14336	Clade 1	Leisingera	methylohalidivorans	DSM 14336	MB2	yes	x	GCF_000511355.1	complete	3	1	0	0	1
021	Pseudophaeobacter sp. MED193	Clade 1	Pseudophaeobacter	sp.	x	MED193	no	Synonym: Roseobacter sp. MED193	GCF_000152965.1	WGS	4	0	0	0	0
022	Pseudophaeobacter arcticus DSM 23566	Clade 1	Pseudophaeobacter	arcticus	DSM 23566	20188	yes	x	GCF_000473205.1	WGS	6	1	0	0	1
023	Roseobacter sp. SK209-2-6	Clade 1	Roseobacter	sp.	x	SK209-2-6	no	x	GCF_000169455.1	WGS	29	1	0	0	1
024	Epibacterium mobile F1926	Clade 1	Epibacterium	mobile	x	F1926	no	Ruegeria mobilis	GCF_000376545.2	complete	5	1	0	0	1
025	Epibacterium sp. TrichCH4B	Clade 1	Ruegeria	sp.	x	TrichCH4B	no	Synonym: Silicibacter	GCF_000161815.1	WGS	129	1	0	0	1
026	Epibacterium mobile DSM 23403	Clade 1	Epibacterium	mobile	DSM 23403	N-615G15	yes	Ruegeria mobilis	GCF_900106635.1	WGS	37	1	0	0	1
027	Epibacterium sp. TM1040	Clade 1	Epibacterium	sp.	x	TM1040	no	Synonym: Silicibacter	GCF_000014065.1	complete	3	1	0	0	1
028	Epibacterium multivorans DSM 26470	Clade 1	Epibacterium	multivorans	DSM 26470	MD5	yes	Tropicibacter multivorans	GCF_900112515.1	WGS	41	1	0	0	1
029	Epibacterium ulvae DSM 24752	Clade 1	Epibacterium	ulvae	DSM 24752	U95	yes	x	GCF_900102795.1	WGS	30	1	0	0	1
030	Phaeobacter gallaeciensis JL2886	Clade 1	Phaeobacter	gallaeciensis	x	JL2886	no	x	GCF_001678945.1	complete	1	1	0	0	1
031	Ruegeria atlantica DSM 5823	Clade 1	Ruegeria	atlantica	DSM 5823	1480	yes	Agrobacterium atlanticum	GCF_001458195.1	WGS	75	0	0	0	0
032	Ruegeria meteori DSM 5824	Clade 1	Ruegeria	meteori	DSM 5824	1513	no	Agrobacterium meteori	GCF_001458095.1	WGS	67	0	0	0	0
033	Ruegeria denitrificans CECT 5091	Clade 1	Ruegeria	denitrificans	CECT 5091	5OM10	yes	x	GCF_001458295.1	WGS	42	1	0	0	1
034	Ruegeria meonggei CECT 8411	Clade 1	Ruegeria	meonggei	CECT 8411	MA-E2-3	yes	x	GCF_900172215.1	WGS	33	0	0	0	0
035	Ruegeria conchae DSM 29317	Clade 1	Ruegeria	conchae	DSM 29317	TW15	yes	x	GCF_000192475.1	WGS	28	1	0	0	1
036	Ruegeria halocynthiae DSM 27839	Clade 1	Ruegeria	halocynthiae	DSM 27839	MA1-6	yes	x	GCF_900106805.1	WGS	35	1	0	0	1
037	Ruegeria sp. KLH11	Clade 1	Ruegeria	sp.	x	KLH11	no	x	GCF_000158135.1	WGS	48	1	0	0	1
038	Ruegeria lacuscaerulensis DSM 11314	Clade 1	Ruegeria	lacuscaerulensis	DSM 11314	ITI-1157	yes	Silicibacter lacusaerulensis	GCF_000161775.1	WGS	47	1	0	0	1
039	Ruegeria arenilitoris CECT 8715	Clade 1	Ruegeria	arenilitoris	CECT 8715	G-M8	yes	x	GCF_900185035.1	WGS	11	1	0	0	1
040	Ruegeria litorea CECT 7639	Clade 1	Ruegeria	litorea	CECT 7639	R-37	yes	Tropicibacter litoreus	GCF_900172225.1	WGS	18	1	0	0	1
041	Ruegeria pomeroyi DSM 15171	Clade 1	Ruegeria	pomeroyi	DSM 15171	DSS-3	yes	Silicibacter pomeroyi	GCF_000011965.2	complete	2	1	0	0	1
042	Ruegeria marina DSM 24837	Clade 1	Ruegeria	marina	DSM 24837	ZH17	yes	x	GCF_900101475.1	WGS	51	0	0	0	0
043	Cribrihabitans marinus DSM 29340	Clade 1	Cribrihabitans	marinus	DSM 29340	CZ-AM5	yes	x	GCF_900109035.1	WGS	33	1	0	0	1
044	Pseudodonghicola xiamenensis DSM 18339	Clade 1	Pseudodonghicola	xiamenensis	DSM 18339	Y-2	yes	Donghicola xiamenensis	GCF_000429365.1	WGS	90	0	1	0	1
045	Jhaorihella thermophila DSM 23413	Clade 1	Jhaorihella	thermophila	DSM 23413	CC-MHSW-1	yes	x	GCF_900108275.1	WGS	69	1	0	0	1
046	Sedimentitalea nanhaiensis DSM 24252	Clade 1	Sedimentitalea	nanhaiensis	DSM 24252	NH52F	yes	Leisingera nanhaiensis	GCF_900116455.1	WGS	90	1	0	0	1
047	Pontibaca methylaminivorans DSM 21219	Clade 1	Pontibaca	methylaminivorans	DSM 21219	GRP21	yes	x	GCF_900156525.1	WGS	8	1	0	0	1
048	Marinibacterium anthonyi LA6	Clade 1	Marinibacterium	anthonyi	DSM 107130	LA6	no	x	GCF_003217735.2	complete	13	1	0	0	1
049	Marinibacterium profundimaris LMG 27151	Clade 1	Marinibacterium	profundimaris	LMG 27151	22II1-22F33	yes	x	GCF_002210095.1	WGS	60	1	0	0	1
050	Aestuariivita boseongensis CECT 8532	Clade 1	Aestuariivita	boseongensis	CECT 8532	BS-B2	yes	x	GCF_001262635.1	WGS	146	0	0	0	0
051	Sulfitobacter pontiacus DSM 10014	Clade 2	Sulfitobacter	pontiacus	DSM 10014	CHLG 10	yes	x	GCF_900106935.1	WGS	24	0	1	0	1
052	Sulfitobacter sp. NAS-14.1	Clade 2	Sulfitobacter	sp.	x	NAS-14.1	no	x	GCF_000152645.1	WGS	27	0	1	0	1
053	Sulfitobacter sp. DSM 11700	Clade 2	Sulfitobacter	sp.	DSM 11700	EE-36	no	x	GCF_000152605.1	WGS	15	0	1	0	1
054	Sulfitobacter litoralis DSM 17584	Clade 2	Sulfitobacter	litoralis	DSM 17584	Iso 3	yes	x	GCF_900103185.1	WGS	63	0	1	0	1
055	Sulfitobacter sp. GAI101	Clade 2	Sulfitobacter	sp.	x	GAI101	no	Synonym: Roseobacter	GCF_000156335.1	WGS	67	1	0	0	1
056	Sulfitobacter marinus DSM 23422	Clade 2	Sulfitobacter	marinus	DSM 23422	SW-265	yes	x	GCF_900116285.1	WGS	12	1	1	0	2
057	Sulfitobacter noctilucicola DSM 101015	Clade 2	Sulfitobacter	noctilucicola	DSM 101015	NB-77	yes	x	GCF_000622385.1	WGS	8	0	0	0	0
058	Sulfitobacter noctilucae DSM 100978	Clade 2	Sulfitobacter	noctilucae	DSM 100978	NB-68	yes	x	GCF_000622365.1	WGS	14	1	0	0	1
059	Sulfitobacter geojensis JCM 18835	Clade 2	Sulfitobacter	geojensis	JCM 18835	MM-124	yes	x	GCF_000622325.1	WGS	5	0	1	0	1
060	Sulfitobacter sp. DFL-14	Clade 2	Sulfitobacter	sp.	x	DFL-14	no	x	GCF_003335585.1	WGS	47	1	0	0	1
061	Sulfitobacter sp. EhC04	Clade 2	Sulfitobacter	sp.	x	EhC04	no	x	GCF_001650875.1	WGS	89	0	0	0	0
062	Sulfitobacter mediterraneus DSM 12244	Clade 2	Sulfitobacter	mediterraneus	DSM 12244	CH-B427	yes	x	GCF_000622345.1	WGS	31	0	1	0	1
063	Sulfitobacter dubius DSM 16472	Clade 2	Sulfitobacter	dubius	DSM 16472	KMM 3554	yes	x	GCF_900113435.1	WGS	21	0	1	0	1
064	Sulfitobacter sp. HI0054	Clade 2	Sulfitobacter	sp.	x	HI0054	no	x	GCF_001635605.1	WGS	555	0	1	0	1
065	Sulfitobacter indolifex DSM 14862	Clade 2	Sulfitobacter	indolifex	DSM 14862	Hel 45	yes	Oceanibulbus indolifex	GCF_000172095.1	WGS	105	0	1	0	1
066	Sulfitobacter delicatus DSM 16477	Clade 2	Sulfitobacter	delicatus	DSM 16477	KMM 3584	yes	x	GCF_900102535.1	WGS	34	1	1	0	2
067	Sulfitobacter brevis DSM 11443	Clade 2	Sulfitobacter	brevis	DSM 11443	EL-162	yes	x	GCF_900112755.1	WGS	68	0	1	0	1
068	Sulfitobacter donghicola DSM 23563	Clade 2	Sulfitobacter	donghicola	DSM 23563	DSW-25	yes	x	GCF_000622405.1	WGS	9	1	0	0	1
069	Sulfitobacter guttiformis DSM 11458	Clade 2	Sulfitobacter	guttiformis	DSM 11458	EL-38	yes	Staleya guttiformis	GCF_000622425.1	WGS	4	1	0	0	1
070	Roseobacter litoralis DSM 6996	Clade 2	Roseobacter	litoralis	DSM 6996	OCh 149	yes	x	GCF_000154785.2	complete	4	1	0	0	1
071	Roseobacter denitrificans DSM 7001	Clade 2	Roseobacter	denitrificans	DSM 7001	OCh 114	yes	x	GCF_000014045.1	complete	5	1	0	0	1
072	Pseudosulfitobacter sp. 20_GPM-1509m	Clade 2	Pseudosulfitobacter	sp.	x	20_GPM-1509m	no	Synonym: Sulfitobacter sp. 20_GPM-1509m	GCF_000620505.1	WGS	27	0	0	0	0
073	Pseudosulfitobacter pseudonitzschiae DSM 26824	Clade 2	Pseudosulfitobacter	pseudonitzschiae	DSM 26824	H3	yes	Sulfitobacter pseudonitzschiae	GCF_000712315.1	WGS	80	0	0	0	0
074	Pseudosulfitobacter sp. DSM 107133	Clade 2	Pseudosulfitobacter	sp.	DSM 107133	PIC-76	no	Sulfitobacter	GCF_003335545.1	WGS	96	1	0	0	1
075	Sulfitobacter sp. DSM 107132	Clade 2	Pseudosulfitobacter	sp.	DSM 107132	DFL-23	no	Synonym: Sulfitobacter sp. DFL-23	GCF_003335595.1	WGS	27	0	0	0	0
076	Tateyamaria omphalii DOK1-4	Clade 2	Tateyamaria	omphalii	x	DOK1-4	no	x	GCF_001969365.1	complete	8	1	0	0	1
077	Roseovarius sp. 217	Clade 3A	Roseovarius	sp.	x	217	no	x	GCF_000152845.1	WGS	37	1	0	0	1
078	Roseovarius sp. BRH_c41	Clade 3A	Roseovarius	sp.	x	BRH_c41	no	x	GCF_000961715.1	WGS	71	1	0	1	2
079	Roseovarius sp. TM1035	Clade 3A	Roseovarius	sp.	x	TM1035	no	x	GCF_000170775.1	WGS	15	1	0	1	2
080	Roseovarius mucosus DSM 17069	Clade 3A	Roseovarius	mucosus	DSM 17069	DFL-24	yes	x	GCF_000768555.3	WGS	25	1	0	1	2
081	Roseovarius sp. MCTG156(2b)	Clade 3A	Roseovarius	sp.	x	MCTG156(2b)	no	x	GCF_000744325.1	WGS	8	1	0	1	2
082	Roseovarius azorensis DSM 100674	Clade 3A	Roseovarius	azorensis	DSM 100674	SSW084	yes	x	GCF_900109455.1	WGS	43	1	0	0	1
083	Roseovarius tolerans DSM 11457	Clade 3A	Roseovarius	tolerans	DSM 11457	EL-172	yes	x	GCF_900109855.1	WGS	46	0	0	0	0
084	Roseovarius tolerans EL-164	Clade 3A	Roseovarius	tolerans	x	EL-164	no	x	GCF_001247715.1	WGS	121	0	0	0	0
085	Roseovarius marisflavi DSM 29327	Clade 3A	Roseovarius	marisflavi	DSM 29327	H50	yes	x	GCF_900142625.1	WGS	83	0	0	0	0
086	Roseovarius gaetbuli CECT 8370	Clade 3A	Roseovarius	gaetbuli	CECT 8370	YM-20	yes	x	GCF_900172365.1	WGS	144	0	0	0	0
087	Roseovarius lutimaris DSM 28463	Clade 3A	Roseovarius	lutimaris	DSM 28463	112	yes	x	GCF_900115165.1	WGS	72	1	0	0	1
088	Roseovarius litorisediminis CECT 8287	Clade 3A	Roseovarius	litorisediminis	CECT 8287	D1-W8	yes	Pelagicola litorisediminis	GCF_900172295.1	WGS	39	0	0	0	0
089	Roseovarius aestuarii DSM 29438	Clade 3A	Roseovarius	aestuarii	DSM 29438	SMK-122	yes	x	GCF_900172285.1	WGS	82	1	0	0	1
090	Roseovarius halotolerans DSM 29507	Clade 3A	Roseovarius	halotolerans	DSM 29507	HJ50	yes	x	GCF_900172255.1	WGS	14	0	0	0	0
091	Roseobacter sp. AzwK-3b	Clade 3A	Roseobacter	sp.	x	AzwK-3b	no	x	GCF_000170875.1	WGS	31	0	0	0	0
092	Roseovarius pacificus DSM 29589	Clade 3A	Roseovarius	pacificus	DSM 29589	81-2	yes	x	GCF_900142665.1	WGS	52	0	0	0	0
093	Roseovarius indicus DSM 26383	Clade 3A	Roseovarius	indicus	DSM 26383	2PR52-14	yes	x	GCF_008728195.1	complete	5	0	1	0	1
094	Roseovarius sp. HI0049	Clade 3A	Roseovarius	sp.	x	HI0049	no	x	GCA_001635625.1	WGS	3470	0	0	0	0
095	Roseovarius atlanticus KCTC 42506	Clade 3A	Roseovarius	atlanticus	KCTC 42506	R12B	yes	x	GCF_001441615.1	WGS	73	1	0	0	1
096	Roseovarius albus CECT 7450	Clade 3A	Roseovarius	albus	CECT 7450	4SM10	yes	x	GCF_900172335.1	WGS	39	0	0	0	0
097	Roseovarius nubinhibens DSM 15170	Clade 3A	Roseovarius	nubinhibens	DSM 15170	ISM	yes	x	GCF_000152625.1	WGS	10	0	0	0	0
098	Roseovarius nanhaiticus DSM 29590	Clade 3A	Roseovarius	nanhaiticus	DSM 29590	NH52J	yes	x	GCF_900156535.1	WGS	14	1	0	0	1
099	Rhodobacteraceae bacterium HLUCCO07	Clade 3A	Rhodobacteraceae	bacterium	x	HLUCCO07	no	x	GCA_001314705.1	WGS	35	1	0	0	1
100	Lentibacter algarum DSM 24677	Clade 3A	Lentibacter	algarum	DSM 24677	ZXM100	no	x	GCF_900107355.1	WGS	21	1	0	1	2
101	Thalassobium gelatinovorans DSM 5887	Clade 3A	Thalassobius	gelatinovorans	DSM 5887	IAM 12617	yes	Agrobacterium gelatinovorum	GCF_900111045.1	WGS	27	0	0	1	1
102	Thalassobius mediterraneus DSM 16398	Clade 3A	Thalassobius	mediterraneus	DSM 16398	XSM19	yes	x	GCF_001458435.1	WGS	19	0	0	0	0
103	Litorimicrobium taeanense DSM 22007	Clade 3A	Litorimicrobium	taeanense	DSM 22007	G4	yes	x	GCF_900110775.1	WGS	37	1	0	0	1
104	Rhodobacteraceae bacterium EhC02	Clade 3A	Rhodobacteraceae	bacterium	x	EhC02	no	x	GCF_001650895.1	WGS	60	0	1	0	1
105	Sediminimonas qiaohouensis DSM 21189	Clade 3A	Sediminimonas	qiaohouensis	DSM 21189	YIM B024	yes	x	GCF_000423645.1	WGS	67	0	0	0	0
106	Lutimaribacter saemankumensis DSM 28010	Clade 3A	Lutimaribacter	saemankumensis	DSM 28010	SMK-117	yes	x	GCF_900100005.1	WGS	49	0	0	0	0
107	Lutimaribacter sp. HL-35	Clade 3A	Oceanicola	sp.	x	HL-35	no	Synonym: Oceanicola sp. HL-35	GCF_000526275.1	WGS	8	0	0	0	0
108	Pseudooceanicola nitratireducens DSM 29619	Clade 3A	Pseudooceanicola	nitratireducens	DSM 29619	JLT1210	yes	Oceanicola nitratireducens	GCF_900112545.1	WGS	11	0	1	0	1
109	Pseudooceanicola batsensis DSM 15984	Clade 3A	Pseudooceanicola	batsensis	DSM 15984	HTCC 2597	yes	Oceanicola batsensis	GCF_000152725.1	WGS	23	0	1	0	1
110	Pseudooceanicola atlanticus KCTC 42004	Clade 3A	Pseudooceanicola	atlanticus	KCTC 42004	22II-S11g	yes	x	GCF_000768315.1	WGS	47	1	1	0	2
111	Pseudooceanicola nanhaiensis DSM 18065	Clade 3A	Pseudooceanicola	nanhaiensis	DSM 18065	SS011B1-20	yes	Oceanicola nanhaiensis	GCF_014645095.1	WGS	18	0	0	0	0
112	Pseudooceanicola sp. S124	Clade 3A	Oceanicola	sp.	x	S124	no	Synonym: Oceanicola sp. S124	GCF_000220565.1	WGS	339	1	0	0	1
113	Shimia haliotis DSM 28453	Clade 6A	Shimia	haliotis	DSM 28453	WM35	yes	x	GCF_900114415.1	WGS	22	1	0	0	1
114	Shimia sp. SK013	Clade 6A	Shimia	sp.	x	SK013	no	x	GCF_001292625.1	WGS	28	1	0	0	1
115	Shimia marina DSM 26895	Clade 6A	Shimia	marina	DSM 26895	CL-TA03	yes	x	GCF_900112745.1	WGS	32	1	0	0	1
116	Shimia aestuarii DSM 15283	Clade 6A	Shimia	aestuarii	DSM 15283	JC2049	yes	Thalassobius aestuarii	GCF_900114635.1	WGS	27	1	0	0	1
117	Shimia gijangensis DSM 100564	Clade 6A	Shimia	gijangensis	DSM 100564	YSS-7	yes	Pseudopelagicola gijangensis	GCF_900142085.1	WGS	78	0	0	0	0
118	Cognatishimia maritima DSM 28223	Clade 6A	Cognatishimia	maritima	DSM 28223	GSW-6/GSW-M6	yes	Thalassobius maritimus	GCF_900129685.1	WGS	14	0	1	0	1
119	Cognatishimia activa CECT 5114	Clade 6A	Cognatishimia	activa	CECT 5114	11SM18	no	Thalassobius activus	GCF_001458235.1	WGS	26	0	1	0	1
120	Salinihabitans flavidus DSM 27842	Clade 6A	Salinihabitans	flavidus	DSM 27842	ISL-46	yes	x	GCF_900110425.1	WGS	86	1	0	0	1
121	Salipiger thiooxidans DSM 10146	Clade 3B	Salipiger	thiooxidans	DSM 10146	CHLG1 / UNIQEM U 228	yes	Citreicella thiooxidans	GCF_900102075.1	WGS	69	0	0	0	0
122	Salipiger sp. SE45	Clade 3B	Salipiger	sp.	x	SE45	no	Citreicella sp.	GCF_000161755.1	WGS	122	1	0	0	1
123	Salipiger abyssi LMG 27363	Clade 3B	Salipiger	abyssi	LMG 27363	JLT2014	yes	Pelagibaca abyssi	GCF_001975705.1	complete	9	1	1	0	2
124	Salipiger bermudensis DSM 26914	Clade 3B	Salipiger	bermudensis	DSM 26914	HTCC 2601	yes	Pelagibaca bermudensis	GCF_000153725.1	WGS	103	1	1	0	2
125	Salipiger profundus DSM 27508	Clade 3B	Salipiger	profundus	DSM 27508	ZH114	yes	Thiobacimonas profunda	GCF_900112435.1	WGS	61	1	0	0	1
126	Salipiger aestuarii 357	Clade 3B	Salipiger	aestuarii	x	357	no	Citreicella aestuarii	GCA_000259095.1	WGS	180	1	0	0	1
127	Alloyangia pacifica DSM 26894	Clade 3B	Alloyangia	pacifica	DSM 26894	DX5-10	yes	Yangia pacifica, Synonym: Salipiger pacificus	GCF_900100725.1	WGS	47	1	1	0	2
128	Salipiger sp. CCB-MM3	Clade 3B	Salipiger	sp.	x	CCB-MM3	no	Yangia sp.	GCF_001687105.1	complete	7	0	1	0	1
129	Salipiger marinus DSM 26424	Clade 3B	Salipiger	marinus	DSM 26424	CK-I3-6	yes	Citreicella marina	GCF_900100085.1	WGS	111	1	0	0	1
130	Salipiger mucosus DSM 16094	Clade 3B	Salipiger	mucosus	DSM 16094	A3	yes	x	GCF_000442255.1	WGS	30	1	1	0	2
131	Mameliella alba DSM 26384	Clade 3B	Mameliella	alba	DSM 26384	JLT354-W	yes	x	GCF_003051025.1	WGS	36	1	0	0	1
132	Mameliella alba JCM 30379	Clade 3B	Mameliella	alba	JCM 30379	JL351	yes	Ponticoccus lacteus	GCF_002211225.1	WGS	47	1	0	0	1
133	Mameliella alba DSM 104732	Clade 3B	Mameliella	alba	DSM 104732	L6M1-5	no	x	GCF_002211215.1	WGS	54	1	0	0	1
134	Mameliella alba KCTC 42178	Clade 3B	Mameliella	alba	KCTC 42178	KD53	yes	x	GCF_002211155.1	WGS	35	1	0	0	1
135	Antarctobacter heliothermus DSM 11445	Clade 3B	Antarctobacter	heliothermus	DSM 11445	El-219	yes	x	GCF_900188425.1	WGS	159	1	0	0	1
136	Maliponia aquimaris CECT 8898	Clade 3B	Maliponia	aquimaris	CECT 8898	MM-10	yes	x	GCF_900184945.1	WGS	56	1	0	0	1
137	Sagittula stellata DSM 11524	Clade 3B	Sagittula	stellata	DSM 11524	E-37	yes	x	GCF_000169415.1	WGS	39	1	0	0	1
138	Pelagimonas phthalicica DSM 26923	Clade 3B	Pelagimonas	phthalicica	DSM 26923	KU27E1	yes	Tropicibacter phthalicus	GCF_900184825.1	WGS	17	1	0	0	1
139	Pelagimonas varians DSM 23678	Clade 3B	Pelagimonas	varians	DSM 23678	SH4_1	yes	x	GCF_900185055.1	WGS	59	1	0	0	1
140	Tropicibacter naphthalenivorans DSM 19561	Clade 3B	Tropicibacter	naphthalenivorans	DSM 19561	C02	yes	x	GCF_900176475.1	WGS	32	1	0	0	1
141	Citreimonas salinaria DSM 26880	Clade 3B	Citreimonas	salinaria	DSM 26880	CL-SP20	yes	x	GCF_900107235.1	WGS	62	1	0	0	1
142	Roseivivax marinus LMG 27156	Clade 3B	Roseivivax	marinus	LMG 27156	22II-S10s	yes	Synonym: Roseivivax atlanticus	GCF_000520615.1	WGS	64	0	1	0	1
143	Roseivivax marinus DSM 27511	Clade 3B	Roseivivax	marinus	DSM 27511	ZL 136	yes	x	GCF_900109705.1	WGS	39	0	0	0	0
144	Roseivivax jejudonensis CECT 8625	Clade 3B	Roseivivax	jejudonensis	CECT 8625	CDM-17	yes	x	GCF_900172265.1	WGS	21	0	0	0	0
145	Roseivivax halodurans DSM 15395	Clade 3B	Roseivivax	halodurans	DSM 15395	Och 239	yes	x	GCF_000521785.1	WGS	150	0	1	0	1
146	Roseivivax isoporae DSM 22223	Clade 3B	Roseivivax	isoporae	DSM 22223	sw-2	yes	x	GCF_000521865.1	WGS	203	1	1	0	2
147	Roseivivax lentus DSM 29430	Clade 3B	Roseivivax	lentus	DSM 29430	S5-5	yes	x	GCF_900156805.1	WGS	46	1	0	0	1
148	Roseivivax halotolerans DSM 15490	Clade 3B	Roseivivax	halotolerans	DSM 15490	Och 210	yes	x	GCF_900115815.1	WGS	45	0	0	0	0
149	Puniceibacterium sediminis DSM 29052	Clade 3B	Puniceibacterium	sediminis	DSM 29052	RU-1-R-18	yes	x	GCF_900188035.1	WGS	69	1	0	0	1
150	Marivita geojedonensis DSM 29432	Clade 3B	Marivita	geojedonensis	DSM 29432	DPG-138	yes	x	GCF_002115805.1	WGS	73	0	0	0	0
151	Marivita cryptomonadis DSM 21340	Clade 3B	Marivita	cryptomonadis	DSM 21340	CL-SK44	yes	x	GCF_003002975.1	WGS	67	1	0	0	1
152	Marivita hallyeonensis DSM 29431	Clade 3B	Marivita	hallyeonensis	DSM 29431	DPG-28	yes	x	GCF_900129875.1	WGS	20	1	0	0	1
153	Pseudooceanicola flagellatus CGMCC1.12644	Clade 3B	Pseudooceanicola	flagellatus	CGMCC1.12644	DY470	yes	Oceanicola flagellatus	GCF_900176485.1	WGS	73	1	0	0	1
154	Marinovum algicola DSM 10251	Clade 3B	Marinovum	algicola	DSM 10251	FF3	yes	Roseobacter algicola	GCF_900172245.1	WGS	63	1	1	0	2
155	Marinovum algicola DSM 27768	Clade 3B	Marinovum	algicola	DSM 27768	DG 898	no	x	GCF_001046955.1	complete	12	1	1	0	2
156	Planktotalea frisia DSM 23709	Clade 6B	Planktotalea	frisia	DSM 23709	SH6-1	yes	x	GCF_001890925.1	WGS	227	0	0	0	0
157	Planktotalea sp. HTCC 2083	Clade 6B	Planktotalea	sp.	x	HTCC 2083	no	Synonym: Rhodobacteraceae bacterium HTCC 2083	GCF_000156115.1	WGS	20	0	0	1	1
158	Planktotalea arctica IMCC 9565	Clade 6B	Planktotalea	arctica	IMCC 9565	x	yes	x	GCF_002105285.1	WGS	49	1	0	1	2
159	Pseudaestuariivita atlantica KCTC 42276	Clade 6B	Pseudaestuariivita	atlantica	KCTC 42276	22II-S11-z3	yes	Aestuariivita atlantica	GCF_001205715.1	WGS	56	0	0	0	0
160	Poseidonocella pacifica DSM 29316	none	Poseidonocella	pacifica	DSM 29316	KMM 9010	yes	x	GCF_900111875.1	WGS	11	1	0	0	1
161	Poseidonocella sedimentorum DSM 29315	none	Poseidonocella	sedimentorum	DSM 29315	KMM 9023	yes	x	GCF_900116005.1	WGS	27	1	0	0	1
162	Donghicola eburneus DSM 29127	none	Donghicola	eburneus	DSM 29127	SW-277	yes	x	GCF_900115865.1	WGS	59	1	0	1	2
163	Rhodobacteraceae bacterium HIMB11	none	Rhodobacteraceae	bacterium	x	HIMB11	no	x	GCF_000472185.1	WGS	34	0	0	1	1
164	Octadecabacter arcticus DSM 13978	Clade 4	Octadecabacter	arcticus	DSM 13978	238	yes	x	GCF_000155735.2	complete	3	0	0	1	1
165	Octadecabacter antarcticus DSM 28635	Clade 4	Octadecabacter	antarcticus	DSM 28635	307	yes	x	GCF_000155675.2	complete	2	0	0	1	1
166	Octadecabacter temperatus DSM 26878	Clade 4	Octadecabacter	temperatus	DSM 26878	SB1	yes	x	GCF_001187845.1	complete	2	1	0	0	1
167	Pseudooctadecabacter jejudonensis CECT 8397	Clade 4	Pseudooctadecabacter	jejudonensis	CECT 8397	SSK2-1	yes	Octadecabacter jejudonensis	GCF_900172275.1	WGS	15	1	0	0	1
168	Rhodobacteraceae bacterium HLUCCA08	Clade 4	Rhodobacteraceae	bacterium	x	HLUCCA08	no	x	GCA_001314655.1	MAG	49	1	0	0	1
169	Oceanicola granulosus DSM 15982	Clade 4	Oceanicola	granulosus	DSM 15982	HTCC 2516	yes	x	GCF_000153305.1	WGS	85	1	1	0	2
170	Roseisalinus antarcticus DSM 11466	Clade 4	Roseisalinus	antarcticus	DSM 11466	EL-88	yes	x	GCF_900172355.1	WGS	156	1	0	0	1
171	Yoonia rosea DSM 29591	Clade 4	Yoonia	rosea	DSM 29591	Fg36	yes	Loktanella rosea	GCF_900156505.1	WGS	5	1	0	0	1
172	Yoonia sp. 1ANDIMAR09	Clade 4	Yoonia	sp.	x	1ANDIMAR09	no	x	GCF_001411945.1	WGS	18	0	0	0	0
173	Yoonia sp. 5RATIMAR09	Clade 4	Yoonia	sp.	x	5RATIMAR09	no	x	GCF_001419985.1	WGS	43	0	0	0	0
174	Yoonia sp. CCS2	Clade 4	Yoonia	sp.	x	CCS2	no	x	GCF_000169435.1	WGS	11	1	0	0	1
175	Yoonia litorea DSM 29433	Clade 4	Yoonia	litorea	DSM 29433	DPG-5	yes	Loktanella litorea	GCF_900114675.1	WGS	8	1	0	0	1
176	Yoonia vestfoldensis DSM 16212	Clade 4	Yoonia	vestfoldensis	DSM 16212	R-9477	yes	Loktanella vestfoldensis	GCF_000382265.1	WGS	49	1	0	0	1
177	Yoonia vestfoldensis SKA53	Clade 4	Yoonia	vestfoldensis	x	SKA53	no	Loktanella vestfoldensis	GCF_000152785.1	WGS	14	0	0	1	1
178	Yoonia tamlensis DSM 26879	Clade 4	Yoonia	tamlensis	DSM 26879	SSW-35	yes	Loktanella tamlensis	GCF_900115105.1	WGS	7	1	0	0	1
179	Cognatiyoonia koreensis DSM 17925	Clade 4	Cognatiyoonia	koreensis	DSM 17925	GA2-M3	yes	Loktanella koreensis	GCF_900109295.1	WGS	4	1	0	0	1
180	Cognatiyoonia sediminum DSM 28715	Clade 4	Cognatiyoonia	sediminum	DSM 28715	S3B03	yes	Loktanella sediminum	GCF_900129845.1	WGS	16	0	0	0	0
181	Loktanella atrilutea DSM 29326	Clade 4	Loktanella	atrilutea	DSM 29326	IG8	yes	x	GCF_900128995.1	WGS	46	0	1	0	1
182	Loktanella fryxellensis DSM 16213	Clade 4	Loktanella	fryxellensis	DSM 16213	R-7670	yes	x	GCF_900110065.1	WGS	74	1	0	0	1
183	Loktanella salsilacus DSM 16199	Clade 4	Loktanella	salsilacus	DSM 16199	R-8904	yes	x	GCF_900114485.1	WGS	77	0	1	0	1
184	Loktanella sp. DSM 29012	Clade 4	Loktanella	sp.	DSM 29012	x	no	x	GCF_900110705.1	WGS	21	0	0	0	0
185	Donghicola sp. JL3646	Clade 4	Donghicola	sp.	x	JL3646	no	x	GCF_001673765.1	WGS	44	1	0	0	1
186	Limimaricola cinnabarinus DSM 29954	Clade 4	Limimaricola	cinnabarinus	DSM 29954	LL-001	yes	Loktanella cinnabarina	GCF_000466965.1	WGS	192	0	1	0	1
187	Limimaricola soesokkakensis CECT 8367	Clade 4	Limimaricola	soesokkakensis	CECT 8367	DSSK1-5	yes	Loktanella soesokkakensis	GCF_900172345.1	WGS	43	0	1	0	1
188	Limimaricola hongkongensis DSM 17492	Clade 4	Limimaricola	hongkongensis	DSM 17492	UST950701-009P	yes	Loktanella hongkongensis	GCF_000600975.2	WGS	9	0	1	0	1
189	Limimaricola pyoseonensis DSM 21424	Clade 4	Limimaricola	pyoseonensis	DSM 21424	JJM85	yes	Loktanella pyoseonensis	GCF_900102015.1	WGS	20	0	1	0	1
190	Wenxinia marina DSM 24838	Clade 4	Wenxinia	marina	DSM 24838	HY34	yes	x	GCF_000836695.1	WGS	8	0	0	0	0
191	Wenxinia saemankumensis DSM 100565	Clade 4	Wenxinia	saemankumensis	DSM 100565	S-22	yes	x	GCF_900141735.1	WGS	17	1	0	0	1
192	Flavimaricola marinus CECT 8899	Clade 4	Flavimaricola	marinus	CECT 8899	MDM-7	yes	Loktanella marina	GCF_900184895.1	WGS	56	1	0	0	1
193	Thalassobium sp. R2A62	Clade 4	Thalassobium	sp.	x	R2A62	no	x	GCF_000161835.1	WGS	8	1	0	0	1
194	Nereida ignava DSM 16309	Clade 4	Nereida	ignava	DSM 16309	2SM4	yes	x	GCF_900114125.1	WGS	36	0	0	1	1
195	Planktomarina temperata DSM 22400	Clade 4	Planktomarina	temperata	DSM 22400	RCA23	yes	x	GCF_000738435.1	complete	1	0	0	1	1
196	Celeribacter neptunius DSM 26471	Clade 7	Celeribacter	neptunius	DSM 26471	H 14	yes	x	GCF_900113955.1	WGS	18	1	0	0	1
197	Celeribacter halophilus DSM 26270	Clade 7	Celeribacter	halophilus	DSM 26270	ZXM137	yes	Huaishuia halophila	GCF_900114135.1	WGS	59	1	0	0	1
198	Celeribacter ethanolicus JCM 31095	Clade 7	Celeribacter	ethanolicus	JCM 31095	NH195	yes	x	GCF_001550095.1	WGS	52	0	0	0	0
199	Celeribacter indicus DSM 27257	Clade 7	Celeribacter	indicus	DSM 27257	P73	yes	x	GCF_000819565.1	complete	6	1	0	0	1
200	Celeribacter baekdonensis DSM 27375	Clade 7	Celeribacter	baekdonensis	DSM 27375	L-6	yes	x	GCF_900102315.1	WGS	38	1	0	0	1
201	Celeribacter baekdonensis B30	Clade 7	Celeribacter	baekdonensis	x	B30	no	x	GCF_000299875.1	WGS	44	1	0	0	1
202	Celeribacter marinus DSM 100036	Clade 7	Celeribacter	marinus	DSM 100036	x	yes	x	GCF_900114275.1	WGS	33	1	0	1	2
203	Aquimixticola soesokkakensis CECT 8620	Clade 7	Aquimixticola	soesokkakensis	CECT 8620	DSSK2-3	yes	x	GCF_900172375.1	WGS	32	1	0	0	1
204	Aliiroseovarius sediminilitoris DSM 29439	Clade 7	Aliiroseovarius	sediminilitoris	DSM 29439	M-M10	yes	Roseovarius sediminilitoris	GCF_900109955.1	WGS	6	1	0	0	1
205	Aliiroseovarius crassostreae DSM 16950	Clade 7	Aliiroseovarius	crassostreae	DSM 16950	CV919-312	yes	Roseovarius crassostreae	GCF_900116725.1	WGS	90	1	0	0	1
206	Maritimibacter alkaliphilus DSM 100037	Clade 7	Maritimibacter	alkaliphilus	DSM 100037	HTCC 2654	yes	x	GCF_000152805.1	WGS	46	0	0	0	0
207	Halocynthiibacter namhaensis DSM 100421	none	Halocynthiibacter	namhaensis	DSM 100421	RA2-3	yes	x	GCF_000812685.1	WGS	74	1	0	0	1
208	Halocynthiibacter arcticus PAMC 20958	none	Halocynthiibacter	arcticus	PAMC 20958	x	yes	x	GCF_000812665.2	complete	2	1	0	0	1
209	Litoreibacter ascidiaceicola DSM 100566	none	Litoreibacter	ascidiaceicola	DSM 100566	RSS4-C1	yes	x	GCF_900129235.1	WGS	22	1	0	0	1
210	Litoreibacter albidus DSM 26922	none	Litoreibacter	albidus	DSM 26922	KMM 3851	yes	x	GCF_900107015.1	WGS	12	1	0	0	1
211	Litoreibacter janthinus DSM 26921	none	Litoreibacter	janthinus	DSM 26921	KMM 3842	yes	x	GCF_900111945.1	WGS	4	0	0	0	0
212	Litoreibacter arenae DSM 19593	none	Litoreibacter	arenae	DSM 19593	GA2-M15	yes	Thalassobacter arenae	GCF_000442275.2	WGS	17	1	0	0	1
213	Rhodobacteraceae bacterium HTCC2150	none	Rhodobacteraceae	bacterium	x	HTCC2150	no	x	GCF_000169395.1	WGS	25	0	0	0	0
214	Palleronia salina DSM 26892	Clade 9	Palleronia	salina	DSM 26892	CL-SP27	yes	Maribius salinus	GCF_900141995.1	WGS	30	0	1	0	1
215	Palleronia pelagia DSM 26893	Clade 9	Palleronia	pelagia	DSM 26893	B5-6	yes	Maribius pelagius	GCF_900110115.1	WGS	25	1	1	0	2
216	Palleronia marisminoris DSM 26347	Clade 9	Palleronia	marisminoris	DSM 26347	B33	yes	x	GCF_900113405.1	WGS	27	1	0	0	1
217	Oceaniovalibus guishaninsula CGMCC 1.10827	Clade 9	Oceaniovalibus	guishaninsula	CGMCC 1.10827	JLT2003	yes	x	GCF_000299575.1	WGS	68	1	0	0	1
218	Tranquillimonas alkanivorans DSM 19547	Clade 9	Tranquillimonas	alkanivorans	DSM 19547	A34	yes	x	GCF_900115595.1	WGS	97	0	1	0	1
219	Tranquillimonas rosea DSM 23042	Clade 9	Tranquillimonas	rosea	DSM 23042	BH87090	yes	Roseivivax roseus	GCF_900111315.1	WGS	32	1	0	0	1
220	Boseongicola aestuarii CECT 8489	Clade 9	Boseongicola	aestuarii	CECT 8489	BS-W15	yes	x	GCF_900184815.1	WGS	69	0	0	0	0
221	Jannaschia faecimaris DSM 100420	Clade 5	Jannaschia	faecimaris	DSM 100420	HD-22	yes	x	GCF_900107415.1	WGS	48	1	0	0	1
222	Jannaschia donghaensis DSM 102233	Clade 5	Jannaschia	donghaensis	DSM 102233	DSW-17	yes	x	GCF_001403795.1	WGS	13	1	0	0	1
223	Jannaschia helgolandensis DSM 14858	Clade 5	Jannaschia	helgolandensis	DSM 14858	Hel 10	yes	x	GCF_900109285.1	WGS	14	1	0	0	1
224	Jannaschia rubra DSM 16279	Clade 5	Jannaschia	rubra	DSM 16279	4SM3	yes	x	GCF_900113265.1	WGS	23	1	0	0	1
225	Jannaschia pohangensis DSM 19073	Clade 5	Jannaschia	pohangensis	DSM 19073	H1-M8	yes	x	GCF_900113875.1	WGS	18	1	0	0	1
226	Jannaschia aquimarina DSM 28248	Clade 5	Jannaschia	aquimarina	DSM 28248	GSW-M26	yes	x	GCF_000877395.1	WGS	81	1	0	0	1
227	Jannaschia cystaugens DSM 16310	Clade 5	Jannaschia	cystaugens	DSM 16310	5SM22	yes	Synonym: Thalassobacter stenotrophicus	GCF_900141945.1	WGS	39	1	0	1	2
228	Jannaschia sp. EhC01	Clade 5	Jannaschia	sp.	x	EhC01	no	x	GCF_001650845.1	WGS	97	1	0	0	1
229	Jannaschia sp. CCS1	Clade 5	Jannaschia	sp.	x	CCS1	no	x	GCF_000013565.1	complete	2	1	0	0	1
230	Roseibacterium elongatum DSM 19469	Clade 5	Roseibacterium	elongatum	DSM 19469	Och 323	yes	x	GCF_000590925.1	complete	1	1	0	0	1
231	Rhodobacteraceae bacterium HLUCCO18	Clade 5	Rhodobacteraceae	bacterium	x	HLUCCO18	no	x	GCA_001314805.1	WGS	87	1	0	0	1
232	Nioella sediminis KCTC 42144	Clade 5	Nioella	sediminis	KCTC 42144	JS7-11	yes	x	GCF_001879695.1	WGS	198	1	0	0	1
233	Nioella nitratireducens KCTC 32417	Clade 5	Nioella	nitratireducens	KCTC 32417	SSW136	yes	x	GCF_001879715.1	WGS	84	0	0	0	0
234	Dinoroseobacter shibae DSM 16493	Clade 5	Dinoroseobacter	shibae	DSM 16493	DFL 12	yes	x	GCF_000018145.1	complete	6	1	0	0	1
235	Pseudoruegeria sabulilitoris KCTC 42111	Clade 10	Pseudoruegeria	sabulilitoris	KCTC 42111	GJMS-35	yes	x	GCF_001558155.1	WGS	148	1	0	0	1
236	Pseudoruegeria lutimaris DSM 25294	Clade 10	Pseudoruegeria	lutimaris	DSM 25294	HD-43	yes	x	GCF_900099935.1	WGS	193	1	0	0	1
237	Tropicimonas marinistellae KCTC 42910	Clade 10	Tropicimonas	marinistellae	KCTC 42910	SF-16	yes	Pseudoruegeria marinistellae	GCF_001509585.1	WGS	41	1	0	0	1
238	Tropicimonas isoalkanivorans DSM 19548	Clade 10	Tropicimonas	isoalkanivorans	DSM 19548	B51	yes	x	GCF_900112335.1	WGS	51	1	0	0	1
239	Tropicimonas sediminicola DSM 29339	Clade 10	Tropicimonas	sediminicola	DSM 29339	M97	yes	x	GCF_900188335.1	WGS	32	1	0	0	1
240	Vannielia litorea DSM 29440	Clade 10	Vannielia	litorea	DSM 29440	M-M22	yes	Oceanicola litoreus	GCF_900142295.1	WGS	3	1	0	0	1
241	Actibacterium ureilyticum JCM 30681	Clade 11	Actibacterium	ureilyticum	JCM 30681	LS-811	yes	x	GCF_002285435.1	WGS	46	1	0	0	1
242	Actibacterium sp. MCTG156(1a)	Clade 11	Actibacterium	sp.	x	MCTG156(1a)	no	Synonym: Oceanicola sp. MCTG156	GCF_000744955.1	WGS	5	1	0	0	1
243	Actibacterium atlanticum LMG 27158	Clade 11	Actibacterium	atlanticum	LMG 27158	22II-S11-z10	yes	x	GCF_000671395.1	WGS	24	0	0	0	0
244	Actibacterium mucosum DSM 28448	Clade 11	Actibacterium	mucosum	DSM 28448	R-46	yes	x	GCF_000647975.1	WGS	22	1	0	0	1
245	Actibacterium sp. NI22	Clade 11	Rhodovulum	sp.	x	NI22	no	Synonym: Rhodovulum sp. NI22	GCF_000756565.1	WGS	120	1	0	0	1
246	Actibacterium naphthalenivorans JCM 30828	Clade 11	Actibacterium	naphthalenivorans	JCM 30828	NS6	yes	Confluentimicrobium naphthalenivorans	GCF_001305615.1	complete	4	1	0	0	1
247	Actibacterium lipolyticum CECT 8621	Clade 11	Actibacterium	lipolyticum	CECT 8621	SSK1-4	yes	Confluentimicrobium lipolyticum	GCF_900184935.1	WGS	11	1	0	0	1
248	Rhodovulum sp. ES.010	Clade 11	Rhodovulum	sp.	x	ES.010	no	x	GCF_900142935.1	WGS	2	1	0	0	1
249	Rhodovulum sulfidophilum DSM 1374	Clade 11	Rhodovulum	sulfidophilum	DSM 1374	Hansen W4	yes	Rhodopseudomonas sulfidophila	GCF_001633165.1	complete	3	1	0	0	1
250	Cereibacter sphaeroides DSM 158	Clade 8	Cereibacter	sphaeroides	DSM 158	2.4.1	yes	Rhodopseudomonas sphaeroides	GCF_000012905.2	WGS	7	1	0	1	2
251	Rhodobacter megalophilus DSM 18937	Clade 8	Rhodobacter	megalophilus	DSM 18937	JA194	yes	x	GCF_900188265.1	WGS	41	1	0	1	2
252	Cereibacter johrii DSM 18678	Clade 8	Cereibacter	johrii	DSM 18678	JA192	yes	Rhodobacter johrii	GCF_001720585.1	WGS	257	1	0	1	2
253	Cereibacter azotoformans ATCC 17025	Clade 8	Cereibacter	azotoformans	ATCC 17025	ATH 2.4.3	no	Rhodobacter azotoformans	GCF_000016405.1	complete	6	1	0	1	2
254	Cypionkella sp. RIFCSPHIGHO2	Clade 8	Cypionkella	sp.	x	RIFCSPHIGHO2	no	x	GCA_001828855.1	WGS	53	0	0	1	1
255	Cypionkella psychrotolerans PAMC 27389	Clade 8	Cypionkella	psychrotolerans	PAMC 27389	x	yes	Pseudorhodobacter psychrotolerans	GCF_001294535.1	WGS	93	0	0	0	0
256	Rhodobacter sp. 24-YEA-8	Clade 8	Rhodobacter	sp.	x	24-YEA-8	no	x	GCF_900105075.1	WGS	7	1	0	0	1
257	Gemmobacter aquatilis DSM 3857	Clade 8	Gemmobacter	aquatilis	DSM 3857	IFAM 1031	yes	x	GCF_900110025.1	WGS	34	1	0	0	1
258	Pseudorhodobacter ferrugineus DSM 5888	Clade 8	Pseudorhodobacter	ferrugineus	DSM 5888	A7	yes	Agrobacterium ferrugineum	GCF_000420745.1	WGS	42	1	0	0	1
259	Pseudorhodobacter wandonensis KCTC 23672	Clade 8	Pseudorhodobacter	wandonensis	KCTC 23672	WT-MW11	yes	x	GCF_001202035.1	WGS	45	1	0	0	1
260	Pseudorhodobacter antarcticus KCTC 23700	Clade 8	Pseudorhodobacter	antarcticus	KCTC 23700	ZS3-33	yes	x	GCF_001202015.1	WGS	129	1	0	0	1
261	Pseudorhodobacter aquimaris KCTC 23043	Clade 8	Pseudorhodobacter	aquimaris	KCTC 23043	HDW-19	yes	x	GCF_001202025.1	WGS	77	1	0	0	1
262	Gemmobacter nectariphilus DSM 15620	Clade 8	Gemmobacter	nectariphilus	DSM 15620	AST4	yes	Catellibacterium nectariphilum	GCF_000429765.1	WGS	59	1	0	0	1
263	Gemmobacter megaterium DSM 26375	Clade 8	Gemmobacter	megaterium	DSM 26375	CF 17	yes	x	GCF_900156815.1	WGS	45	1	0	0	1
264	Thioclava indica KCTC 33533	Clade 8	Thioclava	indica	KCTC 33533	DT23-4	yes	x	GCF_000714545.1	WGS	105	1	0	0	1
265	Thioclava dalianensis DSM 29618	Clade 8	Thioclava	dalianensis	DSM 29618	DLFJ1-1	yes	x	GCF_000715505.1	WGS	98	1	0	0	1
266	Thioclava pacifica DSM 10166	Clade 8	Thioclava	pacifica	DSM 10166	TL 2	yes	x	GCF_000714535.1	WGS	42	1	0	0	1
267	Thioclava atlantica LMG 27145	Clade 8	Thioclava	atlantica	LMG 27145	13D2W-2	yes	x	GCF_000737065.1	WGS	47	1	1	0	2
268	Thioclava sp. SK-1	Clade 8	Thioclava	sp.	x	SK-1	no	x	GCF_001705665.1	WGS	106	1	0	0	1
269	Rhodobacter capsulatus SB 1003	Clade 8	Rhodobacter	capsulatus	x	SB 1003	no	Rhodonostoc capsulatum	GCF_000021865.1	complete	2	1	0	0	1
270	Rhodobacter aestuarii DSM 19945	Clade 8	Rhodobacter	aestuarii	DSM 19945	JA296	yes	x	GCF_900156655.1	WGS	31	1	0	0	1
271	Paenirhodobacter enshiensis KCTC 15169	Clade 8	Paenirhodobacter	enshiensis	KCTC 15169	DW2-9	yes	x	GCF_000740785.1	WGS	112	1	0	0	1
272	Phaeovulum vinaykumarii DSM 18714	Clade 8	Phaeovulum	vinaykumarii	DSM 18714	JA123	yes	Rhodobacter vinaykumarii	GCF_900156695.1	WGS	27	1	0	0	1
273	Paracoccus denitrificans Pd1222	Clade 8	Paracoccus	denitrificans	DSM 104981	PD1222	no	Micrococcus denitrificans	GCF_000203895.1	complete	3	1	0	0	1
274	Paracoccus denitrificans DSM 413	Clade 8	Paracoccus	denitrificans	DSM 413	x	yes	Micrococcus denitrificans	GCF_900100045.1	WGS	95	1	0	0	1
275	Paracoccus versutus DSM 582	Clade 8	Paracoccus	versutus	DSM 582	A2	yes	Thiobacillus versutus	GCF_003387045.1	WGS	114	1	0	0	1
276	Paracoccus sp. TRP	Clade 8	Paracoccus	sp.	x	TRP	no	x	GCF_000185925.1	WGS	119	0	0	0	0
277	Paracoccus aminovorans DSM 8537	Clade 8	Paracoccus	aminovorans	DSM 8537	DM-82	yes	x	GCF_900113565.1	WGS	93	1	0	0	1
278	Paracoccus yeei ATCC BAA-599	Clade 8	Paracoccus	yeei	ATCC BAA-599	G1212	yes	x	GCF_000622145.1	WGS	70	1	0	0	1
279	Paracoccus halophilus JCM 14014	Clade 8	Paracoccus	halophilus	JCM 14014	HN-182	yes	x	GCF_000763905.1	WGS	122	1	0	0	1
280	Paracoccus aminophilus DSM 8538	Clade 8	Paracoccus	aminophilus	DSM 8538	DM-15	yes	x	GCF_000444995.1	complete	6	1	0	0	1
281	Paracoccus sphaerophysae HAMBI 3106	Clade 8	Paracoccus	sphaerophysae	HAMBI 3106	Zy-3	yes	x	GCF_000763805.1	WGS	137	1	0	0	1
282	Paracoccus sanguinis DSM 29303	Clade 8	Paracoccus	sanguinis	DSM 29303	05503	yes	x	GCF_900106665.1	WGS	21	1	0	0	1
283	Paracoccus solventivorans DSM 6637	Clade 8	Paracoccus	solventivorans	DSM 6637	VKM B-2190	yes	x	GCF_900142875.1	WGS	27	1	0	0	1
284	Paracoccus alkenifer DSM 11593	Clade 8	Paracoccus	alkenifer	DSM 11593	A901/1	yes	x	GCF_900108405.1	WGS	19	1	0	0	1
285	Paracoccus chinensis CGMCC 1.7655	Clade 8	Paracoccus	chinensis	CGMCC 1.7655	KS-11	yes	x	GCF_900102885.1	WGS	84	1	0	0	1
286	Paracoccus homiensis DSM 17862	Clade 8	Paracoccus	homiensis	DSM 17862	DD-R11	yes	x	GCF_900111675.1	WGS	39	1	0	0	1
287	Paracoccus zeaxanthinifaciens ATCC 21588	Clade 8	Paracoccus	zeaxanthinifaciens	ATCC 21588	R-1512	yes	x	GCF_000420145.1	WGS	35	1	0	0	1
288	Paracoccus saliphilus DSM 18447	Clade 8	Paracoccus	saliphilus	DSM 18447	x	yes	x	GCF_900156835.1	WGS	55	1	0	0	1
289	Paracoccus alcaliphilus DSM 8512	Clade 8	Paracoccus	alcaliphilus	DSM 8512	Urakami 0-100	yes	x	GCF_900110285.1	WGS	129	1	0	0	1
290	Paracoccus isoporae DSM 22220	Clade 8	Paracoccus	isoporae	DSM 22220	SW-3	yes	x	GCF_900101865.1	WGS	31	1	0	0	1
291	Frigidibacter mobilis LMG 27406	Clade 8	Frigidibacter	mobilis	LMG 27406	cai42	yes	Synonym: Defluviimonas alba	GCF_001620265.1	complete	4	1	0	0	1
292	Haematobacter massiliensis CCUG 47968	Clade 8	Haematobacter	massiliensis	CCUG 47968	Framboise	yes	Rhodobacter massiliensis	GCF_000740795.1	WGS	53	1	0	0	1
293	Haematobacter missouriensis CCUG 52307	Clade 8	Haematobacter	missouriensis	CCUG 52307	H1892	yes	x	GCF_000740775.1	WGS	136	1	0	0	1
294	Allgaiera indica DSM 24802	Clade 8	Allgaiera	indica	DSM 24802	20V17	yes	Defluviimonas indica	GCF_000687435.1	WGS	236	1	1	0	2
295	Rhodobaca barguzinensis DSM 19920	Clade 8	Rhodobaca	barguzinensis	DSM 19920	alga-05	yes	x	GCF_004365885.1	WGS	25	1	0	0	1
296	Roseinatronobacter thiooxidans DSM 13087	Clade 8	Roseinatronobacter	thiooxidans	DSM 13087	ALG 1	yes	x	GCF_003254005.1	WGS	58	1	0	0	1
297	Natronohydrobacter thiooxidans AH01	Clade 8	Natronohydrobacter	thiooxidans	x	AH01	no	x	GCF_001884735.1	WGS	39	1	0	0	1
298	Roseibaca calidilacus HL-91	Clade 8	Roseibaca	calidilacus	x	HL-91	no	x	GCF_001517585.1	WGS	4	1	0	1	2
299	Roseicitreum antarcticum CGMCC 1.8894	Clade 8	Roseicitreum	antarcticum	CGMCC 1.8894	ZS2-28	yes	x	GCF_900107025.1	WGS	77	1	0	0	1
300	Meinhardsimonia xiamenensis DSM 24422	none	Meinhardsimonia	xiamenensis	DSM 24422	YBY-7	yes	Albidovulum xiamenense	GCF_003001835.1	WGS	26	1	0	0	1
301	Neptunicoccus sediminis KCTC 42985	none	Neptunicoccus	sediminis	KCTC 42985	CY02	yes	x	GCF_001719615.1	WGS	73	0	0	0	0
302	Rhodobacterales bacterium HTCC2255	none	Rhodobacteraceae	bacterium	x	HTCC2255	no	x	GCF_000153745.1	WGS	14	0	0	0	0
303	Albimonas pacifica CGMCC 1.11030	none	Albimonas	pacifica	CGMCC 1.11030	P-50-3	yes	x	GCF_900113695.1	WGS	68	1	0	0	1
304	Albimonas donghaensis DSM 17890	none	Albimonas	donghaensis	DSM 17890	DS2	yes	x	GCF_900106695.1	WGS	30	1	0	0	1
305	Oceanicella actignis DSM 22673	none	Oceanicella	actignis	DSM 22673	PRQ-67	yes	x	GCF_008124525.1	WGS	35	1	0	0	1
306	Rubrimonas cliftonensis DSM 15345	none	Rubrimonas	cliftonensis	DSM 15345	Och 317	yes	x	GCF_900107585.1	WGS	98	1	0	0	1

## Sheet: Suppl. Tab. S2A
Supplemental Table S2A - Fla1-type Flagella (Reference: Phaeobacter inhibens DSM 17395)
Fla1 - Structural Genes
No	Gene	Phaeobacter inhibens DSM 17395					Epibacterium sp. TM1040		M. algicola DG898	D. shibae DFL 12	C. sphaeroides 2.4.1	Comment
		Strand	Locus Tag	Accession	TPN-Mutant	S TPNs	Accession	TPN*	Accession	Accession	Accession
01	motB	®	PGA1_c35560	WP_014881572.1	#3361	4	WP_011540251.1	yes	WP_048533575.1	WP_012180039.1	WP_009563338.1
02	flgE	®	PGA1_c35570	WP_044041836.1	#782	10	WP_011540252.1	yes	WP_048533576.1	WP_012180038.1	WP_002721867.1
03	flgK	®	PGA1_c35580	WP_014881574.1	#4443	3	WP_011540253.1	yes	WP_048533577.1	WP_012180037.1	WP_011338862.1
04	flgL	®	PGA1_c35590	WP_014881575.1	#2118	3	WP_011540254.1	yes	WP_048533578.1	WP_012180036.1	WP_011338863.1
05	flgI	®	PGA1_c35600	WP_014881576.1	#3592	6	WP_011540255.1	yes	WP_048533579.1	WP_012180035.1	WP_011338864.1
06	fliP	¬	PGA1_c35610	WP_014876444.1	#4518	1	WP_011540257.1	no	WP_048533580.1	WP_012179927.1	WP_017140004.1
07	fliN	¬	PGA1_c35620	WP_014876445.1	no	0	WP_011540258.1	no	WP_048533581.1	WP_012179926.1	WP_009563345.1
08	fliH	¬	PGA1_c35630	WP_014881577.1	#3398	1	WP_011540259.1	no	WP_048533582.1	WP_012179925.1	WP_011338868.1
09	fliF	¬	PGA1_c35640	WP_014876447.1	#3068	8	WP_044027308.1	yes	WP_048534086.1	WP_044028082.1	WP_017140005.1
10	fliL-1	®	PGA1_c35650	WP_014876448.1	no	0	WP_011540261.1	yes	WP_048533583.1	WP_012179923.1	WP_011338870.1
11	CP2 - ①A	®	PGA1_c35660	WP_014876449.1	#1631	3	WP_011540262.1	yes**	WP_048534087.1	WP_012179922.1	WP_023003752.1
12	CP3 - ①B	®	PGA1_c35670	WP_014881578.1	#1034	2	WP_011540263.1	no	WP_048533584.1	WP_050757909.1	WP_011338872.1
13	motA	®	PGA1_c35680	WP_014876451.1	#5031	1	WP_011540264.1	yes	WP_048533585.1	WP_012179920.1	WP_002721884.1
14	CP4 - ①C	®	PGA1_c35690	WP_014881579.1	#2607	6	WP_044027309.1	yes	WP_048533586.1	WP_012179919.1	WP_011338873.1
15	slt***	®	PGA1_c35700	WP_014876453.1	#4426	1	no gene	x	no gene	no gene	WP_011338874.1
16	flhA	®	PGA1_c35710	WP_014881580.1	#710	5	WP_011540266.1	yes	WP_048534088.1	WP_050757908.1	WP_011338875.1
17	fliR	®	PGA1_c35720	WP_014881581.1	#4724	3	WP_011540267.1	yes	WP_048533587.1	WP_012179917.1	WP_011338876.1
18	flhB	®	PGA1_c35730	WP_014881582.1	#4441	2	WP_011540268.1	yes	WP_048533588.1	WP_012179916.1	WP_011338877.1
19	hypo	®	PGA1_c35740	WP_014876457.1	no	0	WP_044026959.1	no	WP_048533589.1	no homolog	WP_011338878.1
20	fliL-2	¬	PGA1_c35750	WP_014876458.1	#2884	4	WP_044026961.1	no	WP_048533590.1	WP_012179915.1	WP_017140007.1
21	flgH	¬	PGA1_c35760	WP_014876459.1	#743	1	WP_011540271.1	yes	WP_048533591.1	WP_012179914.1	WP_002721891.1
22	flgA	¬	PGA1_c35770	WP_014881583.1	no	0	WP_011540272.1	no	WP_048533592.1	WP_012179913.1	WP_002721892.1
23	flgG	¬	PGA1_c35780	WP_014876461.1	#3456	6	WP_011540273.1	yes	WP_048533593.1	WP_012179912.1	WP_011338880.1
24	flgF	¬	PGA1_c35790	WP_014881584.1	#2665	2	WP_011540274.1	no	WP_048533594.1	WP_012179911.1	WP_011338881.1
25	fliQ	¬	PGA1_c35800	WP_014876463.1	#4452	2	WP_011540275.1	no	WP_048533595.1	WP_012179910.1	WP_011338882.1
26	fliE	¬	PGA1_c35810	WP_014876464.1	#1897	2	WP_011540276.1	no	WP_048533596.1	WP_012179909.1	WP_011338883.1
27	flgC	¬	PGA1_c35820	WP_014876465.1	#4472	1	WP_011540277.1	no	WP_048533597.1	WP_012179908.1	WP_023003754.1
28	flgB	¬	PGA1_c35830	WP_014876466.1	no	0	WP_011540278.1	no	WP_048533598.1	WP_012179907.1	WP_011338884.1
29	fliI	®	PGA1_c35840	WP_014876467.1	#1597	1	WP_011540279.1	yes	WP_048533599.1	WP_012179906.1	WP_011338885.1
30	flbT	¬	PGA1_c35850	WP_014876468.1	#2473	1	WP_005607958.1	no	WP_048533601.1	WP_012180018.1	WP_002724687.1
31	flaF	¬	PGA1_c35860	WP_014876469.1	#3775	4	WP_011540283.1	yes	WP_048533602.1	WP_012180019.1	WP_012642306.1
32	fliC	¬	PGA1_c35870	WP_014881585.1	#4458	2	WP_011540284.1	yes	WP_048533603.1	WP_012180020.1	WP_002724684.1
33	flgN	¬	PGA1_c35880	WP_014876471.1	#3876	3	WP_011540285.1	yes	WP_048533604.1	no homolog	no homolog	extremly weak conservation
34	flgJ	¬	PGA1_c35890	WP_014876472.1	no	0	WP_011540286.1	no	WP_048533605.1	WP_012180022.1	WP_014876472.1
35	fliK	®	PGA1_c35900	WP_014881586.1	#3948	3	WP_011540287.1	yes	WP_048533606.1	WP_044028104.1	WP_017140010.1	weak conservation
36	flgD	®	PGA1_c35910	WP_014881587.1	#4473	1	WP_011540288.1	no	WP_048533607.1	WP_012180024.1	WP_011338889.1
37	CP1 - ①D	¬	PGA1_c23640	WP_014880651.1	#1440	2	WP_011540282.1	yes****	WP_048533600.1	WP_012180017.1	WP_011836204.1
	repeat domain	¬	PGA1_c23650	WP_014880652.1			WP_011539273.1		x	x	x
	ferredoxin	¬	PGA1_c23660	WP_014875267.1			WP_005680878.1		x	x	x
	redox Prot	®	PGA1_c18770	WP_014880248.1			WP_011538356.1		x	x	x
	purB	®	PGA1_c18780	WP_014880249.1			WP_011538354.1		WP_048531056.1	WP_044027725.1	WP_002719380.1
	hypo	®	PGA1_c18790	WP_014880250.1			WP_011538353.1		x	WP_012178516.1	x
38	fliG	®	PGA1_c18800	WP_014874903.1	#3290	3	WP_011538352.1	no	WP_053083343.1	WP_012178517.1	WP_002719378.1
	lauroyltrans.	®	PGA1_c18810	WP_014880251.1			WP_011538351.1		x	x	WP_011337323.1
Fla1 - Regulatory Genes of CtrA phosphorelay
No	Gene	Phaeobacter inhibens DSM 17395					Epibacterium sp. TM1040		M. algicola DG898	D. shibae DFL 12	C. sphaeroides 2.4.1
		Strand	Locus Tag	Accession	TPN-Mutant	S TPNs	Accession	TPN*	Accession	Accession	Accession
1	ctrA	¬	PGA1_c14360	WP_014874550.1	#4407	3	WP_011538736.1	yes	AKO96530.1	WP_012178180.1	WP_002719770.1
2	cckA	®	PGA1_c15240	WP_014879974.1	#4437	5	WP_011538567.1	yes	AKO96742.1	WP_012178316.1	WP_023003693.1
3	chpT	¬	PGA1_c15530	WP_014879993.1	#4328	3	WP_011538545.1	yes	AKO96763.1	WP_012178142.1	WP_011338954.1
* Transposon mutants detected in Silicibacter (= Epibacterium) sp. TM1040; Belas et al. 2009 (JBac 191: 4502-4512)
** pflI [Obuchowski & Jacobs-Wagener 2008 (JBac 190: 1718-1729)]
*** slt = soluble lytic murein transglycosylase
**** Flagellar basal body rod protein annotated as FlgF2 in Epibacterium sp. TM1040 and FlgF in Cereibacter sphaeroides 2.4.1 (WP_011836204.1)

## Sheet: Suppl. Tab. S2B
Supplemental Table S2B: Flagellum of Agrobacterium fabrum C58 (Reference: Calvopina-Chavez et al. 2023; https://doi.org/10.1371/journal.pone.0279936)
Flagellum - Structural Genes
No	Gene	Agrobacterium fabrum C58 - DSM 5172 (GCA_000092025.1)						BLASTP	Comment
		Strand	Locus Tag	Accession	Size (aa)	TPN-Mutant	S TPNs	P. inhibens (fla1)
1	cheY1	®	Atu0516	AAK86330.1	121	no	0	x
2	cheA	®	Atu0517	AAK86331.2	737	no	0	x
3	cheR	®	Atu0518	AAK86332.1	302	no	0	x
4	cheB	®	Atu0519	AAK86333.1	351	no	0	x
5	cheY2	®	Atu0520	AAK86334.1	129	no	0	x
6	cheD	®	Atu0521	AAK86335.1	181	no	0	x
7	0522	®	Atu0522	AAK86336.1	127	no	0	x
8	fliF	®	Atu0523	AAK86337.1	566	yes	17	#09
9	visN	®	Atu0524	AAK86339.2	226	no	0	x	master regulator
10	visR	®	Atu0525	AAK86340.1	251	no	0	x	master regulator
11	flaC - fliC3	¬	Atu0542	AAK86355.1	313	no	0	#32
12	flaB - fliC2	¬	Atu0543	AAK86356.2	320	no	0	#32
13	0544	¬	Atu0544	AAL41561.1	85	no	0	x
14	flaA - fliC1	¬	Atu0545	AAK86357.1	306	yes	10	#32
15	fliP	¬	Atu0546	AAK86358.1	245	yes	6	#06
16	fliL	¬	Atu0547	AAK86359.1	166	yes	8	#10
17	flgH	¬	Atu0548	AAK86360.1	239	yes	6	#21
18	motE	¬	Atu0549	AAK86361.1	178	yes	3	#12	chaperon for MotC (residual homology CP3; 6e-04)
19	flgI	¬	Atu0550	AAK86362.1	373	yes	10	#05
20	flgA	¬	Atu0551	AAK86363.2	162	yes	4	#22
21	flgG	¬	Atu0552	AAK86364.1	262	yes	13	#23
22	fliE	¬	Atu0553	AAK86365.1	112	yes	6	#26
23	flgC	¬	Atu0554	AAK86366.1	139	yes	5	#27
24	flgB	¬	Atu0555	AAK86367.2	130	yes	7	#28
25	0556	¬	Atu0556	AAK86368.2	134	no	0	x
26	fliI	¬	Atu0557	AAK86369.1	473	yes	9	#29
27	flgF	¬	Atu0558	AAK86370.1	244	yes	12	#24
28	0559	¬	Atu0559	AAK86371.2	211	no	0	x
29	motA	®	Atu0560	AAK86372.1	290	yes	9	#13
30	fliM	®	Atu0561	AAK86373.2	319	yes	10	no
31	fliN	®	Atu0562	AAK86374.2	179	yes	2	#07
32	fliG	®	Atu0563	AAK86375.1	347	yes	11	no
33	flhB	®	Atu0564	AAK86376.1	360	yes	11	#18
34	0565	®	Atu0565	AAK86377.1	145	no	0	x
35	0566	®	Atu0566	AAL41583.1	216	no	0	x
36	flaD	®	Atu0567	AAK86378.2	430	no	0	#32
37	0568	®	Atu0568	AAK86379.1	218	yes	6	x
38	motB	®	Atu0569	AAK86380.1	433	yes	6	#01
39	motC	®	Atu0570	AAK86381.1	426	yes	17	no
40	fliK (motD)	®	Atu0571	AAK86382.1	449	yes	14	no
41	0572	®	Atu0572	AAK86383.2	147	no	0	x
42	rem	®	Atu0573	AAK86384.1	223	yes	4	x	transcriptional regulator
43	flgE	®	Atu0574	AAK86385.1	425	yes	17	#02
44	flgK	®	Atu0575	AAK86386.1	492	yes	16	#03
45	flgL	®	Atu0576	AAK86387.1	367	yes	4	#04
46	flaF	®	Atu0577	AAK86388.1	114	yes	2	#31
47	flbT	®	Atu0578	AAK86389.1	149	yes	3	#30
48	flgD	®	Atu0579	AAK86390.1	157	yes	6	#36
49	fliQ	®	Atu0580	AAK86391.1	88	yes	6	#25
50	flhA	®	Atu0581	AAK86392.2	695	yes	14	#16
51	fliR	®	Atu0582	AAK86393.2	240	yes	2	#17
52	0583	®	Atu0583	AAK86394.2	139	yes	4	x	hypothetical protein
53	flgJ	®	Atu0584	AAK86395.2	175	yes	2	#34
54	flgN	®	Atu0585	AAK86396.2	122	yes	2	no	deduced from homology to S. meliloti (Locus: SMc03071)
55	motF	®	Atu8132	AAK86397.1	177	yes	12	no	deduced from homology to S. meliloti (Locus: SMc03072)
Regulatory Genes of CtrA phosphorelay
No	Gene	Agrobacterium fabrum C58 - DSM 5172 (GCA_000092025.1)
		Strand	Locus Tag	Accession		TPN-Mutant*	S TPNs
1	ctrA	¬	Atu2536	AAK88267.2	213	no	0
2	cckA	®	Atu0113	AAK85934.2	622	no	0
3	chpT	¬	Atu2438	AAK88175.1	215	no	0
*additional transposon mutants Table S2 (Calvopina-Chavez et al. 2023)
Homologs of CP1-CP4 from fla1-type flagellar of Rhodobacterales [TBLASTN]
No	Gene	Agrobacterium fabrum C58 - DSM 5172 (GCA_000092025.1)
1	CP1 - ①D	®	Atu0653	AAK86461.1	812	4e-12
2	CP2 - ①A	no homolog
3	CP3 - ①B	no homolog
4	CP4 - ①C	no homolog

## Sheet: Suppl. Tab. S2C
Supplemental Table S2C: Flagellum of Rhodospirillum rubrum S1
Flagellum - Structural and regulatory Genes
No	Gene	Rhodospirillum rubrum S1 (GCF_000013085.1)				BLASTP	Comment
		Strand	Locus Tag	Accession	Size (aa)	P. inhibens (fla1)
1	chpT	®	RRU_RS02725	WP_011388278.1	224	x
2	cheW	®	RRU_RS02730	WP_011388279.1	942	x
3	pleD	®	RRU_RS02735	WP_011388280.1	123	x	PleD family two-component system response regulator
4	cheB	®	RRU_RS02740	WP_011388281.1	387	x	chemotaxis response regulator protein-glutamate methylesterase
5	cheR	®	RRU_RS02745	WP_011388282.1	280	x	protein-glutamate O-methyltransferase CheR
6	ctrA	¬	RRU_RS02750	WP_011388283.1	239	x
7	fliI	®	RRU_RS02755	WP_011388284.1	475	#29
8	fliJ	®	RRU_RS02760	WP_011388285.1	150	no
9	flhA	¬	RRU_RS02820	WP_011388297.1	720	#16
10	atoC	¬	RRU_RS02825	WP_011388298.1	445	no	sigma-54 dependent transcriptional regulator
11	motA	¬	RRU_RS02830	WP_011388299.1	272	#13
12	fliN	¬	RRU_RS02835	WP_011388300.1	115	#07
13	fliH	¬	RRU_RS02840	WP_011388301.1	244	no
14	fliG	¬	RRU_RS02845	WP_011388302.1	339	#38
15	fliF	¬	RRU_RS02850	WP_011388303.1	551	#09
16	flgE	¬	RRU_RS02855	WP_011388304.1	661	#02
17	flgD	¬	RRU_RS02860	WP_011388305.1	245	#36
18	fliK	¬	RRU_RS02865	WP_011388306.1	607	#35
19	motA	®	RRU_RS09385	WP_011389559.1	266	#13
20	motB	®	RRU_RS09390	WP_011389560.1	229	no
21	motA	®	RRU_RS09565	WP_011389595.1	285	#13
22	motB	®	RRU_RS09570	WP_011389596.1	360	#01
23	flgE	¬	RRU_RS12585	WP_011390184.1	442	#02
24	flgL	¬	RRU_RS13070	WP_011390281.1	296	#04
25	flgK	¬	RRU_RS13075	WP_011390282.1	452	#03
26	hypo	¬	RRU_RS13080	WP_011390283.1	170	x
27	hypo	¬	RRU_RS13085	WP_011390284.1	95	x
28	flgE	¬	RRU_RS13090	WP_014626400.1	472	#02
29	flgD	¬	RRU_RS13095	WP_011390286.1	229	#36
30	fliC-1	®	RRU_RS13100	WP_011390287.1	298	#32
31	fliD	®	RRU_RS13105	WP_011390288.1	551	no
32	fliS	®	RRU_RS13110	WP_011390289.1	139	no
33	cckA	®	RRU_RS14555	WP_011390447.1	829	x
34	flhB	¬	RRU_RS14560	WP_011390448.1	356	#18
35	fliR	¬	RRU_RS14565	WP_011390449.1	253	#17
36	fliQ	¬	RRU_RS14570	WP_014626457.1	88	#25
37	fliE	¬	RRU_RS14575	WP_011390451.1	106	#26
38	flgC	¬	RRU_RS14580	WP_011390452.1	137	#27
39	flgB	¬	RRU_RS14585	WP_237703774.1	125	#28
40	flhB-like	®	RRU_RS14590	WP_011390454.1	123	no	EscU/YscU/HrcU family type III secretion system export apparatus switch protein
41	hypo	®	RRU_RS14595	WP_011390455.1	169	x
42	fliO	®	RRU_RS14600	WP_011390456.1	143	no
43	fliP	®	RRU_RS14605	WP_011390457.1	264	#06
44	motB	¬	RRU_RS14620	WP_011390460.1	217	#01
45	hypo	¬	RRU_RS14625	WP_014626459.1	106	x
46	hypo	¬	RRU_RS14630	WP_014626460.1	133	x
47	cheZ	¬	RRU_RS14635	WP_011390463.1	259	x
48	x	¬	RRU_RS14640	WP_011390464.1	129	x	response regulator
49	motE	¬	RRU_RS14645	WP_011390465.1	238	#12	chaperon for MotC (residual homology CP3; 6e-04)
50	duf6468	¬	RRU_RS14650	WP_011390466.1	250	x	DUF6468 domain-containing protein
51	fliM	¬	RRU_RS14655	WP_011390467.1	384	no
52	fliL	¬	RRU_RS14660	WP_014626461.1	187	#10
53	flgF	®	RRU_RS14665	WP_011390469.1	245	#24
54	flgG	®	RRU_RS14670	WP_011390470.1	261	#23
55	flgA	®	RRU_RS14675	WP_011390471.1	360	#22
56	flgH	®	RRU_RS14680	WP_011390472.1	255	#21
57	flaF	®	RRU_RS14685	WP_011390473.1	118	#31
58	dksA	¬	RRU_RS14690	WP_011390474.1	138	x	RNA polymerase-binding protein DksA
59	fliX	¬	RRU_RS14695	WP_011390475.1	148	no
60	flgI	®	RRU_RS14700	WP_011390476.1	383	#05
61	flgJ	®	RRU_RS14705	WP_011390477.1	109	#34	rod-binding protein
62	flgN	®	RRU_RS14710	WP_011390478.1	268	no
63	flgK	®	RRU_RS14715	WP_011390479.1	727	#03
64	flgL	®	RRU_RS14720	WP_011390480.1	515	no	flagellin
65	trp	¬	RRU_RS14725	WP_011390481.1	585	x	tetratricopeptide repeat protein
66	trp	¬	RRU_RS14730	WP_011390482.1	937	x
67	flaF	¬	RRU_RS14735	WP_014626463.1	128	#31
68	flbT	¬	RRU_RS14740	WP_011390484.1	148	#30
69	fliC-2	¬	RRU_RS14745	WP_011390485.1	289	#32
70	fliN	®	RRU_RS16355	WP_011390918.1	93
Homologs of CP1-CP4 from fla1-type flagellar of Rhodobacterales [TBLASTN]
No	Gene	Rhodospirillum rubrum S1 (GCF_000013085.1)
1	CP1 - ①D	no homolog
2	CP2 - ①A	no homolog
3	CP3 - ①B	no homolog
4	CP4 - ①C	no homolog

## Sheet: Suppl. Tab. S3A
Supplementary Table S3A - Library of Transposon mutants with insertion site identified by sequencing
Tm Number	Well	Plate	ID	Replicon	Insertion site	Orientation	Insertion locus	Annotation	EC number	Alignment score	Alternative loci
234	B3	2	02DSMZ_Platte1-B3_P812	PGA1_c	1127122	-	noncoding area between PGA1_c10890 and PGA1_c10900	none	-	178
235	C3	2	03DSMZ_Platte1-C3_P812	PGA1_c	1734095	-	PGA1_c16640	hypothetical protein	-	363
236	D3	2	04DSMZ_Platte1-D3_P812	PGA1_c	3507922	+	PGA1_c33470	Uncharacterized protein conserved in bacteria (DUF2125).	-	555
237	E3	2	05DSMZ_Platte1-E3_P812	PGA1_c	2157745	+	PGA1_c20810	MFS-type transporter	-	736
238	F3	2	06DSMZ_Platte1-F3_P812	PGA1_c	3352227	+	PGA1_c31970	peptidyl-tRNA hydrolase-like protein	-	616
239	G3	2	07DSMZ_Platte1-G3_P812	PGA1_c	2957174	-	PGA1_c28280	hypothetical protein	-	547
240	H3	2	08DSMZ_Platte1-H3_P812	PGA1_c	256535	+	PGA1_c02690	Hemolysin-type calcium-binding repeat (2 copies).	-	979
241	A4	2	09DSMZ_Platte1-A4_P812	PGA1_c	3195294	+	PGA1_c30600	RTX toxins and related Ca2+-binding proteins	-	665
242	B4	2	10DSMZ_Platte1-B4_P812	PGA1_c	1814405	+	noncoding area between PGA1_c17360 and PGA1_c17370	none	-	671
243	C4	2	11DSMZ_Platte1-C4_P812	PGA1_c	3403079	+	PGA1_c32450	orotidine 5'-phosphate decarboxylase PyrF	4.1.1.23	658
245	E4	2	13DSMZ_Platte1-E4_P812	PGA1_c	2157746	+	PGA1_c20810	MFS-type transporter	-	396
246	F4	2	14DSMZ_Platte1-F4_P812	PGA1_c	13970	+	PGA1_c00110	r;R;N;A	-	492
247	G4	2	15DSMZ_Platte1-G4_P812	PGA1_c	311808	+	PGA1_c03260	hypothetical protein	-	403
248	H4	2	16DSMZ_Platte1-H4_P812	PGA1_c	2023189	+	noncoding area between PGA1_c19430 and PGA1_c19450	none	-	1469
249	A5	2	17DSMZ_Platte1-A5_P812	PGA1_c	3340318	-	PGA1_c31870	alpha-2-macroglobulin family protein	-	881
218	B1	2	18DSMZ_Platte1-B1_P813	PGA1_c	2074790	-	PGA1_c20000	hypothetical protein	-	364
250	B5	2	18DSMZ_Platte1-B5_P812	PGA1_c	3170652	+	noncoding area between PGA1_c30320 and PGA1_c30340	none	-	649
219	C1	2	19DSMZ_Platte1-C1_P814	PGA1_c	3311839	+	PGA1_c31700	protease-like protein	-	472
251	C5	2	19DSMZ_Platte1-C5_P812	PGA1_78p	11427	+	PGA1_78p00100	flavohemoprotein Hmp	1.14.12.17	1236
252	D5	2	20DSMZ_Platte1-D5_P812	PGA1_65p	7878	+	PGA1_65p00050	hypothetical protein	-	267
222	F1	2	22DSMZ_Platte1-F1_P817	PGA1_c	194399	-	PGA1_c02100	diguanylate cyclase (GGDEF) domain-containing protein	-	95.3
254	F5	2	22DSMZ_Platte1-F5_P812	PGA1_c	934276	+	PGA1_c09070	thiazole biosynthesis protein ThiG	2.8.1.10	442
223	G1	2	23DSMZ_Platte1-G1_P818	PGA1_c	775095	-	PGA1_c07510	DNA/RNA helicase-like protein	3.6.4.13	749
255	G5	2	23DSMZ_Platte1-G5_P812	PGA1_262p	47358	-	PGA1_262p00390	aldose 1-epimerase	5.1.3.3	1101
224	H1	2	24DSMZ_Platte1-H1_P819	PGA1_c	2799630	+	PGA1_c26830	phenylacetic acid degradation protein PaaZ	1.17.1.7;3.3.2.12	518
256	H5	2	24DSMZ_Platte1-H5_P812	PGA1_c	1190798	-	PGA1_c11510	gamma-glutamylputrescine oxidoreductase PuuB	1.4.3.-	547
225	A2	2	25DSMZ_Platte1-A2_P820	PGA1_c	2397087	-	PGA1_c23120	putative sorbitol dehydrogenase	1.1.1.304;1.1.1.-;1.1.1.76	1230
257	A6	2	25DSMZ_Platte1-A6_P812	PGA1_c	3340275	-	PGA1_c31870	alpha-2-macroglobulin family protein	-	390
258	B6	2	26DSMZ_Platte1-B6_P812	PGA1_262p	55831	-	PGA1_262p00470	Plasmid stabilization system protein	-	885
227	C2	2	27DSMZ_Platte1-C2_P822	PGA1_c	1684151	-	PGA1_c16220	molybdopterin binding domain-containing protein	-	660
259	C6	2	27DSMZ_Platte1-C6_P812	PGA1_c	1537020	-	PGA1_c14810	nitrogen assimilation regulatory protein NtrX	-	765
228	D2	2	28DSMZ_Platte1-D2_P823	PGA1_c	995436	+	PGA1_c09690	cell division protein FtsZ	-	230
260	D6	2	28DSMZ_Platte1-D6_P812	PGA1_262p	137874	-	PGA1_262p01260	copper-containing nitrite reductase NirK	1.7.2.1	464
229	E2	2	29DSMZ_Platte1-E2_P824	PGA1_c	2803733	+	PGA1_c26860	putative iron transport system, ATP-binding protein	3.6.3.34	488
261	E6	2	29DSMZ_Platte1-E6_P812	PGA1_c	2157743	+	PGA1_c20810	MFS-type transporter	-	335
230	F2	2	30DSMZ_Platte1-F2_P825	PGA1_c	3532856	-	PGA1_c33700	hypothetical protein	-	287
262	F6	2	30DSMZ_Platte1-F6_P812	PGA1_c	495497	+	PGA1_c05010	putative dioxygenase	-	957
263	G6	2	31DSMZ_Platte1-G6_P812	PGA1_c	2476038	+	PGA1_c23720	glutathione reductase Gor	1.8.1.7	1042
232	H2	2	32DSMZ_Platte1-H2_P827	PGA1_c	1136269	-	PGA1_c10970	ribosome small subunit-dependent GTPase A	3.6.1.-	311
264	H6	2	32DSMZ_Platte1-H6_P812	PGA1_c	1789835	+	PGA1_c17120	phosphoribosylformylglycinamidine synthase 2	6.3.5.3	592
266	A7	2	33DSMZ_Platte1-A7_P812	PGA1_c	3326228	+	PGA1_c31810	Uncharacterized protein conserved in bacteria	-	185
267	B7	2	34DSMZ_Platte1-B7_P812	PGA1_c	332308	+	PGA1_c03450	argininosuccinate lyase ArgH	4.3.2.1	490
268	C7	2	35DSMZ_Platte1-C7_P812	PGA1_c	506198	+	PGA1_c05130	aldehyde dehydrogenase	1.2.1.3	876
270	E7	2	37DSMZ_Platte1-E7_P812	PGA1_c	3033063	-	PGA1_c28910	carboxymuconolactone decarboxylase-like protein	-	206
271	F7	2	38DSMZ_Platte1-F7_P812	PGA1_65p	46391	-	noncoding area between PGA1_65p00340 and PGA1_65p00350	none	-	686
273	H7	2	40DSMZ_Platte1-H7_P812	PGA1_262p	219942	-	PGA1_262p02010	Uncharacterized conserved protein	-	1626
274	A8	2	41DSMZ_Platte1-A8_P812	PGA1_262p	94504	-	PGA1_262p00840	hypothetical protein	-	699
275	B8	2	42DSMZ_Platte1-B8_P812	PGA1_c	2621887	-	PGA1_c25170	Uncharacterized protein conserved in bacteria	-	1088
276	C8	2	43DSMZ_Platte1-C8_P812	PGA1_c	2621890	-	PGA1_c25170	Uncharacterized protein conserved in bacteria	-	1424
278	E8	2	45DSMZ_Platte1-E8_P812	PGA1_c	1860732	+	PGA1_c17770	Protein of unknown function (DUF3356).	-	73.1
279	F8	2	46DSMZ_Platte1-F8_P812	PGA1_c	911588	+	PGA1_c08800	RNA polymerase sigma factor RpoD	-	1650
280	G8	2	47DSMZ_Platte1-G8_P812	PGA1_c	2260558	+	PGA1_c21790	fumarate reductase/succinate dehydrogenase flavoprotein-like protein	-	765
281	H8	2	48DSMZ_Platte1-H8_P812	PGA1_c	1181142	+	PGA1_c11400	ferric uptake regulation protein Fur	-	1077
282	A9	2	49DSMZ_Platte1-A9_P812	PGA1_c	656615	-	PGA1_c06410	Conserved protein/domain typically associated with flavoprotein oxygenases, DIM6/NTAB family	-	1212
283	B9	2	50DSMZ_Platte1-B9_P812	PGA1_c	343591	-	PGA1_c03580	hypothetical protein	-	857
285	D9	2	52DSMZ_Platte1-D9_P812	PGA1_c	3325949	+	PGA1_c31810	Uncharacterized protein conserved in bacteria	-	387
286	E9	2	53DSMZ_Platte1-E9_P812	PGA1_c	2289194	+	PGA1_c22080	RNA polymerase I-specific transcription initiation factor Rrn7.	-	774
288	G9	2	55DSMZ_Platte1-G9_P812	PGA1_c	1199248	+	PGA1_c11590	hypothetical protein	-	713
289	H9	2	56DSMZ_Platte1-H9_P812	PGA1_c	1410062	-	PGA1_c13650	hypothetical protein	-	710
290	A10	2	57DSMZ_Platte1-A10_P812	PGA1_c	926740	-	PGA1_c09000	ribosomal large subunit pseudouridine synthase D	5.4.99.23	1266
291	B10	2	58DSMZ_Platte1-B10_P812	PGA1_c	2567408	+	PGA1_c24610	integral membrane protein, AcrB/AcrD/AcrF family	-	905
293	D10	2	60DSMZ_Platte1-D10_P812	PGA1_c	3154242	-	PGA1_c30160	ABC transporter permease protein	-	667
294	E10	2	61DSMZ_Platte1-E10_P812	PGA1_c	268587	+	PGA1_c02790	putative carboxy-terminal-processing protease	3.4.21.102	737
295	F10	2	62DSMZ_Platte1-F10_P812	PGA1_262p	215128	-	PGA1_262p01960	hypothetical protein	-	813
296	G10	2	63DSMZ_Platte1-G10_P812	PGA1_c	3007219	-	PGA1_c28690	vanillate O-demthylase oxidoreductase-like protein	-	1184
297	H10	2	64DSMZ_Platte1-H10_P812	PGA1_262p	64456	+	PGA1_262p00550	putative DNA modification/repair radical SAM protein	-	1042
299	B11	2	66DSMZ_Platte1-B11_P812	PGA1_262p	256398	-	PGA1_262p02330	putative aspartate aminotransferase	2.6.1.84	752
301	D11	2	68DSMZ_Platte1-D11_P812	PGA1_c	203054	+	noncoding area between PGA1_c02240 and PGA1_c02250	none	-	398
302	E11	2	69DSMZ_Platte1-E11_P812	PGA1_c	570481	+	PGA1_c05570	-	-	1195
303	F11	2	70DSMZ_Platte1-F11_P812	PGA1_c	3680826	-	PGA1_c35080	chromosome partitioning protein ParA	-	619
304	G11	2	71DSMZ_Platte1-G11_P812	PGA1_c	743999	+	PGA1_c07230	putative myo-inositol catabolism protein	5.3.1.30	1515
305	H11	2	72DSMZ_Platte1-H11_P812	PGA1_c	1468422	+	PGA1_c14150	glutathione import ATP-binding protein GsiA	-	527
307	B12	2	74DSMZ_Platte1-B12_P812	PGA1_78p	10082	-	PGA1_78p00090	putative HTH-type transcriptional regulator	-	1026
308	C12	2	75DSMZ_Platte1-C12_P812	PGA1_c	691478	-	PGA1_c06730	Predicted hydrolases or acyltransferases (alpha/beta hydrolase superfamily)	-	721
309	D12	2	76DSMZ_Platte1-D12_P812	PGA1_c	2814232	+	PGA1_c26970	mechanosensitive ion channel-like protein	-	737
310	E12	2	77DSMZ_Platte1-E12_P812	PGA1_262p	116630	+	PGA1_262p01050	Hemolysin-type calcium-binding repeat (2 copies).	-	119
314	A1	3	01DSMZ_Platte3-A01_812	PGA1_c	2454522	-	noncoding area between PGA1_c23530 and PGA1_c23540	none	-	294
315	B1	3	02DSMZ_Platte3-B01_812	PGA1_65p	63343	+	noncoding area between PGA1_65p00460 and PGA1_65p00470	none	-	152
316	C1	3	03DSMZ_Platte3-C01_812	PGA1_c	2745284	-	noncoding area between PGA1_c26350 and PGA1_c26360	none	-	324
317	D1	3	04DSMZ_Platte3-D01_812	PGA1_c	2927453	-	PGA1_c28060	putative sugar transport system, periplasmic protein	-	124
318	E1	3	05DSMZ_Platte3-E01_812	PGA1_c	354220	+	PGA1_c03660	Predicted permeases	-	320
319	F1	3	06DSMZ_Platte3-F01_812	PGA1_c	2927453	-	PGA1_c28060	putative sugar transport system, periplasmic protein	-	130
321	H1	3	08DSMZ_Platte3-H01_812	PGA1_c	1548156	+	PGA1_c14910	hypothetical protein	-	243
324	C2	3	11DSMZ_Platte3-C02_812	PGA1_c	2937363	-	PGA1_c28120	xanthine dehydrogenase XdhC	-	60.2
325	D2	3	12DSMZ_Platte3-D02_812	PGA1_c	1775135	-	noncoding area between PGA1_c16980 and PGA1_c16990	none	-	124
326	E2	3	13DSMZ_Platte3-E02_812	PGA1_c	1197166	-	PGA1_c11570	putative nopaline-binding periplasmic protein	-	307
327	F2	3	14DSMZ_Platte3-F02_812	PGA1_78p	71192	+	PGA1_78p00570	hypothetical protein	-	172
328	G2	3	15DSMZ_Platte3-G02_812	PGA1_c	422909	-	PGA1_c04380	putative colanic acid biosynthesis glycosyltransferase WcaL	-	195
330	A3	3	17DSMZ_Platte3-A03_812	PGA1_c	620589	+	PGA1_c06050	hypothetical protein	-	490
333	D3	3	20DSMZ_Platte3-D03_812	PGA1_c	2157046	+	noncoding area between PGA1_c20800 and PGA1_c20810	none	-	460
334	E3	3	21DSMZ_Platte3-E03_812	PGA1_262p	248736	+	PGA1_262p02280	Phosphoenolpyruvate synthase/pyruvate phosphate dikinase	-	556
335	F3	3	22DSMZ_Platte3-F03_812	PGA1_c	3085996	-	PGA1_c29510	Sulfotransferase family.	-	309
337	H3	3	24DSMZ_Platte3-H03_812	PGA1_c	2942469	+	PGA1_c28170	putative basic membrane lipoprotein	-	575
338	A4	3	25DSMZ_Platte3-A04_812	PGA1_c	1412924	+	PGA1_c13680	Prolyl oligopeptidase family.	-	259
339	B4	3	26DSMZ_Platte3-B04_812	PGA1_c	2097768	-	PGA1_c20210	acetolactate synthase isozyme 3 large subunit	2.2.1.6	211
341	D4	3	28DSMZ_Platte3-D04_812	PGA1_c	1688282	-	PGA1_c16260	putative membrane dipeptidase	3.4.13.19	523
342	E4	3	29DSMZ_Platte3-E04_812	PGA1_c	1990228	+	PGA1_c19160	sarcosine oxidase 2 subunit delta	1.5.3.1	161
343	F4	3	30DSMZ_Platte3-F04_812	PGA1_c	1050997	+	PGA1_c10150	amidohydrolase	3.5.1.32	270
344	G4	3	31DSMZ_Platte3-G04_812	PGA1_262p	80206	+	PGA1_262p00690	stressosome protein rsbRA-like protein	-	320
345	H4	3	32DSMZ_Platte3-H04_812	PGA1_c	1343135	+	PGA1_c12980	TRAP transporter, subunit DctM	-	573
346	A5	3	33DSMZ_Platte3-A05_812	PGA1_c	756357	+	PGA1_c07330	beta-galactosidase 1	3.2.1.23	148
348	C5	3	35DSMZ_Platte3-C05_812	PGA1_c	3508208	-	PGA1_c33470	Uncharacterized protein conserved in bacteria (DUF2125).	-	532
349	D5	3	36DSMZ_Platte3-D05_812	PGA1_c	2719320	-	PGA1_c26140	RTX toxins and related Ca2+-binding proteins	-	451
350	E5	3	37DSMZ_Platte3-E05_812	PGA1_c	233137	-	PGA1_c02490	sporulation protein R-like protein	-	267
351	F5	3	38DSMZ_Platte3-F05_812	PGA1_c	2446280	-	PGA1_c23490	NADH:flavin oxidoreductase/NADH oxidase, containing FAD binding domain	1.14.13.40	353
352	G5	3	39DSMZ_Platte3-G05_812	PGA1_c	3170841	-	PGA1_c30340	Predicted integral membrane protein	-	335
354	A6	3	41DSMZ_Platte3-A06_812	PGA1_c	3332050	+	PGA1_c31850	Uncharacterized membrane protein	-	178
358	E6	3	45DSMZ_Platte3-E06_812	PGA1_c	3090154	+	PGA1_c29550	hypothetical protein	-	134
359	F6	3	46DSMZ_Platte3-F06_812	PGA1_c	1003283	-	PGA1_c09760	putative aminopeptidase	3.4.11.9	407
360	G6	3	47DSMZ_Platte3-G06_812	PGA1_c	3619431	-	PGA1_c34520	alpha-ketoglutarate-dependent dioxygenase AlkB	1.14.11.33	569
361	H6	3	48DSMZ_Platte3-H06_812	PGA1_c	32479	+	PGA1_c00300	guanidinobutyrase	3.5.3.11	547
362	A7	3	49DSMZ_Platte3-A07_812	PGA1_c	2685213	-	PGA1_c25750	NADH-quinone oxidoreductase subunits E/F (fused)	1.2.1.2	374
363	B7	3	50DSMZ_Platte3-B07_812	PGA1_c	2685230	-	PGA1_c25750	NADH-quinone oxidoreductase subunits E/F (fused)	1.2.1.2	387
364	C7	3	51DSMZ_Platte3-C07_812	PGA1_c	3808183	-	PGA1_c36400	hypothetical protein	-	303
365	D7	3	52DSMZ_Platte3-D07_812	PGA1_c	2953827	+	PGA1_c28250	gamma-glutamyltranspeptidase Ggt	2.3.2.2	117
366	E7	3	53DSMZ_Platte3-E07_812	PGA1_c	960022	-	PGA1_c09420	pyruvate carboxylase Pyc	6.4.1.1	566
367	F7	3	54DSMZ_Platte3-F07_812	PGA1_c	960028	-	PGA1_c09420	pyruvate carboxylase Pyc	6.4.1.1	590
368	G7	3	55DSMZ_Platte3-G07_812	PGA1_c	3730174	+	PGA1_c35570	flagellar hook protein FlgE	-	115
369	H7	3	56DSMZ_Platte3-H07_812	PGA1_262p	235796	+	PGA1_262p02180	molybdate-binding periplasmic protein ModA	-	267
370	A8	3	57DSMZ_Platte3-A08_812	PGA1_262p	235794	+	PGA1_262p02180	molybdate-binding periplasmic protein ModA	-	324
371	B8	3	58DSMZ_Platte3-B08_812	PGA1_c	2194510	-	PGA1_c21190	hypothetical protein	-	549
372	C8	3	59DSMZ_Platte3-C08_812	PGA1_c	2953827	+	PGA1_c28250	gamma-glutamyltranspeptidase Ggt	2.3.2.2	122
373	D8	3	60DSMZ_Platte3-D08_812	PGA1_c	2953827	+	PGA1_c28250	gamma-glutamyltranspeptidase Ggt	2.3.2.2	117
374	E8	3	61DSMZ_Platte3-E08_812	PGA1_c	2874500	-	PGA1_c27600	putative signal transduction histidine kinase	2.7.13.3	438
375	F8	3	62DSMZ_Platte3-F08_812	PGA1_c	3381473	+	PGA1_c32240	Uncharacterized conserved protein	-	540
376	G8	3	63DSMZ_Platte3-G08_812	PGA1_c	509723	+	PGA1_c05150	chemoreceptor McpA	-	597
377	H8	3	64DSMZ_Platte3-H08_812	PGA1_c	2232485	+	PGA1_c21540	propionyl-CoA carboxylase alpha chain	6.4.1.3	593
379	B9	3	66DSMZ_Platte3-B09_812	PGA1_c	2912638	-	PGA1_c27940	ABC transporter permease protein	-	623
380	C9	3	67DSMZ_Platte3-C09_812	PGA1_c	1039118	-	PGA1_c10050	Lactoylglutathione lyase and related lyases	-	569
382	E9	3	69DSMZ_Platte3-E09_812	PGA1_c	2075072	+	PGA1_c20010	glutamate-ammonia-ligase adenylyltransferase GlnE	2.7.7.42	521
384	G9	3	71DSMZ_Platte3-G09_812	PGA1_c	1211162	+	PGA1_c11690	thioesterase domain-containing protein	-	623
386	A10	3	73DSMZ_Platte3-A10_812	PGA1_c	2521928	-	PGA1_c24180	LAO/AO transport system kinase ArgK	2.7.-	603
387	B10	3	74DSMZ_Platte3-B10_812	PGA1_c	1234103	-	PGA1_c11900	propionate-CoA ligase PrpE	6.2.1.17	104
388	C10	3	75DSMZ_Platte3-C10_812	PGA1_c	2751078	+	PGA1_c26420	Predicted membrane protein	-	274
389	D10	3	76DSMZ_Platte3-D10_812	PGA1_c	2050274	-	PGA1_c19760	ABC transporter, ATP-binding protein	-	545
390	E10	3	77DSMZ_Platte3-E10_812	PGA1_c	726599	-	PGA1_c07070	acetyltransferase domain-containing protein	-	525
391	F10	3	78DSMZ_Platte3-F10_812	PGA1_c	1369507	-	PGA1_c13240	transcriptional regulator, LysR family	-	259
392	G10	3	79DSMZ_Platte3-G10_812	PGA1_c	3257302	-	PGA1_c31200	putative acetyltransferase	-	324
393	H10	3	80DSMZ_Platte3-H10_812	PGA1_c	1051522	+	PGA1_c10160	amidohydrolase	3.5.1.32	595
394	A11	3	81DSMZ_Platte3-A11_812	PGA1_c	284912	+	PGA1_c02950	RNA methyltransferase-like protein	2.1.1.193	329
395	B11	3	82DSMZ_Platte3-B11_812	PGA1_262p	33832	+	PGA1_262p00300	ABC transporter, extracellular solute-binding protein	-	466
396	C11	3	83DSMZ_Platte3-C11_812	PGA1_c	3102324	-	PGA1_c29660	hypothetical protein	-	73.1
398	E11	3	85DSMZ_Platte3-E11_812	PGA1_262p	248811	-	PGA1_262p02280	Phosphoenolpyruvate synthase/pyruvate phosphate dikinase	-	547
399	F11	3	86DSMZ_Platte3-F11_812	PGA1_c	2495526	-	PGA1_c23910	fructose-bisphosphate aldolase class 1	4.1.2.13	625
400	G11	3	87DSMZ_Platte3-G11_812	PGA1_262p	229674	+	PGA1_262p02120	chemotaxis protein CheA	2.7.13.3	488
401	H11	3	88DSMZ_Platte3-H11_812	PGA1_c	2421778	-	PGA1_c23310	transcriptional regulator, AraC family	-	285
402	A12	3	89DSMZ_Platte3-A12_812	PGA1_c	2013974	+	PGA1_c19350	putative aldehyde dehydrogenase	-	309
403	B12	3	90DSMZ_Platte3-B12_812	PGA1_c	3353919	+	PGA1_c31990	peptidase, family S58	-	213
404	C12	3	91DSMZ_Platte3-C12_812	PGA1_c	2074614	-	PGA1_c20000	hypothetical protein	-	470
406	E12	3	93DSMZ_Platte3-E12_812	PGA1_c	1733631	-	PGA1_c16640	hypothetical protein	-	137
407	F12	3	94DSMZ_Platte3-F12_812	PGA1_c	3376557	+	PGA1_c32190	2-oxo-hepta-3-ene-1,7-dioic acid hydratase HpcG	4.2.1.-	172
408	G12	3	95DSMZ_Platte3-G12_812	PGA1_c	1513142	+	PGA1_c14580	Long-chain fatty acid transport protein	-	56.5
442	A5	4	01DSMZ_Platte4-A5_P812	PGA1_c	54970	+	noncoding area between PGA1_c00490 and PGA1_c00500	none	-	226
443	B5	4	02DSMZ_Platte4-B5_P812	PGA1_c	2341059	-	PGA1_c22570	cytosine-specific DNA methylase domain-containing protein	2.1.1.37	811
444	C5	4	03DSMZ_Platte4-C5_P812	PGA1_c	3185386	-	PGA1_c30490	putative citrate lyase subunit beta	4.1.3.24	935
445	D5	4	04DSMZ_Platte4-D5_P812	PGA1_c	1886554	+	noncoding area between PGA1_c18040 and PGA1_c18050	none	-	361
446	E5	4	05DSMZ_Platte4-E5_P812	PGA1_c	1518907	-	PGA1_c14630	trimethylamine methyltransferase MttB	2.1.1.250	182
447	F5	4	06DSMZ_Platte4-F5_P812	PGA1_c	3077567	-	PGA1_c29430	3-mercaptopyruvate sulfurtransferase	2.8.1.1;2.8.1.2	433
448	G5	4	07DSMZ_Platte4-G5_P812	PGA1_c	2649262	+	PGA1_c25430	putative arylsulfatase	-	464
449	H5	4	08DSMZ_Platte4-H5_P812	PGA1_c	126375	+	PGA1_c01330	Uncharacterized protein conserved in bacteria	-	878
450	A6	4	09DSMZ_Platte4-A6_P812	PGA1_c	291770	+	PGA1_c03030	hypothetical protein	-	784
451	B6	4	10DSMZ_Platte4-B6_P812	PGA1_c	3396812	-	PGA1_c32400	putative molybdopterin-binding oxidoreductase	1.8.-	289
452	C6	4	11DSMZ_Platte4-C6_P812	PGA1_c	1142506	+	PGA1_c11030	MoxR-like ATPases	-	291
453	D6	4	12DSMZ_Platte4-D6_P812	PGA1_c	3083165	+	PGA1_c29490	dihydroxy-acid dehydratase LivD	4.2.1.9	808
454	E6	4	13DSMZ_Platte4-E6_P812	PGA1_c	954020	-	PGA1_c09340	putative transcriptional regulator, AsnC family	-	569
456	G6	4	15DSMZ_Platte4-G6_P812	PGA1_c	2498278	-	PGA1_c23930	putative histidinol-phosphate aminotransferase	2.6.1.9	989
457	H6	4	17DSMZ_Platte4-A7_P812	PGA1_65p	17954	+	PGA1_65p00130	putative amino-acid ABC transporter, ATP-binding protein	3.6.3.-	189
458	A7	4	18DSMZ_Platte4-B7_P812	PGA1_c	1021434	-	PGA1_c09880	aminopeptidase N	3.4.11.2	147
412	C1	4	19DSMZ_Platte4-C1_P812	PGA1_c	1649981	-	PGA1_c15890	extracellular ligand-binding receptor	-	534
460	C7	4	19DSMZ_Platte4-C7_P812	PGA1_c	3023403	+	PGA1_c28820	sulfoacetaldehyde acetyltransferase Xsc	2.3.3.15	241
413	D1	4	20DSMZ_Platte4-D1_P812	PGA1_c	2272925	-	noncoding area between PGA1_c21900 and PGA1_c21910	none	-	279
461	D7	4	20DSMZ_Platte4-D7_P812	PGA1_c	3194367	+	PGA1_c30600	RTX toxins and related Ca2+-binding proteins	-	453
462	E7	4	21DSMZ_Platte4-E7_P812	PGA1_c	1901977	-	noncoding area between PGA1_c18195 and PGA1_c18200	none	-	704
463	F7	4	22DSMZ_Platte4-F7_P812	PGA1_c	1431741	-	PGA1_c13840	putative transcriptional regulator, AraC family	-	566
416	G1	4	23DSMZ_Platte4-G1_P812	PGA1_c	2007016	+	PGA1_c19300	hypothetical protein	-	161
464	G7	4	23DSMZ_Platte4-G7_P812	PGA1_c	3560638	-	PGA1_c33960	MiaB-like tRNA modifying enzyme	-	976
465	H7	4	24DSMZ_Platte4-H7_P812	PGA1_c	337669	+	PGA1_c03490	hypothetical protein	-	1026
466	A8	4	25DSMZ_Platte4-A8_P812	PGA1_c	2038749	-	PGA1_c19630	oxidoreductase, molybdopterin binding	-	521
467	B8	4	26DSMZ_Platte4-B8_P812	PGA1_c	3705477	+	PGA1_c35320	double strand break repair protein AddB	-	915
420	C2	4	27DSMZ_Platte4-C2_P812	PGA1_65p	6255	-	PGA1_65p00040	RTX toxins and related Ca2+-binding proteins	-	403
468	C8	4	27DSMZ_Platte4-C8_P812	PGA1_c	1759673	-	PGA1_c16860	anthranilate synthase component 1	4.1.3.27	549
469	D8	4	28DSMZ_Platte4-D8_P812	PGA1_c	2459155	+	noncoding area between PGA1_c23570 and PGA1_c23580	none	-	928
422	E2	4	29DSMZ_Platte4-E2_P812	PGA1_c	3403501	-	PGA1_c32450	orotidine 5'-phosphate decarboxylase PyrF	4.1.1.23	285
470	E8	4	29DSMZ_Platte4-E8_P812	PGA1_262p	224188	+	PGA1_262p02060	transposase	-	652	TRANSPOSASE: MANY HITS PGA1_262p01100 PGA1_c04990 PGA1_c25370 PGA1_c19330 PGA1_c20080 PGA1_c23850 PGA1_c06890 PGA1_c00270 PGA1_c33680 PGA1_c30620 PGA1_c18010
424	G2	4	31DSMZ_Platte4-G2_P812	PGA1_c	1369450	+	PGA1_c13240	transcriptional regulator, LysR family	-	235
472	G8	4	31DSMZ_Platte4-G8_P812	PGA1_c	1523974	+	PGA1_c14690	putative hydrolase	-	529
425	H2	4	32DSMZ_Platte4-H2_P812	PGA1_c	267803	-	PGA1_c02780	Membrane-bound metallopeptidase	-	73.1
474	A9	4	33DSMZ_Platte4-A9_P812	PGA1_c	2289584	+	PGA1_c22080	RNA polymerase I-specific transcription initiation factor Rrn7.	-	121
475	B9	4	34DSMZ_Platte4-B9_P812	PGA1_c	2680862	+	noncoding area between PGA1_c25730 and PGA1_c25740	none	-	231
476	C9	4	35DSMZ_Platte4-C9_P812	PGA1_c	3705461	+	PGA1_c35320	double strand break repair protein AddB	-	586
477	D9	4	36DSMZ_Platte4-D9_P812	PGA1_c	2436846	+	PGA1_c23420	Domain of unknown function.	-	213
478	E9	4	37DSMZ_Platte4-E9_P812	PGA1_c	1763982	-	PGA1_c16890	anthranilate phosphoribosyltransferase TrpD	2.4.2.18	322
480	G9	4	39DSMZ_Platte4-G9_P812	PGA1_c	3774600	+	PGA1_c36090	glutamate synthase [NADPH] small chain	1.4.1.13;1.4.1.14	514
481	H9	4	40DSMZ_Platte4-H9_P812	PGA1_c	1131217	+	PGA1_c10930	hypothetical protein	-	93.5
482	A10	4	41DSMZ_Platte4-A10_P812	PGA1_c	3347607	+	PGA1_c31930	putative transporter, MFS family	-	348
484	C10	4	43DSMZ_Platte4-C10_P812	PGA1_c	1284139	+	PGA1_c12340	Predicted acyl-CoA transferases/carnitine dehydratase	-	584
485	D10	4	44DSMZ_Platte4-D10_P812	PGA1_c	1787609	+	PGA1_c17090	HTH-type transcriptional regulator, LysR family	-	595
486	E10	4	45DSMZ_Platte4-E10_P812	PGA1_c	970778	+	PGA1_c09470	putative ATP-binding protein	-	217
487	F10	4	46DSMZ_Platte4-F10_P812	PGA1_c	103483	-	PGA1_c01110	acyl-CoA dehydrogenase	-	191
488	G10	4	47DSMZ_Platte4-G10_P812	PGA1_c	1394343	+	PGA1_c13470	cytochrome C biogenesis protein, transmembrane region	-	106
489	H10	4	48DSMZ_Platte4-H10_P812	PGA1_c	1425325	+	PGA1_c13790	hypothetical protein	-	651
490	A11	4	49DSMZ_Platte4-A11_P812	PGA1_c	3494515	+	PGA1_c33330	transcriptional regulatory protein	-	460
426	A3	4	49DSMZ_Platte4-A3_812	PGA1_c	2310911	+	PGA1_c22230	hypothetical protein	-	1105
492	C11	4	51DSMZ_Platte4-C11_P812	PGA1_c	3347607	+	PGA1_c31930	putative transporter, MFS family	-	466
428	C3	4	51DSMZ_Platte4-C3_812	PGA1_c	622555	-	PGA1_c06080	hypothetical protein	-	158
493	D11	4	52DSMZ_Platte4-D11_P812	PGA1_c	3589648	+	PGA1_c34240	adenine deaminase Ade	3.5.4.2	128
494	E11	4	53DSMZ_Platte4-E11_P812	PGA1_c	901693	-	noncoding area between PGA1_c08740 and PGA1_c08750	none	-	584
430	E3	4	53DSMZ_Platte4-E3_812	PGA1_c	622529	-	PGA1_c06080	hypothetical protein	-	69.4
495	F11	4	54DSMZ_Platte4-F11_P812	PGA1_65p	26772	+	PGA1_65p00200	putative polysaccharide biosynthesis/export protein	-	416
497	H11	4	56DSMZ_Platte4-H11_P812	PGA1_c	1455016	+	PGA1_c14040	dimethylglycine dehydrogenase DmgdH	1.5.8.4	536
433	H3	4	56DSMZ_Platte4-H3_812	PGA1_c	267798	-	PGA1_c02780	Membrane-bound metallopeptidase	-	63.9
435	B4	4	58DSMZ_Platte4-B4_812	PGA1_c	3358105	-	PGA1_c32030	glycerol kinase GlpK	2.7.1.30	198
500	C12	4	59DSMZ_Platte4-C12_P812	PGA1_c	1337898	-	noncoding area between PGA1_c12930 and PGA1_c12940	none	-	627
501	D12	4	60DSMZ_Platte4-D12_P812	PGA1_c	787308	-	PGA1_c07610	4-hydroxyphenylpyruvate dioxygenase Hpd	1.13.11.27	627
502	E12	4	61DSMZ_Platte4-E12_P812	PGA1_c	269094	-	PGA1_c02790	putative carboxy-terminal-processing protease	3.4.21.102	228
503	F12	4	62DSMZ_Platte4-F12_P812	PGA1_c	1680576	+	PGA1_c16180	TRAP transporter solute receptor, TAXI family	-	520
505	H12	4	64DSMZ_Platte4-H12_P812	PGA1_c	594698	+	PGA1_c05800	YeeE/YedE family (DUF395).	-	134
506	A1	5	01DSMZ_Platte5-A01_812	PGA1_c	570484	+	PGA1_c05570	-	-	353
510	E1	5	05DSMZ_Platte5-E01_812	PGA1_c	390721	-	PGA1_c04040	phenylacetic acid degradation NADH oxidoreductase PaaE	-	374
511	F1	5	06DSMZ_Platte5-F01_812	PGA1_c	2951884	+	PGA1_c28240	putative D-lactate dehydrogenase	1.1.2.4	283
512	G1	5	07DSMZ_Platte5-G01_812	PGA1_c	1866374	-	noncoding area between PGA1_c17850 and PGA1_c17860	none	-	230
513	H1	5	08DSMZ_Platte5-H01_812	PGA1_c	3675812	-	PGA1_c35020	heat-inducible transcription repressor HrcA	-	339
517	D2	5	12DSMZ_Platte5-D02_812	PGA1_c	1620529	-	noncoding area between PGA1_c15580 and PGA1_c15590	none	-	326
519	F2	5	14DSMZ_Platte5-F02_812	PGA1_78p	64663	-	PGA1_78p00510	multidrug transporter MdtB	-	222
521	H2	5	16DSMZ_Platte5-H02_812	PGA1_c	1344962	-	PGA1_c12990	Peptidase propeptide and YPEB domain.	-	364
522	A3	5	17DSMZ_Platte5-A03_812	PGA1_c	370400	+	noncoding area between PGA1_c03840 and PGA1_c03850	none	-	368
523	B3	5	18DSMZ_Platte5-B03_812	PGA1_c	594698	+	PGA1_c05800	YeeE/YedE family (DUF395).	-	122
524	C3	5	19DSMZ_Platte5-C03_812	PGA1_c	594698	+	PGA1_c05800	YeeE/YedE family (DUF395).	-	147
525	D3	5	20DSMZ_Platte5-D03_812	PGA1_c	3109411	-	PGA1_c29720	glycolate oxidase subunit GlcD	1.1.3.15	169
526	E3	5	21DSMZ_Platte5-E03_812	PGA1_c	1597851	+	PGA1_c15320	Predicted hydrolases of HD superfamily	-	440
527	F3	5	22DSMZ_Platte5-F03_812	PGA1_c	3736034	+	PGA1_c35630	putative flagellar biosynthesis protein	-	366
528	G3	5	23DSMZ_Platte5-G03_812	PGA1_c	95518	+	PGA1_c01010	guanosine-3',5'-bis(diphosphate) 3'-pyrophosphohydrolase SpoT	2.7.6.5	337
529	H3	5	24DSMZ_Platte5-H03_812	PGA1_c	3540894	+	PGA1_c33770	putative ABC transporter permease protein	-	558
531	B4	5	26DSMZ_Platte5-B04_812	PGA1_c	1800811	+	PGA1_c17240	Uncharacterized protein conserved in bacteria	-	538
533	D4	5	28DSMZ_Platte5-D04_812	PGA1_65p	6499	+	PGA1_65p00040	RTX toxins and related Ca2+-binding proteins	-	416
534	E4	5	29DSMZ_Platte5-E04_812	PGA1_c	3409618	-	PGA1_c32530	CobW-like nucleotide-binding protein	-	562
536	G4	5	31DSMZ_Platte5-G04_812	PGA1_c	118951	-	PGA1_c01280	short-chain dehydrogenase/reductase	-	252
537	H4	5	32DSMZ_Platte5-H04_812	PGA1_c	2088711	-	PGA1_c20140	putative arginine-tRNA-protein transferase	2.3.2.8	420
538	A5	5	33DSMZ_Platte5-A05_812	PGA1_c	1067997	+	PGA1_c10300	acetyl-coenzyme A synthetase AcsA	6.2.1.1	479
539	B5	5	34DSMZ_Platte5-B05_812	PGA1_c	249259	+	PGA1_c02640	putative amino acid binding protein	-	224
540	C5	5	35DSMZ_Platte5-C05_812	PGA1_c	2201539	+	PGA1_c21280	transcriptional regulator, LysR family	-	292
541	D5	5	36DSMZ_Platte5-D05_812	PGA1_c	78341	-	PGA1_c00780	putative chromosome segregation protein SMC	-	545
542	E5	5	37DSMZ_Platte5-E05_812	PGA1_262p	117143	-	PGA1_262p01060	Protein of unknown function (DUF995).	-	316
543	F5	5	38DSMZ_Platte5-F05_812	PGA1_c	1977021	+	PGA1_c19040	multidrug resistance protein MdtC	-	353
544	G5	5	39DSMZ_Platte5-G05_812	PGA1_c	3016746	-	PGA1_c28770	taurine--pyruvate aminotransferase Tpa	2.6.1.77	387
546	A6	5	41DSMZ_Platte5-A06_812	PGA1_c	934889	-	PGA1_c09100	putative thiamine biosynthesis oxidoreductase ThiO	1.4.3.19	132
547	B6	5	42DSMZ_Platte5-B06_812	PGA1_c	3353159	+	noncoding area between PGA1_c31980 and PGA1_c31990	none	-	538
548	C6	5	43DSMZ_Platte5-C06_812	PGA1_c	594698	+	PGA1_c05800	YeeE/YedE family (DUF395).	-	163
549	D6	5	44DSMZ_Platte5-D06_812	PGA1_65p	11046	-	PGA1_65p00070	putative regulatory protein, LuxR family	-	161
551	F6	5	46DSMZ_Platte5-F06_812	PGA1_c	3016735	-	PGA1_c28770	taurine--pyruvate aminotransferase Tpa	2.6.1.77	196
552	G6	5	47DSMZ_Platte5-G06_812	PGA1_c	2982879	+	PGA1_c28490	putative nonribosomal peptide synthetase	-	202
553	H6	5	48DSMZ_Platte5-H06_812	PGA1_262p	87839	+	PGA1_262p00780	NAD dependent epimerase/dehydratase	-	137
554	A7	5	49DSMZ_Platte5-A07_812	PGA1_c	1999045	+	PGA1_c19260	hypothetical protein	-	435
555	B7	5	50DSMZ_Platte5-B07_812	PGA1_c	2900078	-	PGA1_c27830	hypothetical protein	-	333
556	C7	5	51DSMZ_Platte5-C07_812	PGA1_c	85966	-	PGA1_c00860	cystathionine beta-lyase PatB	4.4.1.8	462
557	D7	5	52DSMZ_Platte5-D07_812	PGA1_c	1834041	-	PGA1_c17490	hemolysin-type calcium-binding repeat-containing protein	-	163
558	E7	5	53DSMZ_Platte5-E07_812	PGA1_c	3002125	+	PGA1_c28670	hypothetical protein	-	586
559	F7	5	54DSMZ_Platte5-F07_812	PGA1_c	2940295	+	PGA1_c28140	ABC transporter, permease protein	-	326
560	G7	5	55DSMZ_Platte5-G07_812	PGA1_c	2523429	+	PGA1_c24190	ATP-dependent RNA helicase HrpB	3.6.4.13	348
561	H7	5	56DSMZ_Platte5-H07_812	PGA1_c	3257302	-	PGA1_c31200	putative acetyltransferase	-	302
562	A8	5	57DSMZ_Platte5-A08_812	PGA1_c	2157700	-	PGA1_c20810	MFS-type transporter	-	292
563	B8	5	58DSMZ_Platte5-B08_812	PGA1_c	3035503	-	noncoding area between PGA1_c28930 and PGA1_c28940	none	-	178
564	C8	5	59DSMZ_Platte5-C08_812	PGA1_c	3761661	-	PGA1_c35930	hypothetical protein	-	582
567	F8	5	62DSMZ_Platte5-F08_812	PGA1_c	2542675	-	PGA1_c24350	Uncharacterized protein involved in outer membrane biogenesis	-	316
568	G8	5	63DSMZ_Platte5-G08_812	PGA1_c	521952	-	PGA1_c05260	exopolysaccharide production protein ExoY-like protein	-	132
571	B9	5	66DSMZ_Platte5-B09_812	PGA1_c	2940336	+	PGA1_c28140	ABC transporter, permease protein	-	331
572	C9	5	67DSMZ_Platte5-C09_812	PGA1_c	296733	-	PGA1_c03090	putative secretion protein	-	165
573	D9	5	68DSMZ_Platte5-D09_812	PGA1_c	1684057	+	PGA1_c16220	molybdopterin binding domain-containing protein	-	322
574	E9	5	69DSMZ_Platte5-E09_812	PGA1_c	658055	-	PGA1_c06430	hypothetical protein	-	254
575	F9	5	70DSMZ_Platte5-F09_812	PGA1_c	1727487	-	noncoding area between PGA1_c16600 and PGA1_c16610	none	-	508
576	G9	5	71DSMZ_Platte5-G09_812	PGA1_c	1523974	+	PGA1_c14690	putative hydrolase	-	514
579	B10	5	74DSMZ_Platte5-B10_812	PGA1_262p	37618	+	PGA1_262p00330	oligopeptide ABC transporter, ATP binding protein	-	224
580	C10	5	75DSMZ_Platte5-C10_812	PGA1_c	3561718	-	PGA1_c33970	putative chloramphenicol phosphotransferase-like protein	-	307
582	E10	5	77DSMZ_Platte5-E10_812	PGA1_c	594698	+	PGA1_c05800	YeeE/YedE family (DUF395).	-	161
583	F10	5	78DSMZ_Platte5-F10_812	PGA1_c	2520079	-	PGA1_c24160	hypothetical protein	-	407
585	H10	5	80DSMZ_Platte5-H10_812	PGA1_262p	7443	+	PGA1_262p00060	putative glycosyl transferase	2.4.-	462
586	A11	5	81DSMZ_Platte5-A11_812	PGA1_c	1620510	-	noncoding area between PGA1_c15580 and PGA1_c15590	none	-	401
587	B11	5	82DSMZ_Platte5-B11_812	PGA1_c	2990859	-	noncoding area between PGA1_c28530 and PGA1_c28540	none	-	167
588	C11	5	83DSMZ_Platte5-C11_812	PGA1_c	1420013	-	PGA1_c13740	long-chain-fatty-acid- CoA ligase IcfB	-	361
589	D11	5	84DSMZ_Platte5-D11_812	PGA1_c	2542675	-	PGA1_c24350	Uncharacterized protein involved in outer membrane biogenesis	-	279
590	E11	5	85DSMZ_Platte5-E11_812	PGA1_c	3458485	+	noncoding area between PGA1_c32990 and PGA1_c33000	none	-	169
591	F11	5	86DSMZ_Platte5-F11_812	PGA1_c	2300426	-	PGA1_c22180	long-chain-fatty-acid--CoA ligase FadD	6.2.1.-	399
592	G11	5	87DSMZ_Platte5-G11_812	PGA1_c	2990853	-	noncoding area between PGA1_c28530 and PGA1_c28540	none	-	161
594	A12	5	89DSMZ_Platte5-A12_812	PGA1_c	725415	+	PGA1_c07050	methyltransferase domain-containing protein	-	531
595	B12	5	90DSMZ_Platte5-B12_812	PGA1_c	594697	+	PGA1_c05800	YeeE/YedE family (DUF395).	-	126
596	C12	5	91DSMZ_Platte5-C12_812	PGA1_c	3258199	+	PGA1_c31220	UDP-N-acetylglucosamine 1-carboxyvinyltransferase MurA	2.5.1.7	110
597	D12	5	92DSMZ_Platte5-D12_812	PGA1_c	1765086	+	PGA1_c16900	uracil-DNA glycosylase Ung	3.2.2.27	202
599	F12	5	94DSMZ_Platte5-F12_812	PGA1_c	3761661	-	PGA1_c35930	hypothetical protein	-	556
600	G12	5	95DSMZ_Platte5-G12_812	PGA1_c	594697	+	PGA1_c05800	YeeE/YedE family (DUF395).	-	161
601	H12	5	96DSMZ_Platte5-H12_812	PGA1_c	2727193	-	PGA1_c26190	universal stress protein	-	215
635	B5	6	02DSMZ_Platte6-B5_P812	PGA1_c	1257960	+	noncoding area between PGA1_c12090 and PGA1_c12100	none	-	145
637	D5	6	04DSMZ_Platte6-D5_P812	PGA1_c	1083930	+	PGA1_c10470	hypothetical protein	-	340
639	F5	6	06DSMZ_Platte6-F5_P812	PGA1_c	1546135	+	noncoding area between PGA1_c14880 and PGA1_c14890	none	-	359
640	G5	6	07DSMZ_Platte6-G5_P812	PGA1_c	2220844	+	PGA1_c21430	putative permease	-	628
644	C6	6	11DSMZ_Platte6-C6_P812	PGA1_c	677598	+	noncoding area between PGA1_c06580 and PGA1_c06590	none	-	298
645	D6	6	12DSMZ_Platte6-D6_P812	PGA1_c	1449920	+	PGA1_c14000	xylose isomerase XylA	5.3.1.5	104
647	F6	6	14DSMZ_Platte6-F6_P812	PGA1_65p	34645	+	PGA1_65p00270	Hemolysin-type calcium-binding repeat (2 copies).	-	625
648	G6	6	15DSMZ_Platte6-G6_P812a	PGA1_c	1051002	+	PGA1_c10150	amidohydrolase	3.5.1.32	514
651	B7	6	18DSMZ_Platte6-B7_P812	PGA1_c	3143554	+	PGA1_c30070	cytochrome c accessory protein CcoG	-	568
652	C7	6	19DSMZ_Platte6-C7_P812	PGA1_c	3143549	+	PGA1_c30070	cytochrome c accessory protein CcoG	-	606
653	D7	6	20DSMZ_Platte6-D7_P812	PGA1_c	3110865	-	PGA1_c29730	Predicted membrane protein	-	281
654	E7	6	21DSMZ_Platte6-E7_P812	PGA1_c	3684646	-	PGA1_c35110	tRNA modification GTPase MnmE	3.6.-	246
656	G7	6	23DSMZ_Platte6-G7_P812	PGA1_65p	6850	-	PGA1_65p00040	RTX toxins and related Ca2+-binding proteins	-	412
657	H7	6	24DSMZ_Platte6-H7_P812	PGA1_c	18287	+	noncoding area between PGA1_c00140 and PGA1_c00150	none	-	233	4 Hits
658	A8	6	25DSMZ_Platte6-A8_P812	PGA1_262p	92731	-	PGA1_262p00830	hypothetical protein	-	407
659	B8	6	26DSMZ_Platte6-B8_P812	PGA1_c	3762038	+	PGA1_c35930	hypothetical protein	-	477
660	C8	6	27DSMZ_Platte6-C8_P812	PGA1_c	2310911	+	PGA1_c22230	hypothetical protein	-	604
661	D8	6	28DSMZ_Platte6-D8_P812	PGA1_c	1551624	+	PGA1_c14920	transcription-repair-coupling factor Mfd	3.6.4.-	119
662	E8	6	29DSMZ_Platte6-E8_P812	PGA1_c	2911197	-	PGA1_c27930	putative sugar ABC transporter, periplasmic binding protein	-	453
664	G8	6	31DSMZ_Platte6-G8_P812	PGA1_c	3505089	+	noncoding area between PGA1_c33440 and PGA1_c33450	none	-	233
665	H8	6	32DSMZ_Platte6-H8_P812	PGA1_c	290433	+	PGA1_c03020	dihydroorotase PyrC	3.5.2.3	215
666	A9	6	33DSMZ_Platte6-A9_P812	PGA1_c	594698	+	PGA1_c05800	YeeE/YedE family (DUF395).	-	113
667	B9	6	34DSMZ_Platte6-B9_P812	PGA1_c	1607174	-	noncoding area between PGA1_c15430 and PGA1_c15440	none	-	455
668	C9	6	35DSMZ_Platte6-C9_P812	PGA1_c	1607058	-	PGA1_c15430	cysteine desulfurase SufS	2.8.1.7;4.4.1.16	274
670	E9	6	37DSMZ_Platte6-E9_P812	PGA1_c	2122855	-	PGA1_c20470	hypothetical protein	-	281
671	F9	6	38DSMZ_Platte6-F9_P812	PGA1_c	3782552	-	PGA1_c36130	putative serine/threonine phosphatase	3.1.3.16	348
673	H9	6	40DSMZ_Platte6-H9_P812	PGA1_c	2731240	-	PGA1_c26230	hypothetical protein	-	549
674	A10	6	41DSMZ_Platte6-A10_P812	PGA1_c	3020586	-	PGA1_c28810	transcriptional regulator, GntR family	-	250
675	B10	6	42DSMZ_Platte6-B10_P812	PGA1_c	2061694	-	PGA1_c19850	4-hydroxythreonine-4-phosphate dehydrogenase PdxA	1.1.1.262	117
677	D10	6	44DSMZ_Platte6-D10_P812	PGA1_c	3371363	-	PGA1_c32140	signal transduction histidine kinase	-	516
678	E10	6	45DSMZ_Platte6-E10_P812	PGA1_c	104453	+	PGA1_c01110	acyl-CoA dehydrogenase	-	549
679	F10	6	46DSMZ_Platte6-F10_P812	PGA1_c	1179630	-	PGA1_c11390	putative ATP-dependent RNA helicase RhlE	3.6.4.13	357
680	G10	6	47DSMZ_Platte6-G10_P812	PGA1_c	1024974	+	PGA1_c09900	malate synthase GlcB	2.3.3.9	122
681	H10	6	48DSMZ_Platte6-H10_P812	PGA1_65p	47217	+	PGA1_65p00350	hemolysin-like protein	-	97.1
603	B1	6	50DSMZ_Platte6-B1_P812	PGA1_c	67774	+	PGA1_c00670	putative integral membrane protein	-	412
683	B11	6	50DSMZ_Platte6-B11_P812	PGA1_c	3598000	+	PGA1_c34320	L-threonine 3-dehydrogenase Tdh	1.1.1.103	340
684	C11	6	51DSMZ_Platte6-C11_P812	PGA1_c	3026352	-	noncoding area between PGA1_c28850 and PGA1_c28860	none	-	412
685	D11	6	52DSMZ_Platte6-D11_P812	PGA1_65p	43175	+	PGA1_65p00330	type I secretion system ATPase	-	274
686	E11	6	53DSMZ_Platte6-E11_P812	PGA1_c	3672613	+	PGA1_c35000	DNA mismatch repair protein MutS	-	152
687	F11	6	54DSMZ_Platte6-F11_P812	PGA1_c	3063193	-	noncoding area between PGA1_c29270 and PGA1_c29280	none	-	171
610	A2	6	57DSMZ_Platte6-A2_P812	PGA1_c	2034039	+	noncoding area between PGA1_c19570 and PGA1_c19580	none	-	182
611	B2	6	58DSMZ_Platte6-B2_P812	PGA1_c	2942199	+	PGA1_c28170	putative basic membrane lipoprotein	-	577
692	C12	6	59DSMZ_Platte6-C12_P812	PGA1_c	2354670	-	PGA1_c22720	putative transcriptional regulator, AraC family	-	520
612	C2	6	59DSMZ_Platte6-C2_P812	PGA1_c	3185370	-	PGA1_c30490	putative citrate lyase subunit beta	4.1.3.24	534
693	D12	6	60DSMZ_Platte6-D12_P812	PGA1_c	1374984	+	PGA1_c13300	hypothetical protein	-	357
694	E12	6	61DSMZ_Platte6-E12_P812	PGA1_c	2149338	-	PGA1_c20720	transporter, MFS family	-	274
695	F12	6	62DSMZ_Platte6-F12_P812	PGA1_262p	197739	+	PGA1_262p01800	putative membrane dipeptidase	-	237
696	G12	6	63DSMZ_Platte6-G12_P812	PGA1_c	2304251	+	PGA1_c22200	Uncharacterized conserved protein	-	604
616	G2	6	63DSMZ_Platte6-G2_P812	PGA1_c	2759245	+	noncoding area between PGA1_c26460 and PGA1_c26470	none	-	200
697	H12	6	64DSMZ_Platte6-H12_P812	PGA1_262p	218431	-	PGA1_262p01990	Predicted permeases	-	514
619	B3	6	66DSMZ_Platte6-B3_812	PGA1_c	149910	-	noncoding area between PGA1_c01520 and PGA1_c01530	none	-	128
620	C3	6	67DSMZ_Platte6-C3_812	PGA1_c	1794718	+	PGA1_c17200	transcriptional regulator, TetR family	-	195
621	D3	6	68DSMZ_Platte6-D3_812	PGA1_c	1083934	+	PGA1_c10470	hypothetical protein	-	300
624	G3	6	71DSMZ_Platte6-G3_812	PGA1_c	451865	-	PGA1_c04580	endonuclease/exonuclease/phosphatase domain-containing protein	-	566
625	H3	6	72DSMZ_Platte6-H3_812	PGA1_c	3110092	-	PGA1_c29720	glycolate oxidase subunit GlcD	1.1.3.15	643
626	A4	6	73DSMZ_Platte6-A4_812	PGA1_c	2091816	-	PGA1_c20160	TRAP transporter, subunit DctM	-	532
627	B4	6	74DSMZ_Platte6-B4_812	PGA1_c	1556339	-	PGA1_c14960	putative transcriptional regulator	-	545
629	D4	6	76DSMZ_Platte6-D4_812	PGA1_c	564045	-	PGA1_c05510	glyceraldehyde-3-phosphate dehydrogenase 1	1.2.1.12	307
630	E4	6	77DSMZ_Platte6-E4_812	PGA1_c	640114	+	PGA1_c06240	protein TldD	-	121
631	F4	6	78DSMZ_Platte6-F4_812	PGA1_c	1677106	+	PGA1_c16160	universal stress protein F	-	573
632	G4	6	79DSMZ_Platte6-G4_812	PGA1_c	67771	+	PGA1_c00670	putative integral membrane protein	-	424
633	H4	6	80DSMZ_Platte6-H4_812	PGA1_c	3110062	-	PGA1_c29720	glycolate oxidase subunit GlcD	1.1.3.15	368
714	A3	7	01DSMZ_Platte7-A3_P812	PGA1_65p	34764	-	PGA1_65p00270	Hemolysin-type calcium-binding repeat (2 copies).	-	169
699	B1	7	02DSMZ_Platte7-B1_812.2	PGA1_c	2876072	-	PGA1_c27600	putative signal transduction histidine kinase	2.7.13.3	165
700	C1	7	03DSMZ_Platte7-C1_812.2	PGA1_c	3725703	+	PGA1_c35540	alcohol dehydrogenase AlkJ	-	183
701	D1	7	04DSMZ_Platte7-D1_812.2	PGA1_c	1682716	+	PGA1_c16200	molybdopterin dehydrogenase, FAD-binding	1.2.99.2	196
702	E1	7	05DSMZ_Platte7-E1_812.2	PGA1_262p	42749	+	PGA1_262p00360	methyl-accepting chemotaxis protein	-	268
718	E3	7	05DSMZ_Platte7-E3_P812.2	PGA1_65p	5853	-	PGA1_65p00040	RTX toxins and related Ca2+-binding proteins	-	274
704	G1	7	07DSMZ_Platte7-G1_812.2	PGA1_c	3498737	+	PGA1_c33390	Domain of unknown function (DUF3576).	-	176
705	H1	7	08DSMZ_Platte7-H1_812.2	PGA1_c	1718859	-	PGA1_c16560	extracellular ligand binding domain-containing protein	-	165
721	H3	7	08DSMZ_Platte7-H3_P812.2	PGA1_c	3635991	-	PGA1_c34640	transcription elongation protein NusA	-	660
722	A4	7	09DSMZ_Platte7-A4_P812.2	PGA1_c	1931914	-	PGA1_c18540	hypothetical protein	-	446
707	B2	7	10DSMZ_Platte7-B2_812.2	PGA1_c	3262579	+	PGA1_c31260	Protein of unknown function (DUF3131).	-	165
710	E2	7	13DSMZ_Platte7-E2_812.2	PGA1_c	3745718	-	PGA1_c35710	flagellar biosynthetic protein FlhA	-	207
726	E4	7	13DSMZ_Platte7-E4_P812.2	PGA1_c	2038936	-	PGA1_c19630	oxidoreductase, molybdopterin binding	-	104
711	F2	7	14DSMZ_Platte7-F2_812.2	PGA1_c	2875975	-	PGA1_c27600	putative signal transduction histidine kinase	2.7.13.3	171
712	G2	7	15DSMZ_Platte7-G2_812.2	PGA1_c	2220792	+	PGA1_c21430	putative permease	-	246
728	G4	7	15DSMZ_Platte7-G4_P812.2	PGA1_78p	29668	-	PGA1_78p00240	Uncharacterized protein conserved in bacteria	-	255
713	H2	7	16DSMZ_Platte7-H2_812.2	PGA1_262p	221675	-	PGA1_262p02020	putative integrase	-	291	PGA1_262p01660
729	H4	7	16DSMZ_Platte7-H4_P812.2	PGA1_c	3381876	+	PGA1_c32250	gamma-glutamyl-gamma-aminobutyraldehyde dehydrogenase PuuC	1.2.1.-	521
730	A5	7	17DSMZ_Platte7-A5_P812	PGA1_c	252984	-	PGA1_c02660	Transcriptional regulatory protein, C terminal.	-	645
731	B5	7	18DSMZ_Platte7-B5_P812	PGA1_c	1762164	-	PGA1_c16870	Uncharacterized protein conserved in bacteria	-	547
733	D5	7	20DSMZ_Platte7-D5_P812	PGA1_c	2842437	-	PGA1_c27280	signal transduction histidine kinase	-	568
734	E5	7	21DSMZ_Platte7-E5_P812	PGA1_c	3349599	+	PGA1_c31940	penicillin-insensitive murein endopeptidase MepA	3.4.24.-	407
735	F5	7	22DSMZ_Platte7-F5_P812	PGA1_c	3172989	-	PGA1_c30360	protein RpsU	-	211
736	G5	7	23DSMZ_Platte7-G5_P812	PGA1_c	1028428	+	PGA1_c09930	isoquinoline 1-oxidoreductase subunit beta	1.3.99.16	311
737	H5	7	24DSMZ_Platte7-H5_P812	PGA1_c	2460392	+	PGA1_c23590	hypothetical protein	-	276	PGA1_c09930
738	A6	7	25DSMZ_Platte7-A6_P812	PGA1_c	504951	+	PGA1_c05120	4-hydroxyproline epimerase	5.1.1.4	601
739	B6	7	26DSMZ_Platte7-B6_P812	PGA1_c	930747	+	PGA1_c09020	putative methyl-accepting chemotaxis protein	-	545	PGA1_262p02150
740	C6	7	27DSMZ_Platte7-C6_P812	PGA1_c	4900	+	PGA1_c00050	putative transcriptional regulator, tetR family	-	91.6
741	D6	7	28DSMZ_Platte7-D6_P812	PGA1_c	2653839	+	PGA1_c25490	histidinol dehydrogenase HisD	1.1.1.308	520
742	E6	7	29DSMZ_Platte7-E6_P812	PGA1_c	1615766	+	PGA1_c15530	Uncharacterized protein conserved in bacteria	-	538
743	F6	7	30DSMZ_Platte7-F6_P812	PGA1_c	3749091	-	PGA1_c35760	flagellar L-ring protein FlgH	-	89.8
745	H6	7	32DSMZ_Platte7-H6_P812	PGA1_262p	62137	-	PGA1_262p00530	DNA topoisomerase 1B-like protein	5.99.1.2	368
747	B7	7	34DSMZ_Platte7-B7_P812	PGA1_c	2661736	-	PGA1_c25550	trimethylamine methyltransferase MttB	2.1.1.250	248
748	C7	7	35DSMZ_Platte7-C7_P812	PGA1_262p	221867	-	PGA1_262p02030	putative insertion sequence ATP binding protein	-	584	PGA1_262p01650
749	D7	7	36DSMZ_Platte7-D7_P812	PGA1_c	1378209	+	PGA1_c13340	Protein of unknown function (DUF1638).	-	152
751	F7	7	38DSMZ_Platte7-F7_P812	PGA1_c	2038171	-	PGA1_c19620	two-component system hybrid kinase	-	523
753	H7	7	40DSMZ_Platte7-H7_P812	PGA1_c	1071806	+	PGA1_c10330	methylcrotonoyl-CoA carboxylase subunit alpha	6.4.1.4	156
754	A8	7	41DSMZ_Platte7-A8_P812	PGA1_c	90010	+	PGA1_c00930	ribonuclease H	3.1.26.4	473
755	B8	7	42DSMZ_Platte7-B8_P812	PGA1_c	1070486	+	PGA1_c10320	methylcrotonoyl-CoA carboxylase beta chain	6.4.1.4	265
756	C8	7	43DSMZ_Platte7-C8_P812	PGA1_c	1611044	+	PGA1_c15470	50S ribosomal protein L21	-	257
757	D8	7	44DSMZ_Platte7-D8_P812	PGA1_c	3412773	-	PGA1_c32550	phenylacetate-CoA ligase PaaK	6.2.1.30	182
758	E8	7	45DSMZ_Platte7-E8_P812	PGA1_c	481148	-	PGA1_c04890	putative beta-lactamase	-	124
759	F8	7	46DSMZ_Platte7-F8_P812	PGA1_c	1216801	+	PGA1_c11750	bifunctional protein PutA	1.5.5.2;1.2.1.88	287
760	G8	7	47DSMZ_Platte7-G8_P812	PGA1_c	1141268	+	PGA1_c11020	hypothetical protein	-	586
761	H8	7	48DSMZ_Platte7-H8_P812	PGA1_78p	34791	+	PGA1_78p00280	putative sodium/alanine symporter	-	577
762	A9	7	49DSMZ_Platte7-A9_P812	PGA1_c	1535082	+	PGA1_c14800	nitrogen regulation protein NtrY	2.7.13.3	490
763	B9	7	50DSMZ_Platte7-B9_P812	PGA1_c	3659291	+	PGA1_c34860	33 kDa chaperonin (heat shock protein 33)	-	433
764	C9	7	51DSMZ_Platte7-C9_P812	PGA1_262p	62134	-	PGA1_262p00530	DNA topoisomerase 1B-like protein	5.99.1.2	224
766	E9	7	53DSMZ_Platte7-E9_P812	PGA1_c	481271	-	PGA1_c04890	putative beta-lactamase	-	339	PGA1_262p00430
769	H9	7	56DSMZ_Platte7-H9_P812	PGA1_c	1817410	-	PGA1_c17370	uvrABC system protein A	-	399
770	A10	7	57DSMZ_Platte7-A10_P812	PGA1_c	3601169	-	PGA1_c34350	acetyl-CoA acetyltransferase PhbA	2.3.1.9	479
771	B10	7	58DSMZ_Platte7-B10_P812	PGA1_c	1812611	+	PGA1_c17350	putative 3-hydroxyisobutyryl-CoA hydrolase	-	111
772	C10	7	59DSMZ_Platte7-C10_P812	PGA1_c	698128	-	PGA1_c06780	putative extracellular solute-binding protein	-	390
773	D10	7	60DSMZ_Platte7-D10_P812	PGA1_262p	52580	+	PGA1_262p00430	D-xylose-binding periplasmic protein XylF	-	455
774	E10	7	61DSMZ_Platte7-E10_P812	PGA1_c	2353034	+	PGA1_c22710	acyl-CoA dehydrogenase	-	122
775	F10	7	62DSMZ_Platte7-F10_P812	PGA1_c	3732957	-	PGA1_c35590	Flagellin and related hook-associated proteins	-	560
777	H10	7	64DSMZ_Platte7-H10_P812	PGA1_c	2850750	+	PGA1_c27350	ABC transporter, permease protein	-	254
778	A11	7	65DSMZ_Platte7-A11_P812	PGA1_c	3262555	+	PGA1_c31260	Protein of unknown function (DUF3131).	-	202
780	C11	7	67DSMZ_Platte7-C11_P812	PGA1_c	3108434	-	PGA1_c29710	glycolate oxidase subunit GlcE	-	507
781	D11	7	68DSMZ_Platte7-D11_P812	PGA1_c	759629	-	PGA1_c07370	putative short chain dehydrogenase	-	460
782	E11	7	69DSMZ_Platte7-E11_P812	PGA1_c	3729861	+	PGA1_c35570	flagellar hook protein FlgE	-	453
783	F11	7	70DSMZ_Platte7-F11_P812	PGA1_c	3732835	-	PGA1_c35590	Flagellin and related hook-associated proteins	-	342	PGA1_c25900
784	G11	7	71DSMZ_Platte7-G11_P812	PGA1_c	3318097	+	PGA1_c31750	ABC transporter, ATP-binding protein	-	128
785	H11	7	72DSMZ_Platte7-H11_P812	PGA1_c	2285290	-	PGA1_c22040	putative toxic anion resistance protein	-	204
786	A12	7	73DSMZ_Platte7-A12_P812	PGA1_c	2648597	+	PGA1_c25430	putative arylsulfatase	-	595
787	B12	7	74DSMZ_Platte7-B12_P812	PGA1_c	2648607	+	PGA1_c25430	putative arylsulfatase	-	571
788	C12	7	75DSMZ_Platte7-C12_P812	PGA1_c	3654510	-	PGA1_c34820	ABC transporter ATP-binding protein	-	464
789	D12	7	76DSMZ_Platte7-D12_P812	PGA1_262p	74769	+	PGA1_262p00640	Hemolysin-type calcium-binding repeat (2 copies).	-	313
790	E12	7	77DSMZ_Platte7-E12_P812	PGA1_c	1071786	+	PGA1_c10330	methylcrotonoyl-CoA carboxylase subunit alpha	6.4.1.4	418
791	F12	7	78DSMZ_Platte7-F12_P812	PGA1_c	307843	+	PGA1_c03200	hypothetical protein	-	298
792	G12	7	79DSMZ_Platte7-G12_P812	PGA1_262p	62130	-	PGA1_262p00530	DNA topoisomerase 1B-like protein	5.99.1.2	200
793	H12	7	80DSMZ_Platte7-H12_P812	PGA1_c	2285251	-	PGA1_c22040	putative toxic anion resistance protein	-	124
810	A3	8	01DSMZ_Platte8-A3_P812	PGA1_c	3743084	-	noncoding area between PGA1_c35690 and PGA1_c35700	none	-	553
811	B3	8	02DSMZ_Platte8-B3_P812	PGA1_c	198211	+	PGA1_c02170	Uncharacterized conserved protein	-	396
812	C3	8	03DSMZ_Platte8-C3_P812	PGA1_c	3401914	-	PGA1_c32440	chaperone protein ClpB	-	588
814	E3	8	05DSMZ_Platte8-E3_P812	PGA1_c	3720219	-	PGA1_c35490	putative O-sialoglycoprotein endopeptidase	3.4.24.57	571
816	G3	8	07DSMZ_Platte8-G3_P812	PGA1_c	1872426	-	PGA1_c17910	1-(5-phosphoribosyl)-5-[(5- phosphoribosylamino)methylideneamino] imidazole-4-carboxamide isomerase-like protein	5.3.1.16	632
818	A4	8	09DSMZ_Platte8-A4_P812	PGA1_262p	33654	+	PGA1_262p00300	ABC transporter, extracellular solute-binding protein	-	276
819	B4	8	10DSMZ_Platte8-B4_P812	PGA1_c	1073977	-	PGA1_c10350	Predicted kinase	-	220
820	C4	8	11DSMZ_Platte8-C4_P812	PGA1_c	1604918	+	PGA1_c15410	hypothetical protein	-	398
821	D4	8	12DSMZ_Platte8-D4_P812	PGA1_c	1604917	+	PGA1_c15410	hypothetical protein	-	372
822	E4	8	13DSMZ_Platte8-E4_P812	PGA1_c	1604987	+	PGA1_c15410	hypothetical protein	-	289
823	F4	8	14DSMZ_Platte8-F4_P812	PGA1_c	1604985	+	PGA1_c15410	hypothetical protein	-	276
826	A5	8	17DSMZ_Platte8-A5_P812	PGA1_c	2744769	-	PGA1_c26350	Uncharacterized protein conserved in bacteria	-	363
795	B1	8	18DSMZ_Platte8-B1_812	PGA1_c	3223325	-	noncoding area between PGA1_c30850 and PGA1_c30860	none	-	106
827	B5	8	18DSMZ_Platte8-B5_P812	PGA1_c	629485	-	PGA1_c06140	putative bacterial type II/III secretion system protein	-	318
796	C1	8	19DSMZ_Platte8-C1_812	PGA1_c	109991	+	PGA1_c01160	sensor protein ChvG	2.7.13.3	442
797	D1	8	20DSMZ_Platte8-D1_812	PGA1_c	356271	+	PGA1_c03690	putative NnrU protein	-	84.2
830	E5	8	21DSMZ_Platte8-E5_P812	PGA1_262p	237554	-	PGA1_262p02200	molybdenum import ATP-binding protein ModC	3.6.3.29	525
799	F1	8	22DSMZ_Platte8-F1_812	PGA1_c	3743084	-	noncoding area between PGA1_c35690 and PGA1_c35700	none	-	531
831	F5	8	22DSMZ_Platte8-F5_P812	PGA1_c	3718626	-	PGA1_c35470	protein YciI	-	483
800	G1	8	23DSMZ_Platte8-G1_812	PGA1_65p	47316	-	PGA1_65p00350	hemolysin-like protein	-	364
832	G5	8	23DSMZ_Platte8-G5_P812	PGA1_c	1688389	-	PGA1_c16260	putative membrane dipeptidase	3.4.13.19	385
801	H1	8	24DSMZ_Platte8-H1_812	PGA1_c	3721908	-	PGA1_c35510	hypothetical protein	-	481
833	H5	8	24DSMZ_Platte8-H5_P812	PGA1_c	2773169	-	PGA1_c26580	putative tryptophan halogenase	1.14.14.7	486
802	A2	8	25DSMZ_Platte8-A2_812	PGA1_c	2369178	+	PGA1_c22850	type IV secretion system protein VirB	-	593
834	A6	8	25DSMZ_Platte8-A6_P812	PGA1_c	1818996	+	noncoding area between PGA1_c17380 and PGA1_c17390	none	-	272	PGA1_c11750
803	B2	8	26DSMZ_Platte8-B2_812	PGA1_262p	224362	+	PGA1_262p02060	transposase	-	320	TRANSPOSASE: MANY HITS PGA1_262p01100 PGA1_c04990 PGA1_c25370 PGA1_c19330 PGA1_c20080 PGA1_c23850 PGA1_c06890 PGA1_c00270 PGA1_c33680 PGA1_c30620 PGA1_c18010
835	B6	8	26DSMZ_Platte8-B6_P812	PGA1_c	1216152	+	PGA1_c11750	bifunctional protein PutA	1.5.5.2;1.2.1.88	185
836	C6	8	27DSMZ_Platte8-C6_P812	PGA1_c	3693769	-	PGA1_c35230	Uncharacterized protein conserved in bacteria	-	625
805	D2	8	28DSMZ_Platte8-D2_812	PGA1_c	2591756	+	PGA1_c24870	phosphoribosylaminoimidazole carboxylase ATPase subunit PurK	6.3.4.18	503
837	D6	8	28DSMZ_Platte8-D6_P812	PGA1_c	3521638	+	PGA1_c33610	hypothetical protein	-	617
806	E2	8	29DSMZ_Platte8-E2_812	PGA1_c	2591680	+	PGA1_c24870	phosphoribosylaminoimidazole carboxylase ATPase subunit PurK	6.3.4.18	649
838	E6	8	29DSMZ_Platte8-E6_P812	PGA1_c	2850061	-	PGA1_c27340	ABC transporter, permease protein	-	540
807	F2	8	30DSMZ_Platte8-F2_812	PGA1_c	1844284	-	PGA1_c17580	hypothetical protein	-	643
839	F6	8	30DSMZ_Platte8-F6_P812	PGA1_c	1345587	-	noncoding area between PGA1_c13000 and PGA1_c13010	none	-	440
808	G2	8	31DSMZ_Platte8-G2_812	PGA1_c	2171280	-	PGA1_c20930	poly(3-hydroxyalkanoate) polymerase PhaC	2.3.1.-	531
809	H2	8	32DSMZ_Platte8-H2_812	PGA1_c	2975314	-	PGA1_c28450	putative periplasmic dipeptide transport protein DppA	-	243
841	H6	8	32DSMZ_Platte8-H6_P812	PGA1_c	1402746	+	PGA1_c13560	SnoaL-like polyketide cyclase.	-	503
842	A7	8	33DSMZ_Platte8-A7_P812	PGA1_c	1097628	-	PGA1_c10590	putative ATP-dependent RNA helicase RhlE	-	405
843	B7	8	34DSMZ_Platte8-B7_P812	PGA1_c	3282	+	PGA1_c00030	DNA replication and repair protein RecF	-	449
844	C7	8	35DSMZ_Platte8-C7_P812	PGA1_c	3597830	-	PGA1_c34320	L-threonine 3-dehydrogenase Tdh	1.1.1.103	80.5
845	D7	8	36DSMZ_Platte8-D7_P812	PGA1_c	2692049	-	PGA1_c25810	ABC transporter, ATP-binding protein	-	571
846	E7	8	37DSMZ_Platte8-E7_P812	PGA1_262p	51531	+	PGA1_262p00420	Transcriptional regulator/sugar kinase	-	582
847	F7	8	38DSMZ_Platte8-F7_P812	PGA1_c	1242270	-	PGA1_c11950	phosphopentomutase DeoB	5.4.2.7	628
848	G7	8	39DSMZ_Platte8-G7_P812	PGA1_c	969364	-	noncoding area between PGA1_c09450 and PGA1_c09460	none	-	472
850	A8	8	41DSMZ_Platte8-A8_P812	PGA1_c	2063707	+	noncoding area between PGA1_c19870 and PGA1_c19880	none	-	514
852	C8	8	43DSMZ_Platte8-C8_P812	PGA1_c	1445038	-	PGA1_c13960	putative mechanosensitive ion channel protein	-	54.7
853	D8	8	44DSMZ_Platte8-D8_P812	PGA1_c	3382011	+	PGA1_c32250	gamma-glutamyl-gamma-aminobutyraldehyde dehydrogenase PuuC	1.2.1.-	401
854	E8	8	45DSMZ_Platte8-E8_P812	PGA1_c	629482	-	PGA1_c06140	putative bacterial type II/III secretion system protein	-	318
857	H8	8	48DSMZ_Platte8-H8_P812	PGA1_c	874475	+	PGA1_c08440	Helix-turn-helix.	-	599
858	A9	8	49DSMZ_Platte8-A9_P812	PGA1_c	3522967	+	PGA1_c33620	Adenylate cyclase, family 3 (some proteins contain HAMP domain)	4.6.1.1	351
859	B9	8	50DSMZ_Platte8-B9_P812	PGA1_c	3523071	+	PGA1_c33620	Adenylate cyclase, family 3 (some proteins contain HAMP domain)	4.6.1.1	246	PGA1_262p00550
860	C9	8	51DSMZ_Platte8-C9_P812	PGA1_c	1923789	+	PGA1_c18430	phage terminase large subunit (GpA)	-	267
862	E9	8	53DSMZ_Platte8-E9_P812	PGA1_c	2713996	-	noncoding area between PGA1_c26080 and PGA1_c26090	none	-	446
865	H9	8	56DSMZ_Platte8-H9_P812	PGA1_c	547398	+	PGA1_c05390	glycosyl transferase	-	499
867	B10	8	58DSMZ_Platte8-B10_P812	PGA1_262p	23209	+	PGA1_262p00190	putative transporter, MFS family	-	263
869	D10	8	60DSMZ_Platte8-D10_P812	PGA1_c	1989478	+	PGA1_c19150	sarcosine oxidase subunit alpha	1.5.3.1	248
871	F10	8	62DSMZ_Platte8-F10_P812	PGA1_c	3355291	-	PGA1_c32010	isopentenyl-diphosphate delta-isomerase Idi	5.3.3.2	263
873	H10	8	64DSMZ_Platte8-H10_P812	PGA1_c	3725310	+	PGA1_c35540	alcohol dehydrogenase AlkJ	-	326
875	B11	8	66DSMZ_Platte8-B11_P812	PGA1_c	314243	-	PGA1_c03280	hypothetical protein	-	601
877	D11	8	68DSMZ_Platte8-D11_P812	PGA1_262p	163486	-	PGA1_262p01500	sarcosine oxidase subunit alpha	1.5.3.1	213
878	E11	8	69DSMZ_Platte8-E11_P812	PGA1_c	1174992	+	PGA1_c11350	anhydro-N-acetylmuramic acid kinase AnmK	2.7.1.170	350
879	F11	8	70DSMZ_Platte8-F11_P812	PGA1_c	2625685	+	PGA1_c25200	putative cation transport protein ChaC	-	230
880	G11	8	71DSMZ_Platte8-G11_P812	PGA1_c	3718626	-	PGA1_c35470	protein YciI	-	494
881	H11	8	72DSMZ_Platte8-H11_P812	PGA1_c	2502152	+	PGA1_c23960	tRNA-modifying protein ygfZ-like protein	-	318
888	G12	8	79DSMZ_Platte8-G12_P812	PGA1_c	2256818	-	PGA1_c21770	DNA-binding regulatory protein, YebC/PmpR family	-	571
889	H12	8	80DSMZ_Platte8-H12_P812	PGA1_c	2256734	-	PGA1_c21770	DNA-binding regulatory protein, YebC/PmpR family	-	128	PGA1_c14980
906	A3	9	01DSMZ_Platte9-A03_P812	PGA1_c	963821	-	PGA1_c09430	l-lactate dehydrogenase IldD	1.1.2.3	436
907	B3	9	02DSMZ_Platte9-B03_P812	PGA1_c	1017901	+	PGA1_c09850	S1 domain-containing protein	-	508
908	C3	9	03DSMZ_Platte9-C03_P812	PGA1_262p	3722	+	PGA1_262p00030	Glycosyl hydrolases family 16./Hemolysin-type calcium-binding repeat (2 copies).	-	167
909	D3	9	04DSMZ_Platte9-D03_P812	PGA1_c	681716	-	noncoding area between PGA1_c06640 and PGA1_c06650	none	-	460
913	H3	9	08DSMZ_Platte9-H03_P812	PGA1_c	1122766	-	PGA1_c10860	putative ABC transporter, ATP binding protein	-	259
914	A4	9	09DSMZ_Platte9-A04_P812	PGA1_c	1323005	+	PGA1_c12770	hypothetical protein	-	483
915	B4	9	10DSMZ_Platte9-B04_P812	PGA1_c	1672987	+	PGA1_c16130	putative lipoprotein-releasing system, ATP-binding protein	-	488
916	C4	9	11DSMZ_Platte9-C04_P812	PGA1_65p	53840	+	noncoding area between PGA1_65p00380 and PGA1_65p00390	none	-	220
917	D4	9	12DSMZ_Platte9-D04_P812	PGA1_c	878350	+	PGA1_c08500	hypothetical protein	-	398
918	E4	9	13DSMZ_Platte9-E04_P812	PGA1_c	3188389	-	PGA1_c30530	HTH-type transcriptional regulator, AraC family	-	435
919	F4	9	14DSMZ_Platte9-F04_P812	PGA1_c	3571028	-	PGA1_c34060	chorismate synthase AroC	4.2.3.5	444
921	H4	9	16DSMZ_Platte9-H04_P812	PGA1_c	1122746	-	PGA1_c10860	putative ABC transporter, ATP binding protein	-	141
922	A5	9	17DSMZ_Platte9-A05_P812	PGA1_c	1195932	-	PGA1_c11560	putative arginine transport system permease protein	-	595
923	B5	9	18DSMZ_Platte9-B05_P812	PGA1_c	1195871	-	PGA1_c11560	putative arginine transport system permease protein	-	252
927	F5	9	22DSMZ_Platte9-F05_P812	PGA1_c	3684804	-	PGA1_c35110	tRNA modification GTPase MnmE	3.6.-	512
928	G5	9	23DSMZ_Platte9-G05_P812	PGA1_c	1628996	-	PGA1_c15680	acyl-CoA thioesterase II	3.1.2.-	481
929	H5	9	24DSMZ_Platte9-H05_P812	PGA1_c	2484499	-	PGA1_c23800	hypothetical protein	-	593
930	A6	9	25DSMZ_Platte9-A06_P812	PGA1_c	352862	+	PGA1_c03650	malate dehydrogenase Mdh	1.1.1.37	604
933	D6	9	28DSMZ_Platte9-D06_P812	PGA1_c	3092304	+	PGA1_c29570	ATPase-like protein	-	122
936	G6	9	31DSMZ_Platte9-G06_P812	PGA1_c	872782	+	PGA1_c08420	putative 3-hydroxyacyl-CoA dehydrogenase	1.1.1.108	442
937	H6	9	32DSMZ_Platte9-H06_P812	PGA1_c	1688753	-	PGA1_c16260	putative membrane dipeptidase	3.4.13.19	355
890	A1	9	33DSMZ_Platte9-A1_812	PGA1_c	1330089	+	PGA1_c12850	D-hydantoinase/dihydropyrimidinase Dht	3.5.2.2	560
939	B7	9	34DSMZ_Platte9-B07_P812	PGA1_c	19456	-	PGA1_c00180	lysE type translocator-like protein	-	196
891	B1	9	34DSMZ_Platte9-B1_812	PGA1_c	1688750	-	PGA1_c16260	putative membrane dipeptidase	3.4.13.19	329
940	C7	9	35DSMZ_Platte9-C07_P812	PGA1_c	2900317	-	PGA1_c27830	hypothetical protein	-	132
892	C1	9	35DSMZ_Platte9-C1_812	PGA1_c	409686	-	PGA1_c04210	phosphate uptake ABC transporter permease protein PhoT	-	507
893	D1	9	36DSMZ_Platte9-D1_812	PGA1_c	1394847	+	PGA1_c13480	hypothetical protein	-	510
942	E7	9	37DSMZ_Platte9-E07_P812	PGA1_c	2539817	+	PGA1_c24340	phosphomannomutase/phosphoglucomutase AlgC	5.4.2.8;5.4.2.2	303
894	E1	9	37DSMZ_Platte9-E1_812	PGA1_78p	74215	+	PGA1_78p00590	PRC-barrel domain.	-	121
895	F1	9	38DSMZ_Platte9-F1_812	PGA1_c	1951632	+	noncoding area between PGA1_c18790 and PGA1_c18800	none	-	274
897	H1	9	40DSMZ_Platte9-H1_812	PGA1_c	548081	-	PGA1_c05400	putative glycosyl transferase, family 2	-	89.8
946	A8	9	41DSMZ_Platte9-A08_P812	PGA1_c	23542	+	PGA1_c00220	Predicted permeases	-	514
947	B8	9	42DSMZ_Platte9-B08_P812	PGA1_c	2908117	+	PGA1_c27900	ligand-binding UTRA domain-containing protein	-	556
948	C8	9	43DSMZ_Platte9-C08_P812	PGA1_c	1559967	+	PGA1_c15010	putative extracellular solute-binding protein	-	470
900	C2	9	43DSMZ_Platte9-C2_812	PGA1_c	3454418	-	PGA1_c32960	Uncharacterized protein conserved in bacteria	-	167
949	D8	9	44DSMZ_Platte9-D08_P812	PGA1_c	3816630	+	PGA1_c36460	putative lytic murein transglycosylase	-	111
950	E8	9	45DSMZ_Platte9-E08_P812	PGA1_c	1195878	-	PGA1_c11560	putative arginine transport system permease protein	-	204
902	E2	9	45DSMZ_Platte9-E2_812	PGA1_65p	44086	+	PGA1_65p00330	type I secretion system ATPase	-	473
904	G2	9	47DSMZ_Platte9-G2_812	PGA1_c	788894	-	PGA1_c07620	Type IV pilus biogenesis.	-	287
953	H8	9	48DSMZ_Platte9-H08_P812	PGA1_c	1034587	+	PGA1_c10010	putative protein SoxH	-	538
905	H2	9	48DSMZ_Platte9-H2_812	PGA1_c	1832517	+	PGA1_c17480	hemolysin-type calcium-binding repeat-containing protein	-	549
954	A9	9	49DSMZ_Platte9-A09_P812	PGA1_c	957419	-	PGA1_c09380	putative type 2 restriction enzyme naeI	-	433
955	B9	9	50DSMZ_Platte9-B09_P812	PGA1_262p	260438	-	PGA1_262p02380	putative histidine transport system permease protein HisM	-	444
958	E9	9	53DSMZ_Platte9-E09_P812	PGA1_c	2980815	+	PGA1_c28480	hybrid histidine kinase/response regulator	-	357
960	G9	9	55DSMZ_Platte9-G09_P812	PGA1_65p	47536	+	PGA1_65p00350	hemolysin-like protein	-	316
961	H9	9	56DSMZ_Platte9-H09_P812	PGA1_c	1508665	-	PGA1_c14540	putative polyphosphate kinase 2	-	390
962	A10	9	57DSMZ_Platte9-A10_P812	PGA1_c	2900317	-	PGA1_c27830	hypothetical protein	-	163
963	B10	9	58DSMZ_Platte9-B10_P812	PGA1_c	968611	-	PGA1_c09450	DNA helicase II UvrD	3.6.4.12	63.9
964	C10	9	59DSMZ_Platte9-C10_P812	PGA1_c	1986416	-	noncoding area between PGA1_c19130 and PGA1_c19140	none	-	285
965	D10	9	60DSMZ_Platte9-D10_P812	PGA1_c	3091758	+	PGA1_c29570	ATPase-like protein	-	468
966	E10	9	61DSMZ_Platte9-E10_P812	PGA1_c	2591830	-	PGA1_c24870	phosphoribosylaminoimidazole carboxylase ATPase subunit PurK	6.3.4.18	189
967	F10	9	62DSMZ_Platte9-F10_P812	PGA1_c	1414377	-	PGA1_c13710	diaminopimelate decarboxylase-like protein	4.1.1.20	257
968	G10	9	63DSMZ_Platte9-G10_P812	PGA1_c	2120724	-	PGA1_c20430	hypothetical protein	-	209
969	H10	9	64DSMZ_Platte9-H10_P812	PGA1_c	73167	+	PGA1_c00750	UDP-N-acetylglucosamine acyltransferase-like protein	-	141
970	A11	9	65DSMZ_Platte9-A11_P812	PGA1_c	393104	-	PGA1_c04080	phenylacetic acid degradation protein PaaA	1.14.13.149	420
971	B11	9	66DSMZ_Platte9-B11_P812	PGA1_c	158604	-	PGA1_c01650	conserved hypothetical protein	-	121
973	D11	9	68DSMZ_Platte9-D11_P812	PGA1_c	667571	+	PGA1_c06510	pyruvate, phosphate dikinase PpdK	2.7.9.1	363
974	E11	9	69DSMZ_Platte9-E11_P812	PGA1_c	1588310	+	PGA1_c15240	two-component system histidine kinase / response regulator	2.7.13.3	322
975	F11	9	70DSMZ_Platte9-F11_P812	PGA1_c	3660467	-	PGA1_c34880	putative response regulator	-	316
977	H11	9	72DSMZ_Platte9-H11_P812	PGA1_c	2274977	-	PGA1_c21930	acetyltransferase domain-containing protein	-	435
978	A12	9	73DSMZ_Platte9-A12_P812	PGA1_c	2699538	+	PGA1_c25900	putative iron ABC transport system, permease protein	-	320
980	C12	9	75DSMZ_Platte9-C12_P812	PGA1_c	3765690	+	PGA1_c35960	nitrogen regulatory protein PtsN	2.7.1.69	121
982	E12	9	77DSMZ_Platte9-E12_P812	PGA1_c	1652379	-	PGA1_c15920	putative branched-chain amino acid transport ATP-binding protein	-	89.8
985	H12	9	80DSMZ_Platte9-H12_P812	PGA1_c	1310817	-	PGA1_c12650	putative high-affinity branched-chain amino acid transport system permease protein	-	505
1003	B3	10	02DSMZ_Platte10-B03_P812	PGA1_65p	49184	-	PGA1_65p00360	glycosyl transferase domain-containing protein	-	451
1004	C3	10	03DSMZ_Platte10-C03_P812	PGA1_c	2648606	+	PGA1_c25430	putative arylsulfatase	-	521
1005	D3	10	04DSMZ_Platte10-D03_P812	PGA1_c	244554	-	PGA1_c02600	putative high-affinity branched-chain amino acid transport system permease protein LivM	-	440
1006	E3	10	05DSMZ_Platte10-E03_P812	PGA1_262p	233283	+	PGA1_262p02150	methyl-accepting chemotaxis protein I	-	339	PGA1_c09020
1007	F3	10	06DSMZ_Platte10-F03_P812	PGA1_78p	37435	+	PGA1_78p00310	glycine dehydrogenase	1.4.4.2	407
1009	H3	10	08DSMZ_Platte10-H03_P812	PGA1_c	370315	-	noncoding area between PGA1_c03840 and PGA1_c03850	none	-	263
1010	A4	10	09DSMZ_Platte10-A04_P812	PGA1_c	2622877	+	PGA1_c25180	outer membrane protein-like protein	-	363
1012	C4	10	11DSMZ_Platte10-C04_P812	PGA1_78p	53369	+	PGA1_78p00420	putative siderophore biosynthesis protein	-	603
1013	D4	10	12DSMZ_Platte10-D04_P812	PGA1_c	1071812	-	PGA1_c10330	methylcrotonoyl-CoA carboxylase subunit alpha	6.4.1.4	534
1015	F4	10	14DSMZ_Platte10-F04_P812	PGA1_c	1000206	+	PGA1_c09730	putative voltage-gated CIC-type chloride channel	-	339
1016	G4	10	15DSMZ_Platte10-G04_P812	PGA1_c	1684301	+	PGA1_c16220	molybdopterin binding domain-containing protein	-	508
1018	A5	10	17DSMZ_Platte10-A05_P812	PGA1_c	1830467	-	PGA1_c17460	putative peptidase M23 family	-	411
1019	B5	10	18DSMZ_Platte10-B05_P812	PGA1_c	2814246	+	PGA1_c26970	mechanosensitive ion channel-like protein	-	128
1020	C5	10	19DSMZ_Platte10-C05_P812	PGA1_c	1128609	-	PGA1_c10910	dihydroorotase PyrC	3.5.2.3	93.5
1022	E5	10	21DSMZ_Platte10-E05_P812	PGA1_c	2757590	-	PGA1_c26460	Uncharacterized protein conserved in bacteria	-	281
1024	G5	10	23DSMZ_Platte10-G05_P812	PGA1_c	2034038	+	noncoding area between PGA1_c19570 and PGA1_c19580	none	-	183
1025	H5	10	24DSMZ_Platte10-H05_P812	PGA1_c	948776	+	PGA1_c09260	Uncharacterized conserved protein	-	424
1026	A6	10	25DSMZ_Platte10-A06_P812	PGA1_c	929168	-	PGA1_c09020	putative methyl-accepting chemotaxis protein	-	494
1027	B6	10	26DSMZ_Platte10-B06_P812	PGA1_c	15123	+	noncoding area between PGA1_c00130 and PGA1_c00140	none	-	318	four noncoding regions
1028	C6	10	27DSMZ_Platte10-C06_P812	PGA1_c	149251	-	PGA1_c01520	elongation factor Tu	-	446	PGA1_c01320
1029	D6	10	28DSMZ_Platte10-D06_P812	PGA1_c	3279530	-	PGA1_c31380	hypothetical protein	-	403
1030	E6	10	29DSMZ_Platte10-E06_P812	PGA1_c	2757648	-	PGA1_c26460	Uncharacterized protein conserved in bacteria	-	496
1032	G6	10	31DSMZ_Platte10-G06_P812	PGA1_c	3694503	-	PGA1_c35230	Uncharacterized protein conserved in bacteria	-	252
1034	A7	10	33DSMZ_Platte10-A07_P812	PGA1_c	3739072	-	PGA1_c35670	Uncharacterized conserved protein	-	346
1035	B7	10	34DSMZ_Platte10-B07_P812	PGA1_c	2073876	-	PGA1_c19990	ribosomal RNA large subunit methyltransferase I	2.1.1.191	510
1036	C7	10	35DSMZ_Platte10-C07_P812	PGA1_c	113480	-	PGA1_c01210	Putative hemolysin	-	496
1037	D7	10	36DSMZ_Platte10-D07_P812	PGA1_c	1783477	-	PGA1_c17070	acetyltransferase domain-containing protein	-	193
1038	E7	10	37DSMZ_Platte10-E07_P812	PGA1_c	2757579	-	PGA1_c26460	Uncharacterized protein conserved in bacteria	-	366
1039	F7	10	38DSMZ_Platte10-F07_P812	PGA1_78p	49424	+	PGA1_78p00400	tonB dependent receptor	-	595
1040	G7	10	39DSMZ_Platte10-G07_P812	PGA1_c	3806077	+	noncoding area between PGA1_c36380 and PGA1_c36390	none	-	481
1041	H7	10	40DSMZ_Platte10-H07_P812	PGA1_c	901229	-	PGA1_c08740	glutamate dehydrogenase GluD	1.4.1.3	383
1042	A8	10	41DSMZ_Platte10-A08_P812	PGA1_c	825242	+	PGA1_c07950	hypothetical protein	-	597
1043	B8	10	42DSMZ_Platte10-B08_P812	PGA1_262p	125265	-	PGA1_262p01140	RTX toxins and related Ca2+-binding proteins	-	479
1044	C8	10	43DSMZ_Platte10-C08_P812	PGA1_c	1830469	-	PGA1_c17460	putative peptidase M23 family	-	496
1045	D8	10	44DSMZ_Platte10-D08_P812	PGA1_c	667573	+	PGA1_c06510	pyruvate, phosphate dikinase PpdK	2.7.9.1	359
1046	E8	10	45DSMZ_Platte10-E08_P812	PGA1_c	1475039	+	noncoding area between PGA1_c14190 and PGA1_c14200	none	-	536
1048	G8	10	47DSMZ_Platte10-G08_P812	PGA1_c	180699	+	PGA1_c01980	glutamate/glutamine/aspartate/asparagine-binding protein BztA	-	520
986	A1	10	49DSMZ_Platte10-A1_812	PGA1_c	1395298	-	PGA1_c13480	hypothetical protein	-	660
1051	B9	10	50DSMZ_Platte10-B09_P812	PGA1_c	599888	+	PGA1_c05860	holliday junction ATP-dependent DNA helicase RuvA	3.6.4.12	433
988	C1	10	51DSMZ_Platte10-C1_812	PGA1_c	524325	-	PGA1_c05280	hypothetical protein	-	388
1055	F9	10	54DSMZ_Platte10-F09_P812	PGA1_78p	36939	-	PGA1_78p00310	glycine dehydrogenase	1.4.4.2	102
1056	G9	10	55DSMZ_Platte10-G09_P812	PGA1_c	962309	-	PGA1_c09420	pyruvate carboxylase Pyc	6.4.1.1	411
992	G1	10	55DSMZ_Platte10-G1_812	PGA1_c	1662758	-	noncoding area between PGA1_c16010 and PGA1_c16020	none	-	261
993	H1	10	56DSMZ_Platte10-H1_812	PGA1_c	2763111	+	noncoding area between PGA1_c26490 and PGA1_c26500	none	-	361
1058	A10	10	57DSMZ_Platte10-A10_P812	PGA1_c	2074951	-	PGA1_c20010	glutamate-ammonia-ligase adenylyltransferase GlnE	2.7.7.42	420
994	A2	10	57DSMZ_Platte10-A2_812	PGA1_c	1831331	-	PGA1_c17470	Integral membrane protein CcmA involved in cell shape determination	-	224
1059	B10	10	58DSMZ_Platte10-B10_P812	PGA1_c	2868180	-	PGA1_c27520	amine oxidoreductase-like protein	-	326
1060	C10	10	59DSMZ_Platte10-C10_P812	PGA1_c	3302102	-	PGA1_c31610	putative soluble pyridine nucleotide transhydrogenase	1.6.1.1	580
997	D2	10	60DSMZ_Platte10-D2_812	PGA1_c	538430	-	PGA1_c05360	putative glycosyl transferase	-	263
1062	E10	10	61DSMZ_Platte10-E10_P812	PGA1_c	1361372	+	PGA1_c13150	di-haem cytochrome c peroxidase-like protein	1.11.1.5	481
998	E2	10	61DSMZ_Platte10-E2_812	PGA1_c	667697	+	PGA1_c06510	pyruvate, phosphate dikinase PpdK	2.7.9.1	95.3
999	F2	10	62DSMZ_Platte10-F2_812	PGA1_65p	64817	+	PGA1_65p00470	putative plasmid partition protein A	-	630
1064	G10	10	63DSMZ_Platte10-G10_P812	PGA1_c	1395298	-	PGA1_c13480	hypothetical protein	-	580
1000	G2	10	63DSMZ_Platte10-G2_812	PGA1_c	2805137	+	PGA1_c26880	putative iron transport system permease protein	-	472
1065	H10	10	64DSMZ_Platte10-H10_P812	PGA1_c	3647071	+	PGA1_c34750	putative aminotransferase class 3	-	516
1001	H2	10	64DSMZ_Platte10-H2_812	PGA1_c	1527526	-	PGA1_c14740	competence/damage-inducible protein CinA C-terminal domain	-	634
1066	A11	10	65DSMZ_Platte10-A11_P812	PGA1_65p	20374	+	PGA1_65p00160	Bacterial putative lipoprotein (DUF940).	-	603
1067	B11	10	66DSMZ_Platte10-B11_P812	PGA1_c	1242126	+	PGA1_c11950	phosphopentomutase DeoB	5.4.2.7	148
1068	C11	10	67DSMZ_Platte10-C11_P812	PGA1_c	2508697	+	PGA1_c24020	putative outer membrane efflux protein	-	494
1069	D11	10	68DSMZ_Platte10-D11_P812	PGA1_c	3345090	+	PGA1_c31900	ATP-dependent DNA helicase RecQ	3.6.4.12	497
1070	E11	10	69DSMZ_Platte10-E11_P812	PGA1_c	1361387	+	PGA1_c13150	di-haem cytochrome c peroxidase-like protein	1.11.1.5	425
1072	G11	10	71DSMZ_Platte10-G11_P812	PGA1_65p	58007	-	PGA1_65p00420	putative ABC type transporter	-	560
1073	H11	10	72DSMZ_Platte10-H11_P812	PGA1_c	2992410	-	PGA1_c28550	methyltransferase	-	86.1
1074	A12	10	73DSMZ_Platte10-A12_P812	PGA1_c	1567660	+	PGA1_c15080	Hydrogenase/urease accessory protein	-	575
1075	B12	10	74DSMZ_Platte10-B12_P812	PGA1_262p	217629	-	PGA1_262p01990	Predicted permeases	-	296
1077	D12	10	76DSMZ_Platte10-D12_P812	PGA1_c	1254820	+	PGA1_c12060	acyl-CoA dehydrogenase	-	512
1078	E12	10	77DSMZ_Platte10-E12_P812	PGA1_c	2757803	-	PGA1_c26460	Uncharacterized protein conserved in bacteria	-	568
1079	F12	10	78DSMZ_Platte10-F12_P812	PGA1_c	2477810	-	PGA1_c23740	ribose-5-phosphate isomerase A	5.3.1.6	219
1080	G12	10	79DSMZ_Platte10-G12_P812	PGA1_c	3545032	+	PGA1_c33810	putative choline-sulfatase	3.1.6.6	608
1081	H12	10	80DSMZ_Platte10-H12_P812	PGA1_c	229029	-	PGA1_c02470	putative serine-protein kinase, PrkA type	-	444
1082	A1	11	DSMZ_Platte11-A01_P812	PGA1_c	3070934	+	PGA1_c29370	putative toluene tolerance protein, Ttg2 family	-	377
1098	A3	11	DSMZ_Platte11-A03_P812	PGA1_c	3543768	+	PGA1_c33790	putative HTH-type transcriptional regulator, LysR family	-	387
1106	A4	11	DSMZ_Platte11-A04_P812	PGA1_c	1596974	+	PGA1_c15320	Predicted hydrolases of HD superfamily	-	444
1114	A5	11	DSMZ_Platte11-A05_P812	PGA1_c	3300928	+	PGA1_c31600	S-formylglutathione hydrolase FghA	3.1.2.12	405
1122	A6	11	DSMZ_Platte11-A06_P812	PGA1_c	485000	+	PGA1_c04930	tryptophan synthase alpha chain	4.2.1.20	226
1130	A7	11	DSMZ_Platte11-A07_P812	PGA1_c	2159833	+	PGA1_c20830	hypothetical protein	-	316
1138	A8	11	DSMZ_Platte11-A08_P812	PGA1_c	31343	+	PGA1_c00290	glycine betaine/L-proline transport system permease protein ProW	-	414
1146	A9	11	DSMZ_Platte11-A09_P812	PGA1_c	793875	+	PGA1_c07650	hypothetical protein	-	435
1154	A10	11	DSMZ_Platte11-A10_P812	PGA1_c	3478030	+	PGA1_c33180	acetyl-CoA acetyltransferase	2.3.1.9	337
1162	A11	11	DSMZ_Platte11-A11_P812	PGA1_c	1553839	+	PGA1_c14940	DSBA oxidoreductase-like protein	-	449
1170	A12	11	DSMZ_Platte11-A12_P812	PGA1_c	1553912	+	PGA1_c14940	DSBA oxidoreductase-like protein	-	200
1083	B1	11	DSMZ_Platte11-B01_P812	PGA1_c	3342353	-	PGA1_c31880	signal transduction histidine kinase	-	981
1091	B2	11	DSMZ_Platte11-B02_P812	PGA1_c	1100978	-	PGA1_c10620	peptide chain release factor 3	-	1125
1099	B3	11	DSMZ_Platte11-B03_P812	PGA1_c	1455363	+	PGA1_c14040	dimethylglycine dehydrogenase DmgdH	1.5.8.4	390
1107	B4	11	DSMZ_Platte11-B04_P812	PGA1_c	1537273	+	noncoding area between PGA1_c14810 and PGA1_c14820	none	-	424
1115	B5	11	DSMZ_Platte11-B05_P812	PGA1_78p	73016	+	PGA1_78p00580	two-component system sensor-like protein	-	455
1123	B6	11	DSMZ_Platte11-B06_P812	PGA1_c	434097	+	PGA1_c04450	glutathione import ATP-binding protein GsiA	-	486
1131	B7	11	DSMZ_Platte11-B07_P812	PGA1_c	434107	+	PGA1_c04450	glutathione import ATP-binding protein GsiA	-	401
1139	B8	11	DSMZ_Platte11-B08_P812	PGA1_c	1763416	-	PGA1_c16880	anthranilate synthase component II	4.1.3.27	385
1147	B9	11	DSMZ_Platte11-B09_P812	PGA1_c	3567747	+	PGA1_c34040	thiamine transport system permease protein ThiP	-	145
1155	B10	11	DSMZ_Platte11-B10_P812	PGA1_65p	54103	+	PGA1_65p00390	UDP-galactopyranose mutase Glf	5.4.99.9	303
1163	B11	11	DSMZ_Platte11-B11_P812	PGA1_c	3706428	-	PGA1_c35330	nucleotidyl transferase-like protein	-	407
1171	B12	11	DSMZ_Platte11-B12_P812	PGA1_c	3547789	+	noncoding area between PGA1_c33820 and PGA1_c33830	none	-	414
1084	C1	11	DSMZ_Platte11-C01_P812	PGA1_c	3656872	-	noncoding area between PGA1_c34830 and PGA1_c34840	none	-	494	PGA1_c34830
1100	C3	11	DSMZ_Platte11-C03_P812	PGA1_262p	133303	-	PGA1_262p01210	putative protein NorQ	-	385
1108	C4	11	DSMZ_Platte11-C04_P812	PGA1_c	326611	-	PGA1_c03400	acetyl-CoA acetyltransferase PhaA	2.3.1.9	464
1116	C5	11	DSMZ_Platte11-C05_P812	PGA1_c	3301855	+	PGA1_c31610	putative soluble pyridine nucleotide transhydrogenase	1.6.1.1	483
1132	C7	11	DSMZ_Platte11-C07_P812	PGA1_c	3301893	+	PGA1_c31610	putative soluble pyridine nucleotide transhydrogenase	1.6.1.1	316
1140	C8	11	DSMZ_Platte11-C08_P812	PGA1_c	1620207	+	PGA1_c15580	elongation factor Ts	-	394
1148	C9	11	DSMZ_Platte11-C09_P812	PGA1_c	2982661	-	PGA1_c28490	putative nonribosomal peptide synthetase	-	431
1156	C10	11	DSMZ_Platte11-C10_P812	PGA1_c	143768	+	PGA1_c01470	Permeases of the drug/metabolite transporter (DMT) superfamily	-	425
1164	C11	11	DSMZ_Platte11-C11_P812	PGA1_c	143850	+	PGA1_c01470	Permeases of the drug/metabolite transporter (DMT) superfamily	-	274
1172	C12	11	DSMZ_Platte11-C12_P812	PGA1_c	1279526	+	PGA1_c12310	glucans biosynthesis protein G	-	366
1085	D1	11	DSMZ_Platte11-D01_P812	PGA1_c	3031768	-	PGA1_c28900	putative DMSO reductase anchor subunit	-	147
1093	D2	11	DSMZ_Platte11-D02_P812	PGA1_c	1100964	-	PGA1_c10620	peptide chain release factor 3	-	671
1109	D4	11	DSMZ_Platte11-D04_P812	PGA1_78p	68029	-	PGA1_78p00530	putative outer membrane protein	-	121
1117	D5	11	DSMZ_Platte11-D05_P812	PGA1_262p	49670	+	PGA1_262p00410	ASPIC and UnbV.	-	222
1125	D6	11	DSMZ_Platte11-D06_P812	PGA1_c	1667488	+	PGA1_c16070	guanosine-5'-triphosphate,3'-diphosphate pyrophosphatase-like protein	3.6.1.40;3.6.1.11	368
1141	D8	11	DSMZ_Platte11-D08_P812	PGA1_c	772630	+	PGA1_c07470	putative oligoendopeptidase	3.4.24.-	407
1149	D9	11	DSMZ_Platte11-D09_P812	PGA1_c	1146121	-	noncoding area between PGA1_c11070 and PGA1_c11090	none	-	414
1157	D10	11	DSMZ_Platte11-D10_P812	PGA1_65p	60064	+	PGA1_65p00440	UDP-glucuronate 5'-epimerase	5.1.3.6	449
1165	D11	11	DSMZ_Platte11-D11_P812	PGA1_c	549676	+	PGA1_c05410	hypothetical protein	-	331
1173	D12	11	DSMZ_Platte11-D12_P812	PGA1_c	647634	+	PGA1_c06320	peptidase, M16 family	-	171
1086	E1	11	DSMZ_Platte11-E01_P812	PGA1_c	1103664	+	PGA1_c10650	putative short chain dehydrogenase	1.1.1.100	119
1094	E2	11	DSMZ_Platte11-E02_P812	PGA1_c	1808125	+	PGA1_c17320	Uncharacterized protein conserved in bacteria	-	348
1102	E3	11	DSMZ_Platte11-E03_P812	PGA1_c	1534130	+	PGA1_c14800	nitrogen regulation protein NtrY	2.7.13.3	460
1110	E4	11	DSMZ_Platte11-E04_P812	PGA1_c	3349311	-	PGA1_c31940	penicillin-insensitive murein endopeptidase MepA	3.4.24.-	385
1118	E5	11	DSMZ_Platte11-E05_P812	PGA1_c	3591430	-	PGA1_c34250	AMP nucleosidase Amn	3.2.2.4	473
1126	E6	11	DSMZ_Platte11-E06_P812	PGA1_c	247772	-	PGA1_c02630	putative long-chain-fatty-acid-CoA ligase	6.2.1.3	309
1150	E9	11	DSMZ_Platte11-E09_P812	PGA1_c	2084141	-	PGA1_c20090	putative phage late control gene D	-	442	many hits (4x 262 Kb; 20 x chromosome)
1158	E10	11	DSMZ_Platte11-E10_P812	PGA1_262p	181079	-	PGA1_262p01660	transposase	-	462	PGA1_262p02020
1166	E11	11	DSMZ_Platte11-E11_P812	PGA1_c	1726225	-	noncoding area between PGA1_c16590 and PGA1_c16600	none	-	436
1095	F2	11	DSMZ_Platte11-F02_P812	PGA1_c	1312474	+	PGA1_c12670	ABC-type branched-chain amino acid transport systems, periplasmic component	-	1002
1103	F3	11	DSMZ_Platte11-F03_P812	PGA1_c	1865823	+	PGA1_c17850	putative gene transfer agent portal protein	-	473
1111	F4	11	DSMZ_Platte11-F04_P812	PGA1_c	1724738	+	PGA1_c16590	transketolase-like protein	1.2.4.1	472
1119	F5	11	DSMZ_Platte11-F05_P812	PGA1_262p	49744	+	PGA1_262p00410	ASPIC and UnbV.	-	69.4
1127	F6	11	DSMZ_Platte11-F06_P812	PGA1_c	1421571	-	PGA1_c13760	D-alanine--poly(phosphoribitol) ligase subunit	6.1.1.13	483
1135	F7	11	DSMZ_Platte11-F07_P812	PGA1_c	1617177	+	PGA1_c15550	Putative hemolysin	-	272
1151	F9	11	DSMZ_Platte11-F09_P812	PGA1_c	2935284	-	PGA1_c28110	xanthine dehydrogenase XdhB	1.17.1.4	326
1159	F10	11	DSMZ_Platte11-F10_P812	PGA1_c	3605984	+	PGA1_c34390	spermidine/putrescine import ATP-binding protein PotA	-	204
1167	F11	11	DSMZ_Platte11-F11_P812	PGA1_c	3692205	+	PGA1_c35210	putative membrane-bound lytic murein transglycosylase A	3.2.1.-	283
1175	F12	11	DSMZ_Platte11-F12_P812	PGA1_65p	24201	+	noncoding area between PGA1_65p00170 and PGA1_65p00180	none	-	143
1088	G1	11	DSMZ_Platte11-G01_P812	PGA1_c	1620462	+	noncoding area between PGA1_c15580 and PGA1_c15590	none	-	1149
1096	G2	11	DSMZ_Platte11-G02_P812	PGA1_c	1312402	+	PGA1_c12670	ABC-type branched-chain amino acid transport systems, periplasmic component	-	1055
1112	G4	11	DSMZ_Platte11-G04_P812	PGA1_c	1175107	+	PGA1_c11350	anhydro-N-acetylmuramic acid kinase AnmK	2.7.1.170	259	PGA1_c26390
1120	G5	11	DSMZ_Platte11-G05_P812	PGA1_c	2120105	+	PGA1_c20420	phosphoglycerate mutase-like protein	5.4.2.12	200
1128	G6	11	DSMZ_Platte11-G06_P812	PGA1_c	3713471	+	PGA1_c35400	metal-dependent phosphohydrolase-like protein	-	202
1136	G7	11	DSMZ_Platte11-G07_P812	PGA1_c	1218388	-	PGA1_c11750	bifunctional protein PutA	1.5.5.2;1.2.1.88	329
1160	G10	11	DSMZ_Platte11-G10_P812	PGA1_65p	16411	+	PGA1_65p00110	putative amino-acid ABC transporter, periplasmic solute-binding protein	-	392
1168	G11	11	DSMZ_Platte11-G11_P812	PGA1_c	3239998	-	PGA1_c31020	Protein of unknown function (DUF559).	-	379
1176	G12	11	DSMZ_Platte11-G12_P812	PGA1_78p	75158	+	PGA1_78p00600	putative parB-like nuclease	-	411
1089	H1	11	DSMZ_Platte11-H01_P812	PGA1_65p	26478	+	PGA1_65p00200	putative polysaccharide biosynthesis/export protein	-	255
1113	H4	11	DSMZ_Platte11-H04_P812	PGA1_c	2749549	-	PGA1_c26390	ABC transporter, permease protein	-	145
1121	H5	11	DSMZ_Platte11-H05_P812	PGA1_78p	73124	+	PGA1_78p00580	two-component system sensor-like protein	-	252	PGA1_c20420
1129	H6	11	DSMZ_Platte11-H06_P812	PGA1_c	247855	-	PGA1_c02630	putative long-chain-fatty-acid-CoA ligase	6.2.1.3	453
1137	H7	11	DSMZ_Platte11-H07_P812	PGA1_c	3555437	-	PGA1_c33900	TRAP transporter, subunit DctM	-	460
1145	H8	11	DSMZ_Platte11-H08_P812	PGA1_c	1617159	+	PGA1_c15550	Putative hemolysin	-	355
1153	H9	11	DSMZ_Platte11-H09_P812	PGA1_c	367963	+	PGA1_c03830	putative regulatory protein, H-NS histone family	-	307
1169	H11	11	DSMZ_Platte11-H11_P812	PGA1_262p	180683	-	PGA1_262p01650	putative insertion sequence ATP binding protein	-	329	PGA1_262p02030
1177	H12	11	DSMZ_Platte11-H12_P812	PGA1_c	2234527	-	noncoding area between PGA1_c21540 and PGA1_c21550	none	-	348
1178	A1	12	DSMZ_Platte12-A01_P812	PGA1_262p	171832	-	PGA1_262p01550	acyl-CoA dehydrogenase	-	418
1186	A2	12	DSMZ_Platte12-A02_P812	PGA1_c	3441994	+	PGA1_c32810	peptidase, M16 family	3.4.24.-	333
1194	A3	12	DSMZ_Platte12-A03_P812	PGA1_c	1219575	-	noncoding area between PGA1_c11750 and PGA1_c11760	none	-	479
1202	A4	12	DSMZ_Platte12-A04_P812	PGA1_c	549498	+	PGA1_c05410	hypothetical protein	-	462
1210	A5	12	DSMZ_Platte12-A05_P812	PGA1_c	3121717	+	PGA1_c29840	putative integral membrane protein	-	342
1218	A6	12	DSMZ_Platte12-A06_P812	PGA1_c	2234793	+	PGA1_c21550	hypothetical protein	-	165
1226	A7	12	DSMZ_Platte12-A07_P812	PGA1_c	2941931	+	PGA1_c28160	ABC transporter, permease protein	-	333
1234	A8	12	DSMZ_Platte12-A08_P812	PGA1_c	455198	-	noncoding area between PGA1_c04610 and PGA1_c04620	none	-	316
1242	A9	12	DSMZ_Platte12-A09_P812	PGA1_78p	11524	+	PGA1_78p00100	flavohemoprotein Hmp	1.14.12.17	394
1258	A11	12	DSMZ_Platte12-A11_P812	PGA1_c	807142	+	PGA1_c07800	putative transcriptional regulator, lacI family	-	366
1187	B2	12	DSMZ_Platte12-B02_P812	PGA1_c	1254061	-	PGA1_c12060	acyl-CoA dehydrogenase	-	235
1195	B3	12	DSMZ_Platte12-B03_P812	PGA1_78p	57040	+	PGA1_78p00460	ABC transporter, transmembrane ATP-binding protein	-	363
1219	B6	12	DSMZ_Platte12-B06_P812	PGA1_c	575724	-	PGA1_c05620	putative 7-cyano-7-deazaguanosine biosynthesis protein QueE	4.3.99.3	305
1235	B8	12	DSMZ_Platte12-B08_P812	PGA1_c	2145515	-	PGA1_c20690	C4-dicarboxylate transport transcriptional regulatory protein DctD	-	305
1251	B10	12	DSMZ_Platte12-B10_P812	PGA1_c	3173066	-	PGA1_c30360	protein RpsU	-	398
1259	B11	12	DSMZ_Platte12-B11_P812	PGA1_c	3345384	-	PGA1_c31900	ATP-dependent DNA helicase RecQ	3.6.4.12	383
1267	B12	12	DSMZ_Platte12-B12_P812	PGA1_c	1000843	+	PGA1_c09730	putative voltage-gated CIC-type chloride channel	-	351
1180	C1	12	DSMZ_Platte12-C01_P812	PGA1_c	2439609	+	PGA1_c23440	putative benzoate-CoA ligase	6.2.1.32	150
1188	C2	12	DSMZ_Platte12-C02_P812	PGA1_c	1614749	+	PGA1_c15520	gamma-glutamyl phosphate reductase ProA	1.2.1.41	300
1196	C3	12	DSMZ_Platte12-C03_P812	PGA1_c	1583972	-	PGA1_c15220	inosine-5'-monophosphate dehydrogenase GuaB	1.1.1.205	379
1204	C4	12	DSMZ_Platte12-C04_P812	PGA1_c	3413650	-	PGA1_c32560	high-affinity branched-chain amino acid transport ATP-binding protein	-	466
1212	C5	12	DSMZ_Platte12-C05_P812	PGA1_c	574853	-	PGA1_c05600	queuosine biosynthesis protein QueC	6.3.4.20	305
1220	C6	12	DSMZ_Platte12-C06_P812	PGA1_c	2949628	+	PGA1_c28230	dimethylglycine dehydrogenase DmgdH	1.5.8.4	100
1228	C7	12	DSMZ_Platte12-C07_P812	PGA1_c	3301647	+	PGA1_c31610	putative soluble pyridine nucleotide transhydrogenase	1.6.1.1	455
1236	C8	12	DSMZ_Platte12-C08_P812	PGA1_c	1697390	-	noncoding area between PGA1_c16350 and PGA1_c16360	none	-	392
1244	C9	12	DSMZ_Platte12-C09_P812	PGA1_c	1652901	+	PGA1_c15930	hypothetical protein	-	276
1252	C10	12	DSMZ_Platte12-C10_P812	PGA1_c	3345384	-	PGA1_c31900	ATP-dependent DNA helicase RecQ	3.6.4.12	388
1260	C11	12	DSMZ_Platte12-C11_P812	PGA1_c	3323847	-	PGA1_c31780	DNA polymerase I	2.7.7.7	394
1181	D1	12	DSMZ_Platte12-D01_P812	PGA1_c	967447	-	PGA1_c09450	DNA helicase II UvrD	3.6.4.12	159
1213	D5	12	DSMZ_Platte12-D05_P812	PGA1_c	1701454	+	PGA1_c16400	HNH endonuclease	-	431
1221	D6	12	DSMZ_Platte12-D06_P812	PGA1_65p	50246	-	PGA1_65p00360	glycosyl transferase domain-containing protein	-	342
1229	D7	12	DSMZ_Platte12-D07_P812	PGA1_c	1114884	+	PGA1_c10790	Type IV pilus biogenesis.	-	390
1245	D9	12	DSMZ_Platte12-D09_P812	PGA1_c	3454086	-	PGA1_c32950	tRNA pseudouridine synthase B	5.4.99.25	390
1253	D10	12	DSMZ_Platte12-D10_P812	PGA1_c	1922584	+	PGA1_c18420	hypothetical protein	-	425
1261	D11	12	DSMZ_Platte12-D11_P812	PGA1_c	2145837	-	PGA1_c20690	C4-dicarboxylate transport transcriptional regulatory protein DctD	-	128
1269	D12	12	DSMZ_Platte12-D12_P812	PGA1_262p	81518	+	PGA1_262p00720	serine/threonine-protein kinase RsbT-like protein	-	263
1190	E2	12	DSMZ_Platte12-E02_P812	PGA1_c	1323536	-	noncoding area between PGA1_c12780 and PGA1_c12790	none	-	327
1198	E3	12	DSMZ_Platte12-E03_P812	PGA1_c	2941932	+	PGA1_c28160	ABC transporter, permease protein	-	316
1214	E5	12	DSMZ_Platte12-E05_P812	PGA1_c	2066637	-	noncoding area between PGA1_c19910 and PGA1_c19920	none	-	285
1222	E6	12	DSMZ_Platte12-E06_P812	PGA1_65p	1961	-	PGA1_65p00020	putative type I secretion membrane fusion protein	-	388
1238	E8	12	DSMZ_Platte12-E08_P812	PGA1_c	2741565	+	noncoding area between PGA1_c26310 and PGA1_c26320	none	-	289
1254	E10	12	DSMZ_Platte12-E10_P812	PGA1_c	1620215	+	noncoding area between PGA1_c15580 and PGA1_c15590	none	-	198
1262	E11	12	DSMZ_Platte12-E11_P812	PGA1_c	746845	+	PGA1_c07250	3D-(3,5/4)-trihydroxycyclohexane-1,2-dione hydrolase IolD	3.7.1.22	372
1270	E12	12	DSMZ_Platte12-E12_P812	PGA1_c	2069917	-	PGA1_c19950	protein MazG	3.6.1.8	320
1183	F1	12	DSMZ_Platte12-F01_P812	PGA1_c	3115460	+	PGA1_c29780	3-isopropylmalate dehydratase large subunit	4.2.1.33;4.2.1.35	257
1191	F2	12	DSMZ_Platte12-F02_P812	PGA1_c	3065530	-	PGA1_c29310	glycerophosphoryl diester phosphodiesterase-like protein	-	346
1199	F3	12	DSMZ_Platte12-F03_P812	PGA1_c	1788070	-	PGA1_c17090	HTH-type transcriptional regulator, LysR family	-	329
1207	F4	12	DSMZ_Platte12-F04_P812	PGA1_c	3406554	+	PGA1_c32480	N-formylglutamate amidohydrolase	-	305
1215	F5	12	DSMZ_Platte12-F05_P812	PGA1_c	3462719	-	PGA1_c33040	aldehyde dehydrogenase	1.2.1.3	411
1223	F6	12	DSMZ_Platte12-F06_P812	PGA1_c	2433120	-	PGA1_c23400	transcriptional regulator, DeoR family	-	353
1231	F7	12	DSMZ_Platte12-F07_P812	PGA1_c	188598	-	PGA1_c02060	short-chain dehydrogenase / reductase	-	337
1247	F9	12	DSMZ_Platte12-F09_P812	PGA1_c	932151	+	PGA1_c09040	putative adenylyltransferase ThiF	-	265
1255	F10	12	DSMZ_Platte12-F10_P812	PGA1_65p	21064	+	PGA1_65p00160	Bacterial putative lipoprotein (DUF940).	-	438
1263	F11	12	DSMZ_Platte12-F11_P812	PGA1_c	1343210	+	PGA1_c12980	TRAP transporter, subunit DctM	-	457
1271	F12	12	DSMZ_Platte12-F12_P812	PGA1_c	2594076	-	noncoding area between PGA1_c24890 and PGA1_c24900	none	-	307
1184	G1	12	DSMZ_Platte12-G01_P812	PGA1_c	828792	+	PGA1_c07980	metallo beta-lactamase domain-containing protein	3.1.4.55	403
1192	G2	12	DSMZ_Platte12-G02_P812	PGA1_c	1141854	-	noncoding area between PGA1_c11020 and PGA1_c11030	none	-	316
1200	G3	12	DSMZ_Platte12-G03_P812	PGA1_c	1115746	-	PGA1_c10800	Uncharacterized protein conserved in bacteria (DUF2199).	-	226
1208	G4	12	DSMZ_Platte12-G04_P812	PGA1_c	128943	+	PGA1_c01350	putative UDP-N-acetylglucosamine-peptide N-acetylglucosaminyltransferase	-	344
1224	G6	12	DSMZ_Platte12-G06_P812	PGA1_c	2785347	+	PGA1_c26700	putative magnesium chelatase	-	139
1232	G7	12	DSMZ_Platte12-G07_P812	PGA1_c	726551	-	PGA1_c07070	acetyltransferase domain-containing protein	-	407
1240	G8	12	DSMZ_Platte12-G08_P812	PGA1_262p	205374	+	PGA1_262p01860	putative acyl-Co-A dehydrogenase	-	246
1256	G10	12	DSMZ_Platte12-G10_P812	PGA1_c	652653	-	PGA1_c06370	adenine phosphoribosyltransferase Apt	2.4.2.7	429
1264	G11	12	DSMZ_Platte12-G11_P812	PGA1_c	1620515	+	noncoding area between PGA1_c15580 and PGA1_c15590	none	-	250
1272	G12	12	DSMZ_Platte12-G12_P812	PGA1_c	158159	-	noncoding area between PGA1_c01640 and PGA1_c01650	none	-	383
1185	H1	12	DSMZ_Platte12-H01_P812	PGA1_c	1790276	-	PGA1_c17120	phosphoribosylformylglycinamidine synthase 2	6.3.5.3	353
1201	H3	12	DSMZ_Platte12-H03_P812	PGA1_c	1229259	+	PGA1_c11860	Uncharacterized protein conserved in bacteria	-	185
1209	H4	12	DSMZ_Platte12-H04_P812	PGA1_c	923179	+	PGA1_c08930	6,7-dimethyl-8-ribityllumazine synthase RibH	2.5.1.78	444
1217	H5	12	DSMZ_Platte12-H05_P812	PGA1_c	1855466	+	PGA1_c17710	putative gene transfer agent protein	-	327
1233	H7	12	DSMZ_Platte12-H07_P812	PGA1_c	3115461	+	PGA1_c29780	3-isopropylmalate dehydratase large subunit	4.2.1.33;4.2.1.35	346
1241	H8	12	DSMZ_Platte12-H08_P812	PGA1_c	2622315	-	PGA1_c25180	outer membrane protein-like protein	-	342
1249	H9	12	DSMZ_Platte12-H09_P812	PGA1_262p	47023	+	PGA1_262p00390	aldose 1-epimerase	5.1.3.3	265
1265	H11	12	DSMZ_Platte12-H11_P812	PGA1_c	3666990	-	PGA1_c34950	putative branched-chain-amino-acid aminotransferase, subunit B	-	241
1282	A2	13	DSMZ_Platte13-A02_P812	PGA1_c	2959778	-	PGA1_c28290	phosphoesterase-like protein	-	398
1298	A4	13	DSMZ_Platte13-A04_P812	PGA1_c	655604	-	PGA1_c06390	putative sulfate transporter	-	281
1306	A5	13	DSMZ_Platte13-A05_P812	PGA1_c	3066692	-	PGA1_c29340	putative HlyD family secretion protein	-	363
1314	A6	13	DSMZ_Platte13-A06_P812	PGA1_c	688720	+	PGA1_c06710	cytochrome c oxidase subunit 1-beta	1.9.3.1	335
1322	A7	13	DSMZ_Platte13-A07_P812	PGA1_c	2356934	-	PGA1_c22740	fatty acid oxidation complex subunit alpha	1.1.1.35	446
1330	A8	13	DSMZ_Platte13-A08_P812	PGA1_262p	222096	-	PGA1_262p02030	putative insertion sequence ATP binding protein	-	340
1338	A9	13	DSMZ_Platte13-A09_P812	PGA1_c	3469746	+	PGA1_c33110	sarcosine dehydrogenase	-	438
1354	A11	13	DSMZ_Platte13-A11_P812	PGA1_c	2296692	-	PGA1_c22150	Uncharacterized proteins of the AP superfamily	-	307
1275	B1	13	DSMZ_Platte13-B01_P812	PGA1_c	3598749	-	PGA1_c34330	2-amino-3-ketobutyrate coenzyme A ligase Kbl	2.3.1.29	422
1283	B2	13	DSMZ_Platte13-B02_P812	PGA1_262p	230467	+	PGA1_262p02130	response regulator receiver	-	158
1291	B3	13	DSMZ_Platte13-B03_P812	PGA1_c	1475905	-	PGA1_c14200	tRNA delta(2)-isopentenylpyrophosphate transferase MiaA	2.5.1.75	246
1315	B6	13	DSMZ_Platte13-B06_P812	PGA1_c	3712607	+	PGA1_c35390	photosynthetic apparatus regulatory protein RegA	-	326
1323	B7	13	DSMZ_Platte13-B07_P812	PGA1_c	2356762	-	PGA1_c22740	fatty acid oxidation complex subunit alpha	1.1.1.35	110
1331	B8	13	DSMZ_Platte13-B08_P812	PGA1_c	3206871	-	PGA1_c30700	putative type I restriction-modification system, S subunit	3.1.21.3	311
1339	B9	13	DSMZ_Platte13-B09_P812	PGA1_c	3104165	-	PGA1_c29670	small heat shock protein IbpA	-	246
1347	B10	13	DSMZ_Platte13-B10_P812	PGA1_c	1613449	+	PGA1_c15510	glutamate 5-kinase ProB	2.7.2.11	305
1355	B11	13	DSMZ_Platte13-B11_P812	PGA1_c	1613532	+	PGA1_c15510	glutamate 5-kinase ProB	2.7.2.11	130
1276	C1	13	DSMZ_Platte13-C01_P812	PGA1_c	482278	+	PGA1_c04900	peptidyl-tRNA hydrolase Pth	3.1.1.29	148
1284	C2	13	DSMZ_Platte13-C02_P812	PGA1_c	1609635	-	PGA1_c15460	hypothetical protein	-	119
1292	C3	13	DSMZ_Platte13-C03_P812	PGA1_65p	6748	+	PGA1_65p00040	RTX toxins and related Ca2+-binding proteins	-	110
1300	C4	13	DSMZ_Platte13-C04_P812	PGA1_65p	6693	+	PGA1_65p00040	RTX toxins and related Ca2+-binding proteins	-	230
1308	C5	13	DSMZ_Platte13-C05_P812	PGA1_c	3703770	+	PGA1_c35320	double strand break repair protein AddB	-	207
1316	C6	13	DSMZ_Platte13-C06_P812	PGA1_c	2511143	-	PGA1_c24050	hypothetical protein	-	104
1332	C8	13	DSMZ_Platte13-C08_P812	PGA1_c	1701939	+	noncoding area between PGA1_c16400 and PGA1_c16410	none	-	388
1340	C9	13	DSMZ_Platte13-C09_P812	PGA1_c	175516	+	PGA1_c01920	protease DegQ	-	193
1348	C10	13	DSMZ_Platte13-C10_P812	PGA1_c	1923732	+	PGA1_c18430	phage terminase large subunit (GpA)	-	372
1356	C11	13	DSMZ_Platte13-C11_P812	PGA1_c	2918365	+	PGA1_c27990	glucose-6-phosphate 1-dehydrogenase	1.1.1.49	263
1364	C12	13	DSMZ_Platte13-C12_P812	PGA1_262p	238388	+	noncoding area between PGA1_262p02200 and PGA1_262p02210	none	-	348
1277	D1	13	DSMZ_Platte13-D01_P812	PGA1_c	852743	+	PGA1_c08240	aerobic glycerol-3-phosphate dehydrogenase GlpD	1.1.5.3	278
1285	D2	13	DSMZ_Platte13-D02_P812	PGA1_c	1475968	-	noncoding area between PGA1_c14200 and PGA1_c14210	none	-	333
1293	D3	13	DSMZ_Platte13-D03_P812	PGA1_c	2974630	-	PGA1_c28450	putative periplasmic dipeptide transport protein DppA	-	230
1309	D5	13	DSMZ_Platte13-D05_P812	PGA1_c	1110866	+	noncoding area between PGA1_c10740 and PGA1_c10750	none	-	453
1317	D6	13	DSMZ_Platte13-D06_P812	PGA1_262p	244282	-	PGA1_262p02260	putative two-component sensor histidine kinase/response regulator hybrid protein	-	331
1341	D9	13	DSMZ_Platte13-D09_P812	PGA1_c	205832	+	PGA1_c02290	putative NAD dependent epimerase/dehydratase	5.1.3.2	187
1349	D10	13	DSMZ_Platte13-D10_P812	PGA1_c	107242	-	PGA1_c01140	phosphoenolpyruvate carboxykinase	4.1.1.49	320
1357	D11	13	DSMZ_Platte13-D11_P812	PGA1_c	3668802	-	PGA1_c34970	peptide methionine sulfoxide reductase MsrA	1.8.4.11	339
1286	E2	13	DSMZ_Platte13-E02_P812	PGA1_c	968080	-	PGA1_c09450	DNA helicase II UvrD	3.6.4.12	124
1302	E4	13	DSMZ_Platte13-E04_P812	PGA1_c	3611185	-	PGA1_c34430	putrescine transport ATP-binding protein PotG	-	252
1310	E5	13	DSMZ_Platte13-E05_P812	PGA1_c	288538	+	PGA1_c02990	hypothetical protein	-	305
1318	E6	13	DSMZ_Platte13-E06_P812	PGA1_c	1694103	+	PGA1_c16310	oligopeptide /dipeptide transport ATP-binding protein	-	368
1326	E7	13	DSMZ_Platte13-E07_P812	PGA1_c	1705111	-	PGA1_c16440	MFS transporter	-	309
1334	E8	13	DSMZ_Platte13-E08_P812	PGA1_c	2117602	-	PGA1_c20360	putative glutamate carboxypeptidase	-	346
1342	E9	13	DSMZ_Platte13-E09_P812	PGA1_c	1049973	-	PGA1_c10140	acetylornithine deacetylase ArgE	3.5.1.16	309
1366	E12	13	DSMZ_Platte13-E12_P812	PGA1_c	2261309	-	PGA1_c21800	putative transporter	-	366
1279	F1	13	DSMZ_Platte13-F01_P812	PGA1_c	1645777	-	PGA1_c15860	phospho-2-dehydro-3-deoxyheptonate aldolase AroH	2.5.1.54	425
1287	F2	13	DSMZ_Platte13-F02_P812	PGA1_c	3215303	-	PGA1_c30780	hypothetical protein	-	412
1295	F3	13	DSMZ_Platte13-F03_P812	PGA1_c	2710124	-	PGA1_c26010	transcriptional regulator, MarR family	-	263
1303	F4	13	DSMZ_Platte13-F04_P812	PGA1_262p	2385	-	PGA1_262p00020	plamid partition protein-like protein	-	93.5
1311	F5	13	DSMZ_Platte13-F05_P812	PGA1_c	1346987	+	PGA1_c13020	signal transduction histidine kinase	-	342
1319	F6	13	DSMZ_Platte13-F06_P812	PGA1_c	1563662	-	PGA1_c15040	Uncharacterized conserved protein	-	150
1335	F8	13	DSMZ_Platte13-F08_P812	PGA1_78p	43825	+	PGA1_78p00360	putative ferrichrome transport ATP-binding protein	3.6.3.34	324
1343	F9	13	DSMZ_Platte13-F09_P812	PGA1_c	3712601	+	PGA1_c35390	photosynthetic apparatus regulatory protein RegA	-	237
1351	F10	13	DSMZ_Platte13-F10_P812	PGA1_c	1978808	-	PGA1_c19040	multidrug resistance protein MdtC	-	370
1359	F11	13	DSMZ_Platte13-F11_P812	PGA1_c	2870927	-	PGA1_c27560	putative MFS-type transporter	-	267
1367	F12	13	DSMZ_Platte13-F12_P812	PGA1_c	660297	+	PGA1_c06460	Trypsin-like serine proteases, typically periplasmic, contain C-terminal PDZ domain	-	272
1288	G2	13	DSMZ_Platte13-G02_P812	PGA1_262p	163661	-	PGA1_262p01500	sarcosine oxidase subunit alpha	1.5.3.1	337
1296	G3	13	DSMZ_Platte13-G03_P812	PGA1_c	2525686	+	PGA1_c24210	putative phosphate transporter	-	274
1304	G4	13	DSMZ_Platte13-G04_P812	PGA1_c	2975574	+	PGA1_c28450	putative periplasmic dipeptide transport protein DppA	-	176
1312	G5	13	DSMZ_Platte13-G05_P812	PGA1_c	3723825	-	PGA1_c35520	HemY-like protein	-	453
1328	G7	13	DSMZ_Platte13-G07_P812	PGA1_c	2662864	-	PGA1_c25550	trimethylamine methyltransferase MttB	2.1.1.250	185
1344	G9	13	DSMZ_Platte13-G09_P812	PGA1_65p	53324	+	PGA1_65p00380	hypothetical protein	-	420
1352	G10	13	DSMZ_Platte13-G10_P812	PGA1_c	3091195	+	PGA1_c29560	hypothetical protein	-	241
1360	G11	13	DSMZ_Platte13-G11_P812	PGA1_c	207512	-	PGA1_c02310	putative pyridoxal-phosphate-dependent aminotransferase	-	357
1368	G12	13	DSMZ_Platte13-G12_P812	PGA1_c	898231	+	PGA1_c08720	hypothetical protein	-	344
1281	H1	13	DSMZ_Platte13-H01_P812	PGA1_78p	13124	-	noncoding area between PGA1_78p00110 and PGA1_78p00120	none	-	285
1297	H3	13	DSMZ_Platte13-H03_P812	PGA1_c	3808537	-	PGA1_c36410	hypothetical protein	-	285
1305	H4	13	DSMZ_Platte13-H04_P812	PGA1_78p	63718	-	PGA1_78p00510	multidrug transporter MdtB	-	187
1313	H5	13	DSMZ_Platte13-H05_P812	PGA1_c	1552792	+	PGA1_c14930	putative MFS transporter	-	189
1321	H6	13	DSMZ_Platte13-H06_P812	PGA1_c	2603831	-	noncoding area between PGA1_c24980 and PGA1_c24990	none	-	411
1329	H7	13	DSMZ_Platte13-H07_P812	PGA1_c	594778	-	PGA1_c05800	YeeE/YedE family (DUF395).	-	121
1337	H8	13	DSMZ_Platte13-H08_P812	PGA1_c	3396824	+	PGA1_c32400	putative molybdopterin-binding oxidoreductase	1.8.-	372
1345	H9	13	DSMZ_Platte13-H09_P812	PGA1_262p	177111	-	PGA1_262p01600	putative ABC transporter, ATP binding protein	-	435
1353	H10	13	DSMZ_Platte13-H10_P812	PGA1_c	199588	+	PGA1_c02180	dihydrolipoyl dehydrogenase LpdA	1.16.1.1	392
1361	H11	13	DSMZ_Platte13-H11_P812	PGA1_c	898252	+	PGA1_c08720	hypothetical protein	-	353
1369	H12	13	DSMZ_Platte13-H12_P812	PGA1_c	2589617	-	PGA1_c24840	small heat shock protein IbpA	-	422
1370	A1	14	DSMZ_Platte14-A01_P812	PGA1_c	1688945	-	noncoding area between PGA1_c16260 and PGA1_c16270	none	-	424
1386	A3	14	DSMZ_Platte14-A03_P812	PGA1_c	438301	+	PGA1_c04490	indolepyruvate oxidoreductase	1.2.7.8	494
1394	A4	14	DSMZ_Platte14-A04_P812	PGA1_c	3141937	-	PGA1_c30050	heavy metal translocating ATPase CcoI	3.6.3.4	418
1426	A8	14	DSMZ_Platte14-A08_P812	PGA1_c	1012166	-	PGA1_c09810	DnaJ-class molecular chaperone with C-terminal Zn finger domain	-	364
1434	A9	14	DSMZ_Platte14-A09_P812	PGA1_262p	238388	+	noncoding area between PGA1_262p02200 and PGA1_262p02210	none	-	431
1442	A10	14	DSMZ_Platte14-A10_P812	PGA1_c	1822258	+	PGA1_c17410	MFS type transporter	-	126
1450	A11	14	DSMZ_Platte14-A11_P812	PGA1_c	2392958	-	noncoding area between PGA1_c23080 and PGA1_c23090	none	-	276
1458	A12	14	DSMZ_Platte14-A12_P812	PGA1_262p	225152	-	PGA1_262p02060	transposase	-	316	TRANSPOSASE: MANY HITS PGA1_262p01100 PGA1_c04990 PGA1_c25370 PGA1_c19330 PGA1_c20080 PGA1_c23850 PGA1_c06890 PGA1_c00270 PGA1_c33680 PGA1_c30620 PGA1_c18010
1387	B3	14	DSMZ_Platte14-B03_P812	PGA1_c	465476	-	noncoding area between PGA1_c04730 and PGA1_c04740	none	-	348
1403	B5	14	DSMZ_Platte14-B05_P812	PGA1_c	3734231	-	noncoding area between PGA1_c35600 and PGA1_c35610	none	-	331
1411	B6	14	DSMZ_Platte14-B06_P812	PGA1_c	1816265	-	PGA1_c17370	uvrABC system protein A	-	464
1419	B7	14	DSMZ_Platte14-B07_P812	PGA1_c	1697843	+	PGA1_c16360	putative transriptional regulator, AsnC family	-	444
1427	B8	14	DSMZ_Platte14-B08_P812	PGA1_c	1645681	+	PGA1_c15860	phospho-2-dehydro-3-deoxyheptonate aldolase AroH	2.5.1.54	468
1435	B9	14	DSMZ_Platte14-B09_P812	PGA1_c	3255179	+	PGA1_c31180	Uncharacterized protein conserved in bacteria	-	126
1443	B10	14	DSMZ_Platte14-B10_P812	PGA1_c	1012130	-	PGA1_c09810	DnaJ-class molecular chaperone with C-terminal Zn finger domain	-	311
1459	B12	14	DSMZ_Platte14-B12_P812	PGA1_c	2226945	-	PGA1_c21490	putative N-acetyltransferase	2.3.1.183	375
1372	C1	14	DSMZ_Platte14-C01_P812	PGA1_c	713487	+	PGA1_c06940	putative adenosylcobalamin(B12)-dependent ribonucleotide reductases	1.17.4.1	279
1380	C2	14	DSMZ_Platte14-C02_P812	PGA1_c	2591485	+	PGA1_c24870	phosphoribosylaminoimidazole carboxylase ATPase subunit PurK	6.3.4.18	353
1388	C3	14	DSMZ_Platte14-C03_P812	PGA1_c	1458835	-	PGA1_c14070	hypothetical protein	-	287
1396	C4	14	DSMZ_Platte14-C04_P812	PGA1_c	1057674	+	PGA1_c10210	hypothetical protein	-	448
1404	C5	14	DSMZ_Platte14-C05_P812	PGA1_c	184569	-	PGA1_c02010	glutamate/glutamine/aspartate/asparagine transport ATP-binding protein BztD	3.6.3.-	359
1412	C6	14	DSMZ_Platte14-C06_P812	PGA1_c	1568757	-	PGA1_c15090	putative thiamine monophosphate synthase	2.5.1.3	313
1420	C7	14	DSMZ_Platte14-C07_P812	PGA1_c	1568725	-	PGA1_c15090	putative thiamine monophosphate synthase	2.5.1.3	211	PGA1_c18400
1428	C8	14	DSMZ_Platte14-C08_P812	PGA1_c	3790792	+	noncoding area between PGA1_c36220 and PGA1_c36230	none	-	178
1436	C9	14	DSMZ_Platte14-C09_P812	PGA1_c	1666681	-	noncoding area between PGA1_c16060 and PGA1_c16070	none	-	390
1444	C10	14	DSMZ_Platte14-C10_P812	PGA1_c	1568757	-	PGA1_c15090	putative thiamine monophosphate synthase	2.5.1.3	331
1460	C12	14	DSMZ_Platte14-C12_P812	PGA1_c	3398480	-	PGA1_c32410	glutamate synthase-like protein	-	459
1373	D1	14	DSMZ_Platte14-D01_P812	PGA1_c	2478894	-	noncoding area between PGA1_c23750 and PGA1_c23760	none	-	405
1381	D2	14	DSMZ_Platte14-D02_P812	PGA1_262p	247543	+	PGA1_262p02280	Phosphoenolpyruvate synthase/pyruvate phosphate dikinase	-	350
1389	D3	14	DSMZ_Platte14-D03_P812	PGA1_c	701403	-	PGA1_c06810	putative dipeptide transport ATP-binding protein DppD	-	377
1397	D4	14	DSMZ_Platte14-D04_P812	PGA1_c	2491682	+	PGA1_c23870	nitrile hydratase subunit beta	4.2.1.84	414
1405	D5	14	DSMZ_Platte14-D05_P812	PGA1_c	2491744	+	PGA1_c23870	nitrile hydratase subunit beta	4.2.1.84	243
1413	D6	14	DSMZ_Platte14-D06_P812	PGA1_c	1792304	+	PGA1_c17140	hypothetical protein	-	180
1421	D7	14	DSMZ_Platte14-D07_P812	PGA1_c	3666781	-	PGA1_c34950	putative branched-chain-amino-acid aminotransferase, subunit B	-	145
1429	D8	14	DSMZ_Platte14-D08_P812	PGA1_c	3790743	+	noncoding area between PGA1_c36220 and PGA1_c36230	none	-	444
1437	D9	14	DSMZ_Platte14-D09_P812	PGA1_c	3790775	+	noncoding area between PGA1_c36220 and PGA1_c36230	none	-	244
1461	D12	14	DSMZ_Platte14-D12_P812	PGA1_c	1638728	+	PGA1_c15790	putative phosphate transporter, phosphate-binding protein	-	350
1374	E1	14	DSMZ_Platte14-E01_P812	PGA1_c	3684012	-	PGA1_c35110	tRNA modification GTPase MnmE	3.6.-	379
1382	E2	14	DSMZ_Platte14-E02_P812	PGA1_c	1822081	-	PGA1_c17410	MFS type transporter	-	285
1390	E3	14	DSMZ_Platte14-E03_P812	PGA1_c	2972939	-	PGA1_c28430	putative D,D-dipeptide transport system permease protein	-	97.1
1398	E4	14	DSMZ_Platte14-E04_P812	PGA1_c	2651839	+	PGA1_c25470	putative glutamyl-tRNA(Gln) amidotransferase subunit A	3.5.1.4	388
1422	E7	14	DSMZ_Platte14-E07_P812	PGA1_c	2324054	+	PGA1_c22400	phage conserved hypothetical protein, phiE125 gp8 family	-	272
1430	E8	14	DSMZ_Platte14-E08_P812	PGA1_c	3281438	-	PGA1_c31400	4-hydroxy-2-oxo-heptane-1,7-dioate aldolase HpcH	4.1.2.52	359
1438	E9	14	DSMZ_Platte14-E09_P812	PGA1_c	3782274	+	PGA1_c36130	putative serine/threonine phosphatase	3.1.3.16	409
1445	D10	14	DSMZ_Platte14-E10_P812	PGA1_c	418015	-	PGA1_c04320	protein PhnM	3.6.1.63	108
1454	E11	14	DSMZ_Platte14-E11_P812	PGA1_c	3276300	-	PGA1_c31350	sulfatase	-	276
1462	E12	14	DSMZ_Platte14-E12_P812	PGA1_262p	43978	-	PGA1_262p00370	putative polysaccharide synthase	-	388
1375	F1	14	DSMZ_Platte14-F01_P812	PGA1_c	516341	-	PGA1_c05220	putative sn-glycerol-3-phosphate import ATP-binding protein UgpC	-	344
1391	F3	14	DSMZ_Platte14-F03_P812	PGA1_c	3359024	-	PGA1_c32040	pantothenate synthetase PanC	6.3.2.1	281
1407	F5	14	DSMZ_Platte14-F05_P812	PGA1_c	3129989	-	PGA1_c29920	alpha-methylacyl-CoA racemase	-	472
1415	F6	14	DSMZ_Platte14-F06_P812	PGA1_c	127077	+	PGA1_c01350	putative UDP-N-acetylglucosamine-peptide N-acetylglucosaminyltransferase	-	289
1423	F7	14	DSMZ_Platte14-F07_P812	PGA1_c	3517412	+	PGA1_c33560	putative adenylate and guanylate cyclase	4.6.1.1	248
1431	F8	14	DSMZ_Platte14-F08_P812	PGA1_c	12644	+	noncoding area between PGA1_c00100 and PGA1_c00110	none	-	339	four noncoding regions
1439	F9	14	DSMZ_Platte14-F09_P812	PGA1_c	12650	+	noncoding area between PGA1_c00100 and PGA1_c00110	none	-	135	four noncoding regions
1447	F10	14	DSMZ_Platte14-F10_P812	PGA1_c	3090511	-	noncoding area between PGA1_c29550 and PGA1_c29560	none	-	228
1455	F11	14	DSMZ_Platte14-F11_P812	PGA1_c	2142916	+	PGA1_c20670	TRAP transporter, subunit DctQ	-	394
1463	F12	14	DSMZ_Platte14-F12_P812	PGA1_c	510713	+	noncoding area between PGA1_c05150 and PGA1_c05160	none	-	357
1384	G2	14	DSMZ_Platte14-G02_P812	PGA1_c	3748361	+	noncoding area between PGA1_c35740 and PGA1_c35750	none	-	315
1400	G4	14	DSMZ_Platte14-G04_P812	PGA1_c	1779211	+	PGA1_c17020	Protein of unknown function (DUF3154).	-	361
1416	G6	14	DSMZ_Platte14-G06_P812	PGA1_c	3723771	-	PGA1_c35520	HemY-like protein	-	350
1424	G7	14	DSMZ_Platte14-G07_P812	PGA1_c	1385983	-	PGA1_c13420	phosphoribosylformylglycinamidine synthase 1	6.3.5.3	399
1440	G9	14	DSMZ_Platte14-G09_P812	PGA1_c	2466822	+	PGA1_c23640	Protein of unknown function (DUF1217).	-	372
1448	G10	14	DSMZ_Platte14-G10_P812	PGA1_c	763743	-	PGA1_c07400	binding protein dependent transport system permease	-	276
1456	G11	14	DSMZ_Platte14-G11_P812	PGA1_78p	9750	-	PGA1_78p00080	Predicted transmembrane transcriptional regulator (anti-sigma factor)	-	401
1464	G12	14	DSMZ_Platte14-G12_P812	PGA1_c	2989509	-	PGA1_c28530	hypothetical protein	-	265
1377	H1	14	DSMZ_Platte14-H01_P812	PGA1_c	2733560	-	noncoding area between PGA1_c26240 and PGA1_c26250	none	-	331
1385	H2	14	DSMZ_Platte14-H02_P812	PGA1_78p	5311	-	PGA1_78p00040	hydrogen peroxide-inducible genes activator OxyR	-	399
1417	H6	14	DSMZ_Platte14-H06_P812	PGA1_c	3723827	-	PGA1_c35520	HemY-like protein	-	473
1425	H7	14	DSMZ_Platte14-H07_P812	PGA1_c	3523652	-	PGA1_c33630	malonyl CoA-acyl carrier protein transacylase-like protein	-	315
1449	H10	14	DSMZ_Platte14-H10_P812	PGA1_c	3695924	+	PGA1_c35240	ATP-dependent hsl protease ATP-binding subunit HslU	-	292
1457	H11	14	DSMZ_Platte14-H11_P812	PGA1_262p	231101	+	PGA1_262p02140	hypothetical protein	-	128
1465	H12	14	DSMZ_Platte14-H12_P812	PGA1_c	266959	-	PGA1_c02770	2,3-bisphosphoglycerate-independent phosphoglycerate mutase GpmI	5.4.2.12	331
1481	A3	15	DSMZ_Platte15-A03_P812	PGA1_c	2022214	+	PGA1_c19430	putative membrane dipeptidase	3.4.13.19	156
1497	A5	15	DSMZ_Platte15-A05_P812	PGA1_c	1252349	+	PGA1_c12030	3-ketoacyl-CoA thiolase FadA	2.3.1.9	449
1505	A6	15	DSMZ_Platte15-A06_P812	PGA1_c	3788998	-	PGA1_c36210	L-asparaginase II	-	255
1513	A7	15	DSMZ_Platte15-A07_P812	PGA1_262p	80385	-	PGA1_262p00700	stressosome protein rsbS-like protein	-	231
1529	A9	15	DSMZ_Platte15-A09_P812	PGA1_78p	75764	-	PGA1_78p00600	putative parB-like nuclease	-	490
1537	A10	15	DSMZ_Platte15-A10_P812	PGA1_c	3815444	-	PGA1_c36460	putative lytic murein transglycosylase	-	335
1553	A12	15	DSMZ_Platte15-A12_P812	PGA1_c	3675554	-	PGA1_c35020	heat-inducible transcription repressor HrcA	-	497
1466	B1	15	DSMZ_Platte15-B01_P812	PGA1_c	2988687	+	noncoding area between PGA1_c28520 and PGA1_c28530	none	-	128
1482	B3	15	DSMZ_Platte15-B03_P812	PGA1_c	2396540	-	PGA1_c23110	putative sugar ABC transporter, extracellular solute-binding protein	-	340
1498	B5	15	DSMZ_Platte15-B05_P812	PGA1_262p	138798	+	PGA1_262p01270	Uncharacterized conserved protein	-	139
1506	B6	15	DSMZ_Platte15-B06_P812	PGA1_78p	28533	+	PGA1_78p00240	Uncharacterized protein conserved in bacteria	-	161
1514	B7	15	DSMZ_Platte15-B07_P812	PGA1_c	3708770	+	PGA1_c35360	PAS domain-containing protein	-	350
1522	B8	15	DSMZ_Platte15-B08_P812	PGA1_c	1901167	-	PGA1_c18195	hypothetical protein	-	470	noncoding area between PGA1_c00220 and PGA1_c00230
1530	B9	15	DSMZ_Platte15-B09_P812	PGA1_c	2023064	+	noncoding area between PGA1_c19430 and PGA1_c19450	none	-	357
1538	B10	15	DSMZ_Platte15-B10_P812	PGA1_c	2762609	-	PGA1_c26490	putative agmatine deiminase	3.5.3.12	119
1546	B11	15	DSMZ_Platte15-B11_P812	PGA1_262p	219680	-	noncoding area between PGA1_262p02000 and PGA1_262p02010	none	-	436
1554	B12	15	DSMZ_Platte15-B12_P812	PGA1_c	3318078	+	PGA1_c31750	ABC transporter, ATP-binding protein	-	115
1467	C1	15	DSMZ_Platte15-C01_P812	PGA1_c	1804283	+	PGA1_c17290	transcriptional regulator, LysR family	-	313
1475	C2	15	DSMZ_Platte15-C02_P812	PGA1_c	3330693	+	PGA1_c31840	N-terminal double-transmembrane domain	-	466
1483	C3	15	DSMZ_Platte15-C03_P812	PGA1_c	3669380	-	PGA1_c34980	putative pfkB family carbohydrate kinase	2.7.1.15	453
1507	C6	15	DSMZ_Platte15-C06_P812	PGA1_c	3535008	+	noncoding area between PGA1_c33710 and PGA1_c33720	none	-	174
1523	C8	15	DSMZ_Platte15-C08_P812	PGA1_c	2167919	+	PGA1_c20900	Xanthine and CO dehydrogenases maturation factor, XdhC/CoxF family	-	508
1531	C9	15	DSMZ_Platte15-C09_P812	PGA1_c	82943	-	noncoding area between PGA1_c00830 and PGA1_c00840	none	-	414
1539	C10	15	DSMZ_Platte15-C10_P812	PGA1_c	373159	+	PGA1_c03870	crotonyl-CoA reductase	1.3.1.85	348
1547	C11	15	DSMZ_Platte15-C11_P812	PGA1_c	2533738	-	PGA1_c24280	uncharacterized GST-like protein YghU	-	342
1555	C12	15	DSMZ_Platte15-C12_P812	PGA1_c	1609003	+	noncoding area between PGA1_c15440 and PGA1_c15450	none	-	379	PGA1_c13980
1476	D2	15	DSMZ_Platte15-D02_P812	PGA1_c	758822	-	PGA1_c07360	2-dehydro-3-deoxygalactonokinase DgoK	2.7.1.58	387
1484	D3	15	DSMZ_Platte15-D03_P812	PGA1_c	2022214	+	PGA1_c19430	putative membrane dipeptidase	3.4.13.19	145
1500	D5	15	DSMZ_Platte15-D05_P812	PGA1_262p	153119	+	PGA1_262p01410	malate/L-lactate dehydrogenase-like protein	1.1.1.338	483
1508	D6	15	DSMZ_Platte15-D06_P812	PGA1_c	3623199	+	PGA1_c34540	chaperone protein DnaJ	-	433
1532	D9	15	DSMZ_Platte15-D09_P812	PGA1_c	2498383	+	PGA1_c23930	putative histidinol-phosphate aminotransferase	2.6.1.9	514
1540	D10	15	DSMZ_Platte15-D10_P812	PGA1_c	2372830	+	PGA1_c22900	putative type IV secretion system protein VirB9	-	217
1548	D11	15	DSMZ_Platte15-D11_P812	PGA1_262p	231732	-	PGA1_262p02150	methyl-accepting chemotaxis protein I	-	401
1469	E1	15	DSMZ_Platte15-E01_P812	PGA1_c	3328372	-	PGA1_c31840	N-terminal double-transmembrane domain	-	342
1477	E2	15	DSMZ_Platte15-E02_P812	PGA1_c	3237012	-	noncoding area between PGA1_c31000 and PGA1_c31010	none	-	279
1485	E3	15	DSMZ_Platte15-E03_P812	PGA1_c	2212430	+	PGA1_c21360	hypothetical protein	-	514
1517	E7	15	DSMZ_Platte15-E07_P812	PGA1_c	2255240	+	PGA1_c21750	hypothetical protein	-	407
1525	E8	15	DSMZ_Platte15-E08_P812	PGA1_c	1887885	-	PGA1_c18060	hypothetical protein	-	508
1533	E9	15	DSMZ_Platte15-E09_P812	PGA1_c	2840910	-	PGA1_c27270	putative extracellular solute-binding protein	-	483
1541	E10	15	DSMZ_Platte15-E10_P812	PGA1_c	3722328	+	PGA1_c35510	hypothetical protein	-	508
1549	E11	15	DSMZ_Platte15-E11_P812	PGA1_c	2349794	-	PGA1_c22660	putative phage integrase protein	-	143
1557	E12	15	DSMZ_Platte15-E12_P812	PGA1_c	1326984	+	PGA1_c12820	dihydroorotate dehydrogenase-like protein	1.3.1.1	490
1486	F3	15	DSMZ_Platte15-F03_P812	PGA1_c	2110412	-	PGA1_c20310	putative metalloprotease	-	255
1518	F7	15	DSMZ_Platte15-F07_P812	PGA1_c	37326	-	PGA1_c00330	protein imuB-like protein	-	302
1526	F8	15	DSMZ_Platte15-F08_P812	PGA1_c	3016835	+	PGA1_c28770	taurine--pyruvate aminotransferase Tpa	2.6.1.77	449
1534	F9	15	DSMZ_Platte15-F09_P812	PGA1_c	3775659	-	PGA1_c36100	glutamate synthase [NADPH] large chain	1.4.1.13;1.4.1.14	388
1542	F10	15	DSMZ_Platte15-F10_P812	PGA1_c	3662166	+	PGA1_c34900	threonine dehydratase biosynthetic	4.3.1.19	366
1550	F11	15	DSMZ_Platte15-F11_P812	PGA1_c	3472270	+	PGA1_c33120	putative HTH-type transcriptional regulator, AraC family	-	161
1558	F12	15	DSMZ_Platte15-F12_P812	PGA1_c	1122043	-	PGA1_c10855	Protein of unknown function (DUF2971).	-	512
1479	G2	15	DSMZ_Platte15-G02_P812	PGA1_c	2891071	+	PGA1_c27730	hypothetical protein	-	424
1487	G3	15	DSMZ_Platte15-G03_P812	PGA1_c	3505999	+	PGA1_c33450	putative enoyl-CoA hydratase/isomerase family protein	-	243
1495	G4	15	DSMZ_Platte15-G04_P812	PGA1_c	2358358	+	PGA1_c22740	fatty acid oxidation complex subunit alpha	1.1.1.35	137
1503	G5	15	DSMZ_Platte15-G05_P812	PGA1_c	1420020	-	PGA1_c13740	long-chain-fatty-acid- CoA ligase IcfB	-	346
1511	G6	15	DSMZ_Platte15-G06_P812	PGA1_262p	214727	+	noncoding area between PGA1_262p01950 and PGA1_262p01960	none	-	67.6
1519	G7	15	DSMZ_Platte15-G07_P812	PGA1_c	37342	-	PGA1_c00330	protein imuB-like protein	-	427
1527	G8	15	DSMZ_Platte15-G08_P812	PGA1_c	1699722	-	PGA1_c16380	Uncharacterized protein conserved in bacteria containing a pentein-type domain	-	268
1535	G9	15	DSMZ_Platte15-G09_P812	PGA1_c	2309355	+	PGA1_c22230	hypothetical protein	-	425
1543	G10	15	DSMZ_Platte15-G10_P812	PGA1_c	2539627	-	PGA1_c24340	phosphomannomutase/phosphoglucomutase AlgC	5.4.2.8;5.4.2.2	475
1551	G11	15	DSMZ_Platte15-G11_P812	PGA1_c	2120303	-	noncoding area between PGA1_c20420 and PGA1_c20430	none	-	339
1559	G12	15	DSMZ_Platte15-G12_P812	PGA1_c	2030114	-	PGA1_c19510	cys/met metabolism PLP-dependent enzyme	-	442
1480	H2	15	DSMZ_Platte15-H02_P812	PGA1_c	1198279	-	noncoding area between PGA1_c11580 and PGA1_c11590	none	-	298
1496	H4	15	DSMZ_Platte15-H04_P812	PGA1_c	369261	-	PGA1_c03840	methylmalonyl-CoA mutase large subunit	-	399
1504	H5	15	DSMZ_Platte15-H05_P812	PGA1_262p	243404	+	PGA1_262p02260	putative two-component sensor histidine kinase/response regulator hybrid protein	-	322
1512	H6	15	DSMZ_Platte15-H06_P812	PGA1_c	1420032	-	PGA1_c13740	long-chain-fatty-acid- CoA ligase IcfB	-	185
1520	H7	15	DSMZ_Platte15-H07_P812	PGA1_c	2028417	+	PGA1_c19500	putative sugar-binding periplasmic protein	-	457
1528	H8	15	DSMZ_Platte15-H08_P812	PGA1_c	3186290	-	PGA1_c30500	hypothetical protein	-	499
1536	H9	15	DSMZ_Platte15-H09_P812	PGA1_c	3231528	-	PGA1_c30950	hypothetical protein	-	375
1544	H10	15	DSMZ_Platte15-H10_P812	PGA1_c	1402045	-	PGA1_c13550	putative chromate transporter	-	368
1552	H11	15	DSMZ_Platte15-H11_P812	PGA1_c	258939	-	noncoding area between PGA1_c02700 and PGA1_c02710	none	-	507
1567	A2	16	DSMZ_Platte16-A02_P812	PGA1_c	2023776	-	PGA1_c19450	ABC-type sugar transport system, auxiliary component	-	124
1583	A4	16	DSMZ_Platte16-A04_P812	PGA1_c	2024760	-	PGA1_c19460	transcription regulator, GntR family	-	206
1599	A6	16	DSMZ_Platte16-A06_P812	PGA1_65p	53580	+	PGA1_65p00380	hypothetical protein	-	303
1623	A9	16	DSMZ_Platte16-A09_P812	PGA1_c	2349791	-	PGA1_c22660	putative phage integrase protein	-	128
1631	A10	16	DSMZ_Platte16-A10_P812	PGA1_c	3738900	-	PGA1_c35660	hypothetical protein	-	206
1560	B1	16	DSMZ_Platte16-B01_P812	PGA1_c	1907042	-	PGA1_c18230	phage-related tail protein (gpU)	-	412
1568	B2	16	DSMZ_Platte16-B02_P812	PGA1_c	3288842	+	noncoding area between PGA1_c31460 and PGA1_c31470	none	-	488
1576	B3	16	DSMZ_Platte16-B03_P812	PGA1_c	1546380	-	PGA1_c14890	Uncharacterized conserved protein	-	425
1584	B4	16	DSMZ_Platte16-B04_P812	PGA1_262p	13018	+	PGA1_262p00100	putative glycosyl transferase	2.4.-	436
1600	B6	16	DSMZ_Platte16-B06_P812	PGA1_c	3327494	+	PGA1_c31830	Uncharacterized conserved protein (some members contain a von Willebrand factor type A (vWA) domain)	-	115
1608	B7	16	DSMZ_Platte16-B07_P812	PGA1_c	1181074	-	PGA1_c11400	ferric uptake regulation protein Fur	-	473
1624	B9	16	DSMZ_Platte16-B09_P812	PGA1_c	368794	+	PGA1_c03840	methylmalonyl-CoA mutase large subunit	-	455
1648	B12	16	DSMZ_Platte16-B12_P812	PGA1_c	2379499	-	PGA1_c22960	hypothetical protein	-	499
1577	C3	16	DSMZ_Platte16-C03_P812	PGA1_c	1327934	+	PGA1_c12830	transcriptional regulator, TetR family	-	139
1585	C4	16	DSMZ_Platte16-C04_P812	PGA1_262p	192935	-	PGA1_262p01750	putative amidohydrolase	-	499
1593	C5	16	DSMZ_Platte16-C05_P812	PGA1_c	2739395	+	PGA1_c26300	ABC transporter, ATP-binding protein	-	104
1601	C6	16	DSMZ_Platte16-C06_P812	PGA1_262p	35964	-	PGA1_262p00310	glutathione transport system permease protein GsiC	-	505
1609	C7	16	DSMZ_Platte16-C07_P812	PGA1_c	368796	+	PGA1_c03840	methylmalonyl-CoA mutase large subunit	-	440
1625	C9	16	DSMZ_Platte16-C09_P812	PGA1_262p	127062	+	PGA1_262p01140	RTX toxins and related Ca2+-binding proteins	-	496
1649	C12	16	DSMZ_Platte16-C12_P812	PGA1_c	1928487	-	PGA1_c18490	Predicted ATPase	-	300
1586	D4	16	DSMZ_Platte16-D04_P812	PGA1_c	3574989	-	PGA1_c34110	branched-chain-amino-acid aminotransferase IlvE	2.6.1.42	183
1594	D5	16	DSMZ_Platte16-D05_P812	PGA1_c	1590426	-	noncoding area between PGA1_c15260 and PGA1_c15270	none	-	472
1602	D6	16	DSMZ_Platte16-D06_P812	PGA1_c	1447495	+	noncoding area between PGA1_c13980 and PGA1_c13990	none	-	460
1610	D7	16	DSMZ_Platte16-D07_P812	PGA1_c	2683281	-	PGA1_c25740	formate dehydrogenase H	1.2.1.2	435
1618	D8	16	DSMZ_Platte16-D08_P812	PGA1_c	3004290	+	PGA1_c28680	putative bacteriophytochrome	-	444
1626	D9	16	DSMZ_Platte16-D09_P812	PGA1_c	3174651	+	PGA1_c30390	putative polyphosphate kinase	-	316
1634	D10	16	DSMZ_Platte16-D10_P812	PGA1_c	2553487	-	PGA1_c24510	Uncharacterized protein conserved in bacteria	-	248
1642	D11	16	DSMZ_Platte16-D11_P812	PGA1_c	2080912	+	PGA1_c20050	hypothetical protein	-	455
1595	E5	16	DSMZ_Platte16-E05_P812	PGA1_c	3135846	+	noncoding area between PGA1_c29980 and PGA1_c29990	none	-	148
1619	E8	16	DSMZ_Platte16-E08_P812	PGA1_78p	72279	+	PGA1_78p00580	two-component system sensor-like protein	-	305
1627	E9	16	DSMZ_Platte16-E09_P812	PGA1_65p	58558	-	PGA1_65p00430	putative glycosyl transferase	-	291
1635	E10	16	DSMZ_Platte16-E10_P812	PGA1_c	2028424	+	PGA1_c19500	putative sugar-binding periplasmic protein	-	340
1643	E11	16	DSMZ_Platte16-E11_P812	PGA1_262p	92659	+	PGA1_262p00830	hypothetical protein	-	80.5
1651	E12	16	DSMZ_Platte16-E12_P812	PGA1_c	2433174	-	PGA1_c23400	transcriptional regulator, DeoR family	-	399
1580	F3	16	DSMZ_Platte16-F03_P812	PGA1_c	1871832	-	PGA1_c17900	bacterial type IV pilus assembly (PilZ) protein-like protein	-	459
1588	F4	16	DSMZ_Platte16-F04_P812	PGA1_c	326240	-	PGA1_c03390	acetoacetyl-CoA reductase PhaB	1.1.1.36	324
1604	F6	16	DSMZ_Platte16-F06_P812	PGA1_c	2379499	-	PGA1_c22960	hypothetical protein	-	488
1628	F9	16	DSMZ_Platte16-F09_P812	PGA1_c	354464	+	PGA1_c03670	hypothetical protein	-	204
1636	F10	16	DSMZ_Platte16-F10_P812	PGA1_c	265349	+	PGA1_c02760	putative methylated-DNA--protein-cysteine methyltransferase	2.1.1.63	425
1644	F11	16	DSMZ_Platte16-F11_P812	PGA1_c	251373	-	PGA1_c02660	Transcriptional regulatory protein, C terminal.	-	110
1565	G1	16	DSMZ_Platte16-G01_P812	PGA1_c	711095	-	noncoding area between PGA1_c06900 and PGA1_c06910	none	-	250
1581	G3	16	DSMZ_Platte16-G03_P812	PGA1_262p	192937	-	PGA1_262p01750	putative amidohydrolase	-	481
1597	G5	16	DSMZ_Platte16-G05_P812	PGA1_c	3753932	-	PGA1_c35840	flagellum-specific ATP synthase FliI	3.6.3.14	512
1613	G7	16	DSMZ_Platte16-G07_P812	PGA1_c	1719502	-	PGA1_c16570	hypothetical protein	-	182
1629	G9	16	DSMZ_Platte16-G09_P812	PGA1_262p	241625	+	PGA1_262p02240	zinc import ATP-binding protein ZnuC	3.6.3.-	65.8
1645	G11	16	DSMZ_Platte16-G11_P812	PGA1_c	1128703	+	PGA1_c10910	dihydroorotase PyrC	3.5.2.3	422
1653	G12	16	DSMZ_Platte16-G12_P812	PGA1_c	1301884	+	PGA1_c12530	ATP-dependent Clp protease ATP-binding subunit ClpX	-	473
1566	H1	16	DSMZ_Platte16-H01_P812	PGA1_c	750498	+	noncoding area between PGA1_c07280 and PGA1_c07290	none	-	300
1614	H7	16	DSMZ_Platte16-H07_P812	PGA1_c	107184	+	PGA1_c01140	phosphoenolpyruvate carboxykinase	4.1.1.49	420
1622	H8	16	DSMZ_Platte16-H08_P812	PGA1_c	2902175	-	PGA1_c27860	peptidase S15	-	102
1630	H9	16	DSMZ_Platte16-H09_P812	PGA1_c	1765805	+	PGA1_c16910	indole-3-glycerol phosphate synthase TrpC	4.1.1.48	433
1638	H10	16	DSMZ_Platte16-H10_P812	PGA1_65p	31009	+	PGA1_65p00240	dTDP-glucose 4,6-dehydratase RffG	4.2.1.46	78.7
1685	A5	17	DSMZ_Platte17-A05_P812	PGA1_c	3639767	-	PGA1_c34670	proline iminopeptidase Pip	3.4.11.5	527
1693	A6	17	DSMZ_Platte17-A06_P812	PGA1_262p	107502	+	PGA1_262p00980	transcriptional regulator, LysR family	-	244
1709	A8	17	DSMZ_Platte17-A08_P812	PGA1_c	2972330	+	PGA1_c28420	putative D,D-dipeptide transport system permease protein	-	342
1717	A9	17	DSMZ_Platte17-A09_P812	PGA1_c	3786581	-	PGA1_c36160	phosphoserine phosphatase SerB	3.1.3.3	418
1725	A10	17	DSMZ_Platte17-A10_P812	PGA1_c	2355540	+	PGA1_c22730	3-ketoacyl-CoA thiolase FadA	2.3.1.9	139
1733	A11	17	DSMZ_Platte17-A11_P812	PGA1_262p	178770	+	PGA1_262p01610	putative ABC transporter, permease protein	-	462
1662	B2	17	DSMZ_Platte17-B02_P812	PGA1_c	1954623	+	PGA1_c18820	Uncharacterized secreted protein	-	477
1678	B4	17	DSMZ_Platte17-B04_P812	PGA1_c	1576174	-	PGA1_c15150	protein Usg	-	481
1686	B5	17	DSMZ_Platte17-B05_P812	PGA1_c	3538943	+	PGA1_c33750	putative glycine betaine transport system substrate binding protein	-	204
1694	B6	17	DSMZ_Platte17-B06_P812	PGA1_c	3750526	-	PGA1_c35780	flagellar basal-body rod protein FlgG	-	165
1655	C1	17	DSMZ_Platte17-C01_P812	PGA1_262p	211645	+	noncoding area between PGA1_262p01910 and PGA1_262p01920	none	-	490
1671	C3	17	DSMZ_Platte17-C03_P812	PGA1_c	1974144	+	PGA1_c19030	putative efflux transporter, RND family, MFP subunit	-	462
1679	C4	17	DSMZ_Platte17-C04_P812	PGA1_c	1634843	+	PGA1_c15750	phosphate import ATP-binding protein PstB	3.6.3.27	148
1687	C5	17	DSMZ_Platte17-C05_P812	PGA1_c	3813025	+	PGA1_c36430	putative ribonuclease R	3.1.-	351
1695	C6	17	DSMZ_Platte17-C06_P812	PGA1_c	1496583	+	PGA1_c14390	NifU homolog involved in Fe-S cluster formation	-	137
1703	C7	17	DSMZ_Platte17-C07_P812	PGA1_65p	43601	-	PGA1_65p00330	type I secretion system ATPase	-	80.5
1727	C10	17	DSMZ_Platte17-C10_P812	PGA1_c	857255	-	PGA1_c08280	Predicted thiol oxidoreductase	-	398
1743	C12	17	DSMZ_Platte17-C12_P812	PGA1_262p	214727	+	noncoding area between PGA1_262p01950 and PGA1_262p01960	none	-	67.6
1656	D1	17	DSMZ_Platte17-D01_P812	PGA1_c	571304	+	PGA1_c05570	-	-	366
1664	D2	17	DSMZ_Platte17-D02_P812	PGA1_c	1954625	+	PGA1_c18820	Uncharacterized secreted protein	-	448
1672	D3	17	DSMZ_Platte17-D03_P812	PGA1_c	3089069	+	PGA1_c29550	hypothetical protein	-	281
1680	D4	17	DSMZ_Platte17-D04_P812	PGA1_c	261668	-	PGA1_c02730	sn-glycerol-3-phosphate transport system permease protein UgpE	-	475
1688	D5	17	DSMZ_Platte17-D05_P812	PGA1_c	489002	-	noncoding area between PGA1_c04970 and PGA1_c04980	none	-	126
1696	D6	17	DSMZ_Platte17-D06_P812	PGA1_c	2662947	+	PGA1_c25560	transcriptional regulator, LysR family	-	346
1704	D7	17	DSMZ_Platte17-D07_P812	PGA1_c	1524348	+	PGA1_c14690	putative hydrolase	-	233
1712	D8	17	DSMZ_Platte17-D08_P812	PGA1_c	2417222	-	PGA1_c23280	amino acid transport sytem, permease protein	-	196
1720	D9	17	DSMZ_Platte17-D09_P812	PGA1_c	1109735	-	PGA1_c10730	ribose-5-phosphate isomerase B	5.3.1.6	231
1681	E4	17	DSMZ_Platte17-E04_P812	PGA1_c	3162393	+	PGA1_c30230	2',3'-cyclic-nucleotide 2'-phosphodiesterase CpdB	3.1.4.16	128
1689	E5	17	DSMZ_Platte17-E05_P812	PGA1_262p	77120	+	PGA1_262p00660	Predicted periplasmic protein	-	529
1697	E6	17	DSMZ_Platte17-E06_P812	PGA1_c	3443580	-	PGA1_c32820	peptidase, M16 family	3.4.24.-	102
1705	E7	17	DSMZ_Platte17-E07_P812	PGA1_c	2240482	+	PGA1_c21620	putative bicyclomycin resistance protein	-	248
1721	E9	17	DSMZ_Platte17-E09_P812	PGA1_c	2509230	-	PGA1_c24020	putative outer membrane efflux protein	-	503
1658	F1	17	DSMZ_Platte17-F01_P812	PGA1_c	2428549	-	PGA1_c23370	hypothetical protein	-	424
1666	F2	17	DSMZ_Platte17-F02_P812	PGA1_c	3230934	-	PGA1_c30950	hypothetical protein	-	455
1690	F5	17	DSMZ_Platte17-F05_P812	PGA1_c	1953532	+	PGA1_c18810	putative lipid A biosynthesis acyltransferase	2.3.1.-	521
1706	F7	17	DSMZ_Platte17-F07_P812	PGA1_c	3553825	-	noncoding area between PGA1_c33880 and PGA1_c33890	none	-	370
1714	F8	17	DSMZ_Platte17-F08_P812	PGA1_c	1299063	+	PGA1_c12500	Membrane-bound lytic murein transglycosylase B	-	460
1738	F11	17	DSMZ_Platte17-F11_P812	PGA1_c	3681769	-	PGA1_c35090	ribosomal RNA small subunit methyltransferase G	2.1.1.170	134
1659	G1	17	DSMZ_Platte17-G01_P812	PGA1_262p	138002	+	PGA1_262p01260	copper-containing nitrite reductase NirK	1.7.2.1	302
1667	G2	17	DSMZ_Platte17-G02_P812	PGA1_c	1789772	-	PGA1_c17120	phosphoribosylformylglycinamidine synthase 2	6.3.5.3	396
1691	G5	17	DSMZ_Platte17-G05_P812	PGA1_c	76218	-	PGA1_c00780	putative chromosome segregation protein SMC	-	462
1715	G8	17	DSMZ_Platte17-G08_P812	PGA1_c	2902857	-	PGA1_c27860	peptidase S15	-	279
1723	G9	17	DSMZ_Platte17-G09_P812	PGA1_c	3478628	-	PGA1_c33180	acetyl-CoA acetyltransferase	2.3.1.9	154
1731	G10	17	DSMZ_Platte17-G10_P812	PGA1_c	3223900	+	noncoding area between PGA1_c30860 and PGA1_c30870	none	-	102
1747	G12	17	DSMZ_Platte17-G12_P812	PGA1_c	2108072	+	PGA1_c20290	putative N-acetylmuramoyl-L-alanine amidase AmiC	3.5.1.28	433
1660	H1	17	DSMZ_Platte17-H01_P812	PGA1_c	782732	+	PGA1_c07580	glutathione-regulated potassium-efflux system protein KefC	-	268
1668	H2	17	DSMZ_Platte17-H02_P812	PGA1_c	2555186	-	PGA1_c24520	Uncharacterized protein conserved in bacteria	-	285
1676	H3	17	DSMZ_Platte17-H03_P812	PGA1_c	3479938	-	noncoding area between PGA1_c33200 and PGA1_c33210	none	-	507
1684	H4	17	DSMZ_Platte17-H04_P812	PGA1_c	577779	-	PGA1_c05650	tRNA pseudouridine synthase A	5.4.99.12	122
1692	H5	17	DSMZ_Platte17-H05_P812	PGA1_262p	261784	-	noncoding area netween PGA1_262p02400 and PGA1_262p00010	none	-	191
1700	H6	17	DSMZ_Platte17-H06_P812	PGA1_c	3553801	-	PGA1_c33880	Uncharacterized protein conserved in bacteria	-	320
1708	H7	17	DSMZ_Platte17-H07_P812	PGA1_c	3110119	-	PGA1_c29720	glycolate oxidase subunit GlcD	1.1.3.15	492
1724	H9	17	DSMZ_Platte17-H09_P812	PGA1_c	2355558	+	PGA1_c22730	3-ketoacyl-CoA thiolase FadA	2.3.1.9	100
1732	H10	17	DSMZ_Platte17-H10_P812	PGA1_c	340993	-	PGA1_c03540	conserved hypothetical protein	-	575
1740	H11	17	DSMZ_Platte17-H11_P812	PGA1_c	663569	+	PGA1_c06480	hypothetical protein	-	479
1764	B3	18	02DSMZ_Platte18-B03_P812	PGA1_78p	21282	-	PGA1_78p00180	putative sn-glycerol-3-phosphate transport system permease protein UgpE	-	475
1765	C3	18	03DSMZ_Platte18-C03_P812	PGA1_c	614577	-	PGA1_c06000	chorismate mutase-like protein	4.2.99.21	278
1767	E3	18	05DSMZ_Platte18-E03_P812	PGA1_c	3651249	+	PGA1_c34800	putative ion transport protein	-	377
1768	F3	18	06DSMZ_Platte18-F03_P812	PGA1_c	541825	-	PGA1_c05370	polyketide synthase	-	383
1770	H3	18	08DSMZ_Platte18-H03_P812	PGA1_c	1299303	-	PGA1_c12510	transcriptional regulator, AraC family	-	318
1773	C4	18	11DSMZ_Platte18-C04_P812	PGA1_c	2553409	+	PGA1_c24510	Uncharacterized protein conserved in bacteria	-	409
1774	D4	18	12DSMZ_Platte18-D04_P812	PGA1_c	1426583	+	PGA1_c13800	putative alkanesulfonate monooxygenase	1.14.14.5	431
1775	E4	18	13DSMZ_Platte18-E04_P812	PGA1_c	2029070	+	PGA1_c19500	putative sugar-binding periplasmic protein	-	377
1776	F4	18	14DSMZ_Platte18-F04_P812	PGA1_c	2908996	-	PGA1_c27910	putative ATPase, BadF/BadG/BcrA/BcrD type	-	462
1777	G4	18	15DSMZ_Platte18-G04_P812	PGA1_c	3251221	+	PGA1_c31110	ribonuclease E/G family protein	-	412
1778	H4	18	16DSMZ_Platte18-H04_P812	PGA1_c	604871	-	PGA1_c05920	hypothetical protein	-	381
1780	B5	18	18DSMZ_Platte18-B05_P812	PGA1_c	732018	-	PGA1_c07110	putative sodium/alanine symporter	-	459
1781	C5	18	19DSMZ_Platte18-C05_P812	PGA1_c	47913	+	PGA1_c00430	fumarylacetoacetase Fah	3.7.1.2	329
1782	D5	18	20DSMZ_Platte18-D05_P812	PGA1_c	2639886	+	PGA1_c25330	2,4-dienoyl-CoA reductase [NADPH]	1.3.1.34	451
1783	E5	18	21DSMZ_Platte18-E05_P812	PGA1_c	2024803	-	PGA1_c19460	transcription regulator, GntR family	-	316
1784	F5	18	22DSMZ_Platte18-F05_P812	PGA1_c	377286	+	PGA1_c03900	hypothetical protein	3.1.11.5	137
1785	G5	18	23DSMZ_Platte18-G05_P812	PGA1_c	1693158	+	PGA1_c16300	dipeptide transport ATP-binding protein DppD	-	222
1786	H5	18	24DSMZ_Platte18-H05_P812	PGA1_c	1719472	+	PGA1_c16570	hypothetical protein	-	292	PGA1_c16300
1787	A6	18	25DSMZ_Platte18-A06_P812	PGA1_c	2029619	-	PGA1_c19510	cys/met metabolism PLP-dependent enzyme	-	198
1788	B6	18	26DSMZ_Platte18-B06_P812	PGA1_c	251735	+	PGA1_c02660	Transcriptional regulatory protein, C terminal.	-	235
1789	C6	18	27DSMZ_Platte18-C06_P812	PGA1_c	1927695	+	PGA1_c18480	hypothetical protein	-	237
1790	D6	18	28DSMZ_Platte18-D06_P812	PGA1_c	1628910	+	PGA1_c15680	acyl-CoA thioesterase II	3.1.2.-	416
1791	E6	18	29DSMZ_Platte18-E06_P812	PGA1_c	3240892	-	PGA1_c31020	Protein of unknown function (DUF559).	-	78.7
1792	F6	18	30DSMZ_Platte18-F06_P812	PGA1_c	3448315	-	PGA1_c32870	putative heparinase II/III-like protein	-	470
1794	H6	18	32DSMZ_Platte18-H06_P812	PGA1_c	3185962	-	PGA1_c30500	hypothetical protein	-	460
1795	A7	18	33DSMZ_Platte18-A07_P812	PGA1_c	3231302	+	PGA1_c30950	hypothetical protein	-	167
1796	B7	18	34DSMZ_Platte18-B07_P812	PGA1_262p	185814	-	PGA1_262p01690	peptidase S15	-	351
1797	C7	18	35DSMZ_Platte18-C07_P812	PGA1_c	1169706	+	PGA1_c11300	putative nodulation protein L	2.3.1.79	287
1798	D7	18	36DSMZ_Platte18-D07_P812	PGA1_262p	118135	+	PGA1_262p01090	putative transposase	-	392	Transposase 2 Hits + 10 chromosomal
1799	E7	18	37DSMZ_Platte18-E07_P812	PGA1_c	3647133	-	PGA1_c34750	putative aminotransferase class 3	-	379
1801	G7	18	39DSMZ_Platte18-G07_P812	PGA1_262p	172818	-	PGA1_262p01560	putative transcriptional regulator, AraC family	-	270
1802	H7	18	40DSMZ_Platte18-H07_P812	PGA1_c	2751847	+	PGA1_c26420	Predicted membrane protein	-	344
1803	A8	18	41DSMZ_Platte18-A08_P812	PGA1_c	1036865	+	PGA1_c10030	NAD(P) transhydrogenase subunit alpha	1.6.1.2	243
1804	B8	18	42DSMZ_Platte18-B08_P812	PGA1_c	663569	+	PGA1_c06480	hypothetical protein	-	464
1805	C8	18	43DSMZ_Platte18-C08_P812	PGA1_c	1128703	+	PGA1_c10910	dihydroorotase PyrC	3.5.2.3	372
1806	D8	18	44DSMZ_Platte18-D08_P812	PGA1_262p	107082	-	PGA1_262p00970	putative beta etherase TdaB	-	350
1807	E8	18	45DSMZ_Platte18-E08_P812	PGA1_c	1780143	+	PGA1_c17040	cytochrome c-type biogenesis protein CcmE	-	383
1808	F8	18	46DSMZ_Platte18-F08_P812	PGA1_262p	98469	+	PGA1_262p00870	ABC transporter, extracellular solute-binding protein	-	344
1809	G8	18	47DSMZ_Platte18-G08_P812	PGA1_262p	15407	+	PGA1_262p00120	succinoglycan biosynthesis protein ExoL	2.-	414
1811	A9	18	49DSMZ_Platte18-A09_P812	PGA1_c	2356929	+	PGA1_c22740	fatty acid oxidation complex subunit alpha	1.1.1.35	446
1812	B9	18	50DSMZ_Platte18-B09_P812	PGA1_c	793982	+	PGA1_c07650	hypothetical protein	-	392
1813	C9	18	51DSMZ_Platte18-C09_P812	PGA1_c	2768868	+	PGA1_c26550	transcriptional regulator, LysR family	-	390
1814	D9	18	52DSMZ_Platte18-D09_P812	PGA1_c	602634	+	noncoding area between PGA1_c05880 and PGA1_c05890	none	-	300
1815	E9	18	53DSMZ_Platte18-E09_P812	PGA1_c	3557791	+	noncoding area between PGA1_c33920 and PGA1_c33930	none	-	337
1816	F9	18	54DSMZ_Platte18-F09_P812	PGA1_c	2759970	+	PGA1_c26470	2-isopropylmalate synthase LeuA	2.3.3.13	187
1817	G9	18	55DSMZ_Platte18-G09_P812	PGA1_c	2347486	+	PGA1_c22630	signal transduction histidine kinase	-	278
1818	H9	18	56DSMZ_Platte18-H09_P812	PGA1_c	2741565	+	noncoding area between PGA1_c26310 and PGA1_c26320	none	-	150
1820	B10	18	58DSMZ_Platte18-B10_P812	PGA1_c	3809279	+	PGA1_c36410	hypothetical protein	-	307
1821	C10	18	59DSMZ_Platte18-C10_P812	PGA1_c	2493186	+	PGA1_c23890	preprotein translocase secG-like protein	-	462
1822	D10	18	60DSMZ_Platte18-D10_P812	PGA1_c	2108827	+	noncoding area between PGA1_c20290 and PGA1_c20300	none	-	296
1823	E10	18	61DSMZ_Platte18-E10_P812	PGA1_c	1145226	+	noncoding area between PGA1_c11060 and PGA1_c11070	none	-	357
1824	F10	18	62DSMZ_Platte18-F10_P812	PGA1_c	1615657	+	PGA1_c15520	gamma-glutamyl phosphate reductase ProA	1.2.1.41	433
1825	G10	18	63DSMZ_Platte18-G10_P812	PGA1_262p	224621	-	PGA1_262p02060	transposase	-	126	Transposase 2 Hits + 10 chromosomal
1826	H10	18	64DSMZ_Platte18-H10_P812	PGA1_c	2108800	+	noncoding area between PGA1_c20290 and PGA1_c20300	none	-	427
1827	A11	18	65DSMZ_Platte18-A11_P812	PGA1_65p	47670	+	PGA1_65p00350	hemolysin-like protein	-	364
1828	B11	18	66DSMZ_Platte18-B11_P812	PGA1_c	175447	+	PGA1_c01920	protease DegQ	-	431
1829	C11	18	67DSMZ_Platte18-C11_P812	PGA1_c	914239	+	PGA1_c08850	secondary thiamine-phosphate synthase enzyme	-	466
1830	D11	18	68DSMZ_Platte18-D11_P812	PGA1_c	3297253	+	PGA1_c31560	putative HTH-type transcriptional regulator, ArsR family	-	180
1831	E11	18	69DSMZ_Platte18-E11_P812	PGA1_c	1808349	+	PGA1_c17320	Uncharacterized protein conserved in bacteria	-	462
1832	F11	18	70DSMZ_Platte18-F11_P812	PGA1_c	865556	-	PGA1_c08350	putative MFS-type transporter	-	460
1834	H11	18	72DSMZ_Platte18-H11_P812	PGA1_c	2710013	+	PGA1_c26010	transcriptional regulator, MarR family	-	462
1836	B12	18	74DSMZ_Platte18-B12_P812	PGA1_c	1307679	-	PGA1_c12620	putative transcriptional regulator, araC family	-	462
1837	C12	18	75DSMZ_Platte18-C12_P812	PGA1_c	1211417	+	PGA1_c11690	thioesterase domain-containing protein	-	241
1838	D12	18	76DSMZ_Platte18-D12_P812	PGA1_c	1274986	-	noncoding area between PGA1_c12270 and PGA1_c12280	none	-	243
1839	E12	18	77DSMZ_Platte18-E12_P812	PGA1_78p	11520	+	PGA1_78p00100	flavohemoprotein Hmp	1.14.12.17	407
1840	F12	18	78DSMZ_Platte18-F12_P812	PGA1_c	1371866	-	PGA1_c13260	phosphoribosylformylglycinamidine cyclo-ligase PurM	6.3.3.1	464
1841	G12	18	79DSMZ_Platte18-G12_P812	PGA1_c	364262	+	PGA1_c03790	hypothetical protein	-	165
1755	A2	18	DSMZ_Platte18-A02_P812	PGA1_c	1405979	-	PGA1_c13600	ABC-type transport system, involved in lipoprotein release, permease component	-	180
1748	B1	18	DSMZ_Platte18-B01_P812	PGA1_262p	106093	+	noncoding area between PGA1_262p00960 and PGA1_262p00970	none	-	462
1749	C1	18	DSMZ_Platte18-C01_P812	PGA1_262p	159823	+	PGA1_262p01460	aldehyde dehydrogenase	1.2.1.3	392
1757	C2	18	DSMZ_Platte18-C02_P812	PGA1_c	3682984	+	PGA1_c35100	tRNA uridine 5-carboxymethylaminomethyl modification enzyme MnmG	-	379
1750	D1	18	DSMZ_Platte18-D01_P812	PGA1_c	1916249	+	PGA1_c18340	putative baseplate assembly protein W	-	340
1751	E1	18	DSMZ_Platte18-E01_P812	PGA1_c	2919957	-	PGA1_c28000	phosphogluconate dehydratase Edd	4.2.1.12	279
1759	E2	18	DSMZ_Platte18-E02_P812	PGA1_c	961278	+	PGA1_c09420	pyruvate carboxylase Pyc	6.4.1.1	291
1760	F2	18	DSMZ_Platte18-F02_P812	PGA1_c	3333318	-	PGA1_c31850	Uncharacterized membrane protein	-	200
1753	G1	18	DSMZ_Platte18-G01_P812	PGA1_c	1710177	-	PGA1_c16480	putative outer membrane protein	-	479
1761	G2	18	DSMZ_Platte18-G02_P812	PGA1_c	1534271	-	PGA1_c14800	nitrogen regulation protein NtrY	2.7.13.3	311
1762	H2	18	DSMZ_Platte18-H02_P812	PGA1_c	2022729	-	PGA1_c19430	putative membrane dipeptidase	3.4.13.19	418
1849	A2	19	DSMZ_Platte19-A02_812	PGA1_c	2139921	-	noncoding area between PGA1_c20640 and PGA1_c20650	none	-	529
1857	A3	19	DSMZ_Platte19-A03_P812	PGA1_262p	95993	+	PGA1_262p00850	putative sodium dependent symporter	-	193
1881	A6	19	DSMZ_Platte19-A06_P812	PGA1_c	531304	+	PGA1_c05330	hypothetical protein	-	601
1889	A7	19	DSMZ_Platte19-A07_P812	PGA1_c	601397	-	PGA1_c05870	holliday junction ATP-dependent DNA helicase RuvB	3.6.4.12	564
1897	A8	19	DSMZ_Platte19-A08_P812	PGA1_c	3751893	+	PGA1_c35810	putative flagellar hook-basal body complex protein FliE	-	407
1905	A9	19	DSMZ_Platte19-A09_P812	PGA1_c	2022547	+	PGA1_c19430	putative membrane dipeptidase	3.4.13.19	111
1913	A10	19	DSMZ_Platte19-A10_P812	PGA1_c	1964971	-	noncoding area between PGA1_c18930 and PGA1_c18950	none	-	106
1929	A12	19	DSMZ_Platte19-A12_P812	PGA1_c	2206333	+	PGA1_c21310	multidrug resistance protein NorM	-	595
1842	B1	19	DSMZ_Platte19-B01_812	PGA1_c	3361650	+	PGA1_c32060	glutathione-binding protein GsiB	-	231
1858	B3	19	DSMZ_Platte19-B03_P812	PGA1_c	3413899	-	PGA1_c32560	high-affinity branched-chain amino acid transport ATP-binding protein	-	424
1898	B8	19	DSMZ_Platte19-B08_P812	PGA1_c	1675522	+	PGA1_c16140	putative lipoprotein transport protein	-	213
1922	B11	19	DSMZ_Platte19-B11_P812	PGA1_c	3190763	-	PGA1_c30560	HTH-type transcriptional regulator, GntR family	-	302
1930	B12	19	DSMZ_Platte19-B12_P812	PGA1_78p	63775	+	PGA1_78p00510	multidrug transporter MdtB	-	226
1843	C1	19	DSMZ_Platte19-C01_812	PGA1_c	213058	+	PGA1_c02360	pyridine nucleotide-disulphide oxidoreductase	1.8.1.7	503
1867	C4	19	DSMZ_Platte19-C04_P812	PGA1_c	1193571	+	PGA1_c11540	gamma-glutamylputrescine synthetase PuuA	6.3.1.2	104
1875	C5	19	DSMZ_Platte19-C05_P812	PGA1_c	2165660	-	PGA1_c20880	molybdenum hydroxylase family protein, small subunit	1.2.99.2	521
1883	C6	19	DSMZ_Platte19-C06_P812	PGA1_c	1260857	-	noncoding area between PGA1_c12130 and PGA1_c12140	none	-	294
1899	C8	19	DSMZ_Platte19-C08_P812	PGA1_262p	157990	+	PGA1_262p01440	BCCT transporter	-	501
1907	C9	19	DSMZ_Platte19-C09_P812	PGA1_262p	164462	-	PGA1_262p01500	sarcosine oxidase subunit alpha	1.5.3.1	237
1915	C10	19	DSMZ_Platte19-C10_P812	PGA1_c	1421966	-	PGA1_c13760	D-alanine--poly(phosphoribitol) ligase subunit	6.1.1.13	381
1931	C12	19	DSMZ_Platte19-C12_P812	PGA1_65p	59205	-	PGA1_65p00430	putative glycosyl transferase	-	612
1860	D3	19	DSMZ_Platte19-D03_P812	PGA1_c	1587772	+	PGA1_c15240	two-component system histidine kinase / response regulator	2.7.13.3	111
1868	D4	19	DSMZ_Platte19-D04_P812	PGA1_262p	235309	-	PGA1_262p02170	putative chemoreceptor glutamine deamidase CheD	3.5.1.44	470
1876	D5	19	DSMZ_Platte19-D05_P812	PGA1_c	601397	-	PGA1_c05870	holliday junction ATP-dependent DNA helicase RuvB	3.6.4.12	462
1884	D6	19	DSMZ_Platte19-D06_P812	PGA1_65p	59005	-	PGA1_65p00430	putative glycosyl transferase	-	414
1892	D7	19	DSMZ_Platte19-D07_P812	PGA1_78p	47548	-	PGA1_78p00400	tonB dependent receptor	-	420
1900	D8	19	DSMZ_Platte19-D08_P812	PGA1_65p	27335	+	noncoding area between PGA1_65p00200 and PGA1_65p00210	none	-	224
1908	D9	19	DSMZ_Platte19-D09_P812	PGA1_c	2690292	+	noncoding area between PGA1_c25780 and PGA1_c25800	none	-	73.1
1916	D10	19	DSMZ_Platte19-D10_P812	PGA1_c	270357	+	PGA1_c02800	putative transcriptional regulator, AraC family	-	337
1932	D12	19	DSMZ_Platte19-D12_P812	PGA1_c	3706985	+	PGA1_c35340	putative phosphotransferase	-	272
1853	E2	19	DSMZ_Platte19-E02_812	PGA1_c	1661452	+	PGA1_c16010	putative L,D-transpeptidase	-	481
1861	E3	19	DSMZ_Platte19-E03_P812	PGA1_c	1838209	-	PGA1_c17530	phosphoglycerate kinase Pgk	2.7.2.3	558
1869	E4	19	DSMZ_Platte19-E04_P812	PGA1_c	3285209	-	PGA1_c31440	branched-chain amino acid transport system permease protein	-	364
1877	E5	19	DSMZ_Platte19-E05_P812	PGA1_c	2690214	+	noncoding area between PGA1_c25780 and PGA1_c25800	none	-	246
1885	E6	19	DSMZ_Platte19-E06_P812	PGA1_c	1688449	+	PGA1_c16260	putative membrane dipeptidase	3.4.13.19	507
1893	E7	19	DSMZ_Platte19-E07_P812	PGA1_c	3219090	-	PGA1_c30820	putative ABC transporter permease protein	-	425
1901	E8	19	DSMZ_Platte19-E08_P812	PGA1_c	2990483	+	noncoding area between PGA1_c28530 and PGA1_c28540	none	-	566
1909	E9	19	DSMZ_Platte19-E09_P812	PGA1_c	3320214	-	PGA1_c31770	putative signaling protein with diguanylate cyclase/phosphodiesterase activity	-	126
1917	E10	19	DSMZ_Platte19-E10_P812	PGA1_c	1811280	-	PGA1_c17340	acyl-CoA dehydrogenase AcdA	-	318
1925	E11	19	DSMZ_Platte19-E11_P812	PGA1_c	338039	+	PGA1_c03500	putative cell division ATP-binding protein FtsE	-	510
1862	F3	19	DSMZ_Platte19-F03_P812	PGA1_262p	201071	+	noncoding area between PGA1_262p01820 and PGA1_262p01830	none	-	267
1878	F5	19	DSMZ_Platte19-F05_P812	PGA1_262p	60639	+	PGA1_262p00520	putative multi antimicrobial extrusion protein	-	496
1886	F6	19	DSMZ_Platte19-F06_P812	PGA1_c	234383	-	PGA1_c02500	transcriptional regulator, GntR family	-	503
1894	F7	19	DSMZ_Platte19-F07_P812	PGA1_65p	17524	+	PGA1_65p00120	putative amino-acid ABC transporter, permease protein	-	433
1902	F8	19	DSMZ_Platte19-F08_P812	PGA1_c	1299190	-	PGA1_c12500	Membrane-bound lytic murein transglycosylase B	-	65.8
1910	F9	19	DSMZ_Platte19-F09_P812	PGA1_c	3682742	+	PGA1_c35100	tRNA uridine 5-carboxymethylaminomethyl modification enzyme MnmG	-	174
1918	F10	19	DSMZ_Platte19-F10_P812	PGA1_c	2708731	+	PGA1_c25990	hypothetical protein	-	252
1926	F11	19	DSMZ_Platte19-F11_P812	PGA1_262p	70935	+	PGA1_262p00600	Bacterial putative lipoprotein (DUF940).	-	595
1934	F12	19	DSMZ_Platte19-F12_P812	PGA1_c	1218874	+	PGA1_c11750	bifunctional protein PutA	1.5.5.2;1.2.1.88	514
1847	G1	19	DSMZ_Platte19-G01_812	PGA1_c	3334013	-	PGA1_c31860	penicillin-binding protein PbpC	2.4.1.-	152
1855	G2	19	DSMZ_Platte19-G02_812	PGA1_c	235860	-	noncoding area between PGA1_c02510 and PGA1_c02520	none	-	525
1863	G3	19	DSMZ_Platte19-G03_P812	PGA1_c	2472851	-	PGA1_c23690	protease do	-	453
1871	G4	19	DSMZ_Platte19-G04_P812	PGA1_c	1083828	-	PGA1_c10460	NADH-quinone oxidoreductase subunit G	1.6.5.3	523
1879	G5	19	DSMZ_Platte19-G05_P812	PGA1_c	713596	-	PGA1_c06940	putative adenosylcobalamin(B12)-dependent ribonucleotide reductases	1.17.4.1	243
1887	G6	19	DSMZ_Platte19-G06_P812	PGA1_262p	46112	+	noncoding area between PGA1_262p00380 and PGA1_262p00390	none	-	604
1895	G7	19	DSMZ_Platte19-G07_P812	PGA1_c	1530793	-	PGA1_c14770	tRNA-dihydrouridine synthase DusB	-	553
1903	G8	19	DSMZ_Platte19-G08_P812	PGA1_c	3121817	+	PGA1_c29840	putative integral membrane protein	-	327
1911	G9	19	DSMZ_Platte19-G09_P812	PGA1_c	713598	-	PGA1_c06940	putative adenosylcobalamin(B12)-dependent ribonucleotide reductases	1.17.4.1	279
1919	G10	19	DSMZ_Platte19-G10_P812	PGA1_c	1424302	-	PGA1_c13780	D-alanine--poly(phosphoribitol) ligase subunit	6.1.1.13	603
1927	G11	19	DSMZ_Platte19-G11_P812	PGA1_c	213424	+	PGA1_c02360	pyridine nucleotide-disulphide oxidoreductase	1.8.1.7	575
1935	G12	19	DSMZ_Platte19-G12_P812	PGA1_c	2955364	-	PGA1_c28260	glyoxylate reductase GyaR	1.1.1.26	235
1864	H3	19	DSMZ_Platte19-H03_P812	PGA1_c	3431978	-	PGA1_c32740	DNA mismatch repair protein MutL	-	564
1872	H4	19	DSMZ_Platte19-H04_P812	PGA1_c	1218821	+	PGA1_c11750	bifunctional protein PutA	1.5.5.2;1.2.1.88	507
1880	H5	19	DSMZ_Platte19-H05_P812	PGA1_c	698737	-	PGA1_c06780	putative extracellular solute-binding protein	-	353
1888	H6	19	DSMZ_Platte19-H06_P812	PGA1_65p	10822	+	PGA1_65p00070	putative regulatory protein, LuxR family	-	558
1896	H7	19	DSMZ_Platte19-H07_P812	PGA1_262p	249890	+	PGA1_262p02280	Phosphoenolpyruvate synthase/pyruvate phosphate dikinase	-	627
1904	H8	19	DSMZ_Platte19-H08_P812	PGA1_c	231733	-	PGA1_c02480	Uncharacterized conserved protein	-	553
1912	H9	19	DSMZ_Platte19-H09_P812	PGA1_c	1057583	-	PGA1_c10210	hypothetical protein	-	348
1928	H11	19	DSMZ_Platte19-H11_P812	PGA1_65p	12405	-	PGA1_65p00080	putative glycosyl transferase	-	538
1951	A3	20	DSMZ_Platte20-A03_P812	PGA1_c	697868	+	PGA1_c06780	putative extracellular solute-binding protein	-	575
1959	A4	20	DSMZ_Platte20-A04_P812	PGA1_c	3725861	-	PGA1_c35540	alcohol dehydrogenase AlkJ	-	481
1967	A5	20	DSMZ_Platte20-A05_P812	PGA1_c	2853322	-	PGA1_c27380	Predicted ester cyclase	-	571
1975	A6	20	DSMZ_Platte20-A06_P812	PGA1_c	3088176	-	PGA1_c29530	Protein of unknown function (DUF1523).	-	298
2023	A12	20	DSMZ_Platte20-A12_P812	PGA1_c	1687539	+	PGA1_c16250	putative L-fuculose phosphate aldolase	4.1.2.17	459
1952	B3	20	DSMZ_Platte20-B03_P812	PGA1_c	2599852	+	noncoding area between PGA1_c24950 and PGA1_c24960	none	-	494
1968	B5	20	DSMZ_Platte20-B05_P812	PGA1_c	3439145	-	PGA1_c32800	aldehyde dehydrogenase	1.2.1.3	274
1976	B6	20	DSMZ_Platte20-B06_P812	PGA1_c	3221749	+	PGA1_c30840	phosphoesterase-like protein	-	486
2024	B12	20	DSMZ_Platte20-B12_P812	PGA1_c	3439205	-	PGA1_c32800	aldehyde dehydrogenase	1.2.1.3	377
1953	C3	20	DSMZ_Platte20-C03_P812	PGA1_c	3575789	-	noncoding area between PGA1_c34110 and PGA1_c34120	none	-	580
1961	C4	20	DSMZ_Platte20-C04_P812	PGA1_c	1503317	+	PGA1_c14470	spermidine synthase SpeE	2.5.1.16	560
1969	C5	20	DSMZ_Platte20-C05_P812	PGA1_c	77931	+	PGA1_c00780	putative chromosome segregation protein SMC	-	398
1977	C6	20	DSMZ_Platte20-C06_P812	PGA1_c	179258	+	PGA1_c01960	putative hydrolase	3.1.3.18	510
2025	C12	20	DSMZ_Platte20-C12_P812	PGA1_78p	7223	-	PGA1_78p00050	peroxidase/catalase HPI	1.11.1.21	130
1954	D3	20	DSMZ_Platte20-D03_P812	PGA1_c	1808136	+	PGA1_c17320	Uncharacterized protein conserved in bacteria	-	560
1970	D5	20	DSMZ_Platte20-D05_P812	PGA1_c	1502697	-	PGA1_c14460	putative phosphatidylserine decarboxylase	4.1.1.65	566
1978	D6	20	DSMZ_Platte20-D06_P812	PGA1_262p	31958	-	PGA1_262p00280	putative proline racemase	-	484
2026	D12	20	DSMZ_Platte20-D12_P812	PGA1_c	743996	+	PGA1_c07230	putative myo-inositol catabolism protein	5.3.1.30	171
1955	E3	20	DSMZ_Platte20-E03_P812	PGA1_262p	254672	+	PGA1_262p02320	putative acetolactate synthase isozyme 1 large subunit	2.2.1.6	580
1963	E4	20	DSMZ_Platte20-E04_P812	PGA1_65p	59143	-	PGA1_65p00430	putative glycosyl transferase	-	169
1971	E5	20	DSMZ_Platte20-E05_P812	PGA1_c	1508124	-	PGA1_c14530	transcriptional regulator, TetR family	-	401
1979	E6	20	DSMZ_Platte20-E06_P812	PGA1_c	2108866	+	noncoding area between PGA1_c20290 and PGA1_c20300	none	-	255
2027	E12	20	DSMZ_Platte20-E12_P812	PGA1_c	614768	+	PGA1_c06010	bifunctional protein FolD	3.5.4.9;1.5.1.5	453
1964	F4	20	DSMZ_Platte20-F04_P812	PGA1_c	1247959	+	PGA1_c12000	Sulfotransferase family.	-	60.2
1972	F5	20	DSMZ_Platte20-F05_P812	PGA1_c	3554481	-	PGA1_c33900	TRAP transporter, subunit DctM	-	592
1980	F6	20	DSMZ_Platte20-F06_P812	PGA1_c	2094233	-	noncoding area between PGA1_c20180 and PGA1_c20190	none	-	366
2028	F12	20	DSMZ_Platte20-F12_P812	PGA1_c	3439140	-	PGA1_c32800	aldehyde dehydrogenase	1.2.1.3	182
1957	G3	20	DSMZ_Platte20-G03_P812	PGA1_c	1757895	-	PGA1_c16850	putative peptidyl-prolyl cis-trans isomerase D	5.2.1.8	414
1965	G4	20	DSMZ_Platte20-G04_P812	PGA1_c	3728156	-	noncoding area between PGA1_c35550 and PGA1_c35560	none	-	405
1973	G5	20	DSMZ_Platte20-G05_P812	PGA1_65p	52141	-	PGA1_65p00370	putative glycosyl transferase	-	462
1981	G6	20	DSMZ_Platte20-G06_P812	PGA1_c	1838209	-	PGA1_c17530	phosphoglycerate kinase Pgk	2.7.2.3	577
1966	H4	20	DSMZ_Platte20-H04_P812	PGA1_c	2759970	+	PGA1_c26470	2-isopropylmalate synthase LeuA	2.3.3.13	154
1974	H5	20	DSMZ_Platte20-H05_P812	PGA1_c	743999	+	PGA1_c07230	putative myo-inositol catabolism protein	5.3.1.30	209
1982	H6	20	DSMZ_Platte20-H06_P812	PGA1_c	691821	-	PGA1_c06730	Predicted hydrolases or acyltransferases (alpha/beta hydrolase superfamily)	-	303
2015	A11	20	DSMZ_Platte20neu-A11_P812	PGA1_c	2544164	+	PGA1_c24370	ribosomal protein S12 methylthiotransferase RimO	2.-	119
1960	B4	20	DSMZ_Platte20neu-B04_P812	PGA1_262p	215048	-	noncoding area between PGA1_262p01950 and PGA1_262p01960	none	-	372
1937	C1	20	DSMZ_Platte20neu-C01_P812	PGA1_c	1098558	+	PGA1_c10600	hypothetical protein	-	575
1945	C2	20	DSMZ_Platte20neu-C02_P812	PGA1_c	2040447	+	PGA1_c19650	Protein of unknown function (DUF2474).	-	575
1985	C7	20	DSMZ_Platte20neu-C07_P812	PGA1_c	3253230	+	PGA1_c31140	putative carbon-nitrogen hydrolase	-	422
1938	D1	20	DSMZ_Platte20neu-D01_P812	PGA1_c	213058	+	PGA1_c02360	pyridine nucleotide-disulphide oxidoreductase	1.8.1.7	479
1946	D2	20	DSMZ_Platte20neu-D02_P812	PGA1_c	1248060	+	PGA1_c12000	Sulfotransferase family.	-	108
1994	D8	20	DSMZ_Platte20neu-D08_P812	PGA1_c	3320214	-	PGA1_c31770	putative signaling protein with diguanylate cyclase/phosphodiesterase activity	-	117
2002	D9	20	DSMZ_Platte20neu-D09_P812	PGA1_c	603647	-	PGA1_c05900	protein TolQ	-	339
2010	D10	20	DSMZ_Platte20neu-D10_P812	PGA1_c	1720389	+	PGA1_c16580	CheR and CheB-like domain-containing protein	2.1.1.80;3.1.1.61	427
1995	E8	20	DSMZ_Platte20neu-E08_P812	PGA1_c	3723963	-	PGA1_c35520	HemY-like protein	-	344
2003	E9	20	DSMZ_Platte20neu-E09_P812	PGA1_c	1805742	+	PGA1_c17300	methylmalonate-semialdehyde dehydrogenase	1.2.1.18;1.2.1.27	243
2011	E10	20	DSMZ_Platte20neu-E10_P812	PGA1_65p	12593	-	noncoding area between PGA1_65p00080 and PGA1_65p00090	none	-	340
1948	F2	20	DSMZ_Platte20neu-F02_P812	PGA1_c	1027336	-	PGA1_c09930	isoquinoline 1-oxidoreductase subunit beta	1.3.99.16	228
1988	F7	20	DSMZ_Platte20neu-F07_P812	PGA1_c	3370280	-	noncoding area between PGA1_c32130 and PGA1_c32140	none	-	296
2004	F9	20	DSMZ_Platte20neu-F09_P812	PGA1_c	1339483	-	PGA1_c12950	acetyl-coenzyme A synthetase Acs	6.2.1.1	134
1941	G1	20	DSMZ_Platte20neu-G01_P812	PGA1_c	2194092	-	PGA1_c21190	hypothetical protein	-	178
2013	G10	20	DSMZ_Platte20neu-G10_P812	PGA1_c	2728085	+	PGA1_c26210	hypothetical protein	-	141
2022	H11	20	DSMZ_Platte20neu-H11_P812	PGA1_c	2762402	+	PGA1_c26490	putative agmatine deiminase	3.5.3.12	244
2053	A4	21	DSMZ_Platte21-A04_P812	PGA1_c	1183625	+	PGA1_c11420	enolase Eno	4.2.1.11	143
2077	A7	21	DSMZ_Platte21-A07_P812	PGA1_c	3492107	+	PGA1_c33310	Uncharacterized protein conserved in bacteria	-	499
2085	A8	21	DSMZ_Platte21-A08_P812	PGA1_c	1994011	-	PGA1_c19200	Predicted Fe-S protein	-	285
2093	A9	21	DSMZ_Platte21-A09_P812	PGA1_c	1508948	-	PGA1_c14540	putative polyphosphate kinase 2	-	577
2101	A10	21	DSMZ_Platte21-A10_P812	PGA1_c	3347592	+	PGA1_c31930	putative transporter, MFS family	-	460
2117	A12	21	DSMZ_Platte21-A12_P812	PGA1_c	1227709	-	PGA1_c11840	hypothetical protein	-	224
2038	B2	21	DSMZ_Platte21-B02_812	PGA1_c	608232	+	PGA1_c05950	tol-pal system protein YbgF	-	366
2054	B4	21	DSMZ_Platte21-B04_P812	PGA1_262p	59614	+	PGA1_262p00510	Predicted exonuclease of the beta-lactamase fold involved in RNA processing	-	479
2062	B5	21	DSMZ_Platte21-B05_P812	PGA1_c	2983037	-	PGA1_c28490	putative nonribosomal peptide synthetase	-	392
2070	B6	21	DSMZ_Platte21-B06_P812	PGA1_c	1429129	-	PGA1_c13820	4'-phosphopantetheinyl transferase-like protein	2.7.8.-	279
2086	B8	21	DSMZ_Platte21-B08_P812	PGA1_262p	186866	-	PGA1_262p01700	putative ABC transporter, solute-binding protein	-	353
2094	B9	21	DSMZ_Platte21-B09_P812	PGA1_c	1878409	+	PGA1_c17960	transposase	-	481
2102	B10	21	DSMZ_Platte21-B10_P812	PGA1_c	638910	-	PGA1_c06230	putative protein Smf	-	518
2110	B11	21	DSMZ_Platte21-B11_P812	PGA1_262p	190229	+	PGA1_262p01730	putative glutathione import ATP-binding protein	-	433
2118	B12	21	DSMZ_Platte21-B12_P812	PGA1_c	3732046	+	PGA1_c35590	Flagellin and related hook-associated proteins	-	102
2031	C1	21	DSMZ_Platte21-C01_812	PGA1_262p	248300	-	PGA1_262p02280	Phosphoenolpyruvate synthase/pyruvate phosphate dikinase	-	152
2039	C2	21	DSMZ_Platte21-C02_812	PGA1_c	1646084	+	PGA1_c15860	phospho-2-dehydro-3-deoxyheptonate aldolase AroH	2.5.1.54	483
2055	C4	21	DSMZ_Platte21-C04_P812	PGA1_c	1458871	-	PGA1_c14070	hypothetical protein	-	398
2063	C5	21	DSMZ_Platte21-C05_P812	PGA1_c	959645	-	PGA1_c09420	pyruvate carboxylase Pyc	6.4.1.1	309
2071	C6	21	DSMZ_Platte21-C06_P812	PGA1_c	3211237	-	noncoding area between PGA1_c30730 and PGA1_c30740	none	-	427
2079	C7	21	DSMZ_Platte21-C07_P812	PGA1_c	1039925	-	PGA1_c10070	carboxymuconolactone decarboxylase-like protein	4.1.1.44	575
2087	C8	21	DSMZ_Platte21-C08_P812	PGA1_c	1422033	-	PGA1_c13760	D-alanine--poly(phosphoribitol) ligase subunit	6.1.1.13	231
2095	C9	21	DSMZ_Platte21-C09_P812	PGA1_c	1033427	+	PGA1_c10000	short chain dehydrogenase / reductase	-	451
2103	C10	21	DSMZ_Platte21-C10_P812	PGA1_c	1291937	-	PGA1_c12450	diheme cytochrome c	-	132
2119	C12	21	DSMZ_Platte21-C12_P812	PGA1_c	2194646	-	PGA1_c21190	hypothetical protein	-	448
2040	D2	21	DSMZ_Platte21-D02_812	PGA1_c	118846	+	noncoding area between PGA1_c01270 and PGA1_c01280	none	-	276
2056	D4	21	DSMZ_Platte21-D04_P812	PGA1_c	3422723	+	PGA1_c32640	response regulator receiver protein	-	99
2064	D5	21	DSMZ_Platte21-D05_P812	PGA1_c	290931	-	PGA1_c03020	dihydroorotase PyrC	3.5.2.3	555
2072	D6	21	DSMZ_Platte21-D06_P812	PGA1_c	4481	-	PGA1_c00040	putative LysE type translocator	-	224
2080	D7	21	DSMZ_Platte21-D07_P812	PGA1_c	1931405	-	PGA1_c18540	hypothetical protein	-	281
2088	D8	21	DSMZ_Platte21-D08_P812	PGA1_c	2290344	+	PGA1_c22090	nitroreductase-like protein	-	484
2096	D9	21	DSMZ_Platte21-D09_P812	PGA1_c	2959421	+	PGA1_c28290	phosphoesterase-like protein	-	115
2104	D10	21	DSMZ_Platte21-D10_P812	PGA1_c	3671840	-	PGA1_c34990	NADP-dependent malic enzyme	1.1.1.40	261
2120	D12	21	DSMZ_Platte21-D12_P812	PGA1_c	3656076	-	PGA1_c34830	ABC transporter ATP-binding protein	-	531
2033	E1	21	DSMZ_Platte21-E01_812	PGA1_c	3283969	-	PGA1_c31420	branched-chain amino acid transport system ATP-binding protein	-	324
2073	E6	21	DSMZ_Platte21-E06_P812	PGA1_c	520243	+	PGA1_c05250	2-keto-3-deoxy-galactonokinase	2.7.1.58	499
2081	E7	21	DSMZ_Platte21-E07_P812	PGA1_c	1781491	+	PGA1_c17050	N-acetyl-gamma-glutamyl-phosphate reductase ArgC	1.2.1.38	534
2097	E9	21	DSMZ_Platte21-E09_P812	PGA1_c	2530849	-	PGA1_c24250	inner membrane transport permease	-	364
2113	E11	21	DSMZ_Platte21-E11_P812	PGA1_c	1825403	+	PGA1_c17430	hypothetical protein	-	496
2121	E12	21	DSMZ_Platte21-E12_P812	PGA1_c	940130	-	PGA1_c09140	dethiobiotin synthetase BioD	6.3.3.3	185
2034	F1	21	DSMZ_Platte21-F01_812	PGA1_c	744009	+	PGA1_c07230	putative myo-inositol catabolism protein	5.3.1.30	163
2042	F2	21	DSMZ_Platte21-F02_812	PGA1_c	1422051	-	PGA1_c13770	putative cytochrome P450	-	226
2058	F4	21	DSMZ_Platte21-F04_P812	PGA1_262p	203599	+	PGA1_262p01840	ATP-dependent AMP binding enzyme	6.2.1.-	97.1
2066	F5	21	DSMZ_Platte21-F05_P812	PGA1_c	340999	-	PGA1_c03540	conserved hypothetical protein	-	575
2074	F6	21	DSMZ_Platte21-F06_P812	PGA1_c	1682714	-	PGA1_c16200	molybdopterin dehydrogenase, FAD-binding	1.2.99.2	368
2082	F7	21	DSMZ_Platte21-F07_P812	PGA1_c	2408616	+	PGA1_c23220	protein HipA	2.7.11.1	279
2090	F8	21	DSMZ_Platte21-F08_P812	PGA1_c	3042069	-	PGA1_c29000	inner membrane lipoprotein	-	237
2098	F9	21	DSMZ_Platte21-F09_P812	PGA1_c	3149747	-	noncoding area between PGA1_c30120 and PGA1_c30130	none	-	329
2035	G1	21	DSMZ_Platte21-G01_812	PGA1_c	217889	+	PGA1_c02400	putative major facilitator superfamily transporter	-	296
2043	G2	21	DSMZ_Platte21-G02_812	PGA1_c	1440781	+	PGA1_c13920	cyclopropane-fatty-acyl-phospholipid synthase Cfa	2.1.1.79	193
2059	G4	21	DSMZ_Platte21-G04_P812	PGA1_c	124376	+	PGA1_c01320	elongation factor Tu	-	316
2067	G5	21	DSMZ_Platte21-G05_P812	PGA1_262p	50002	+	PGA1_262p00410	ASPIC and UnbV.	-	182
2075	G6	21	DSMZ_Platte21-G06_P812	PGA1_78p	19861	+	PGA1_78p00160	putative sugar-binding periplasmic protein	-	496
2083	G7	21	DSMZ_Platte21-G07_P812	PGA1_c	1424823	+	PGA1_c13780	D-alanine--poly(phosphoribitol) ligase subunit	6.1.1.13	270
2099	G9	21	DSMZ_Platte21-G09_P812	PGA1_c	2955783	+	PGA1_c28270	Uncharacterized protein conserved in bacteria	-	322
2107	G10	21	DSMZ_Platte21-G10_P812	PGA1_c	2955734	+	noncoding area between PGA1_c28260 and PGA1_c28270	none	-	472
2115	G11	21	DSMZ_Platte21-G11_P812	PGA1_c	448890	-	noncoding area between PGA1_c04550 and PGA1_c04560	none	-	233
2123	G12	21	DSMZ_Platte21-G12_P812	PGA1_c	329689	+	PGA1_c03420	putative C-5 sterol desaturase	-	217
2036	H1	21	DSMZ_Platte21-H01_812	PGA1_c	2951666	+	PGA1_c28240	putative D-lactate dehydrogenase	1.1.2.4	222
2044	H2	21	DSMZ_Platte21-H02_812	PGA1_c	2284341	-	PGA1_c22030	5-bromo-4-chloroindolyl phosphate hydrolysis protein.	-	135
2052	H3	21	DSMZ_Platte21-H03_P812	PGA1_65p	63193	+	PGA1_65p00460	putative plasmid partition protein B	-	523
2060	H4	21	DSMZ_Platte21-H04_P812	PGA1_c	343181	-	PGA1_c03560	Predicted membrane protein	-	200
2068	H5	21	DSMZ_Platte21-H05_P812	PGA1_c	1421960	-	PGA1_c13760	D-alanine--poly(phosphoribitol) ligase subunit	6.1.1.13	108
2076	H6	21	DSMZ_Platte21-H06_P812	PGA1_c	2750854	-	PGA1_c26410	hypothetical protein	-	207
2084	H7	21	DSMZ_Platte21-H07_P812	PGA1_c	1724907	+	PGA1_c16590	transketolase-like protein	1.2.4.1	451
2092	H8	21	DSMZ_Platte21-H08_P812	PGA1_262p	254326	-	PGA1_262p02320	putative acetolactate synthase isozyme 1 large subunit	2.2.1.6	568
2108	H10	21	DSMZ_Platte21-H10_P812	PGA1_c	2660731	+	PGA1_c25540	dimethylglycine dehydrogenase DmgdH	1.5.8.4	121
2225	A2	23	DSMZ_Platte23-A02_812.2	PGA1_262p	242452	-	PGA1_262p02250	high-affinity zinc uptake system membrane protein ZnuB	-	169
2233	A3	23	DSMZ_Platte23-A03_812	PGA1_c	2740198	-	noncoding area between PGA1_c26300 and PGA1_c26310	none	-	617
2241	A4	23	DSMZ_Platte23-A04_812	PGA1_c	3026240	+	PGA1_c28850	phosphate actetyl/butyryl transferase	2.3.1.8	542
2249	A5	23	DSMZ_Platte23-A05_812	PGA1_c	1042181	+	PGA1_c10090	YeeE/YedE family (DUF395).	-	486
2257	A6	23	DSMZ_Platte23-A06_812	PGA1_c	1767283	-	PGA1_c16930	molybdopterin biosynthesis protein MoeA	2.10.1.1	492
2265	A7	23	DSMZ_Platte23-A07_812	PGA1_c	1244682	+	PGA1_c11970	Sporulation related domain.	-	503
2273	A8	23	DSMZ_Platte23-A08_812	PGA1_c	229287	+	PGA1_c02470	putative serine-protein kinase, PrkA type	-	579
2281	A9	23	DSMZ_Platte23-A09_812	PGA1_c	560142	-	PGA1_c05480	OHCU decarboxylase domain-containing protein	-	460
2289	A10	23	DSMZ_Platte23-A10_812	PGA1_262p	34542	-	PGA1_262p00300	ABC transporter, extracellular solute-binding protein	-	499
2297	A11	23	DSMZ_Platte23-A11_812	PGA1_c	1545957	-	PGA1_c14880	putative 3-hydroxyisobutyrate dehydrogenase	1.1.1.31	621
2218	B1	23	DSMZ_Platte23-B01_812.2	PGA1_c	3145707	-	PGA1_c30080	Transglutaminase-like enzymes, putative cysteine proteases	-	283
2226	B2	23	DSMZ_Platte23-B02_812.2	PGA1_c	1412070	+	PGA1_c13680	Prolyl oligopeptidase family.	-	531
2234	B3	23	DSMZ_Platte23-B03_812	PGA1_c	2091279	-	PGA1_c20160	TRAP transporter, subunit DctM	-	614
2242	B4	23	DSMZ_Platte23-B04_812	PGA1_c	1590029	-	PGA1_c15260	protein recA (recombinase A)	-	272
2250	B5	23	DSMZ_Platte23-B05_812	PGA1_c	237187	-	PGA1_c02520	copper-transporting P-type ATPase ActP	3.6.3.54	593
2258	B6	23	DSMZ_Platte23-B06_812	PGA1_c	3492204	-	PGA1_c33310	Uncharacterized protein conserved in bacteria	-	595
2266	B7	23	DSMZ_Platte23-B07_812	PGA1_c	1824606	-	PGA1_c17430	hypothetical protein	-	534
2274	B8	23	DSMZ_Platte23-B08_812	PGA1_c	3224008	+	noncoding area between PGA1_c30860 and PGA1_c30870	none	-	532
2282	B9	23	DSMZ_Platte23-B09_812	PGA1_262p	207134	+	PGA1_262p01870	putative transcriptional regulator, AraC family	-	95.3
2290	B10	23	DSMZ_Platte23-B10_812	PGA1_c	2470063	+	PGA1_c23670	Putative peptidoglycan binding domain.	-	398
2298	B11	23	DSMZ_Platte23-B11_812	PGA1_c	1626486	+	PGA1_c15660	enoyl-CoA hydratase/isomerase family protein	-	518
2306	B12	23	DSMZ_Platte23-B12_812	PGA1_c	2017544	-	noncoding area between PGA1_c19380 and PGA1_c19400	none	-	228
2219	C1	23	DSMZ_Platte23-C01_812.2	PGA1_c	3357662	-	PGA1_c32030	glycerol kinase GlpK	2.7.1.30	451
2227	C2	23	DSMZ_Platte23-C02_812.2	PGA1_c	2101962	-	PGA1_c20260	amidase-like protein	3.5.1.4	551
2235	C3	23	DSMZ_Platte23-C03_812	PGA1_c	3730348	+	PGA1_c35570	flagellar hook protein FlgE	-	126
2243	C4	23	DSMZ_Platte23-C04_812	PGA1_c	2945495	+	PGA1_c28200	FAD dependent oxidoreductase	-	549
2251	C5	23	DSMZ_Platte23-C05_812	PGA1_c	221401	+	PGA1_c02440	putative ATP-binding/permease fusion ABC transporter	-	399
2259	C6	23	DSMZ_Platte23-C06_812	PGA1_c	3787113	-	PGA1_c36170	Predicted permeases	-	514
2267	C7	23	DSMZ_Platte23-C07_812	PGA1_c	105866	-	PGA1_c01130	putative cation efflux pump	-	614
2275	C8	23	DSMZ_Platte23-C08_812	PGA1_c	80740	-	noncoding area between PGA1_c00810 and PGA1_c00820	none	-	497
2283	C9	23	DSMZ_Platte23-C09_812	PGA1_c	2444298	-	PGA1_c23490	NADH:flavin oxidoreductase/NADH oxidase, containing FAD binding domain	1.14.13.40	472
2291	C10	23	DSMZ_Platte23-C10_812	PGA1_c	371990	+	PGA1_c03860	putative glycerol-3-phosphate acyltransferase	2.3.1.15	516
2299	C11	23	DSMZ_Platte23-C11_812	PGA1_c	2242957	-	noncoding area between PGA1_c21630 and PGA1_c21640	none	-	418
2307	C12	23	DSMZ_Platte23-C12_812	PGA1_c	1458042	-	PGA1_c14060	tyrosine recombinase XerD	-	538
2220	D1	23	DSMZ_Platte23-D01_812.2	PGA1_c	2781678	+	PGA1_c26660	RNA polymerase sigma-32 factor RpoH	-	542
2228	D2	23	DSMZ_Platte23-D02_812.2	PGA1_c	748506	+	PGA1_c07270	putative iolE/mocC family protein	4.2.1.44	418
2236	D3	23	DSMZ_Platte23-D03_812	PGA1_c	3730348	+	PGA1_c35570	flagellar hook protein FlgE	-	115
2244	D4	23	DSMZ_Platte23-D04_812	PGA1_c	2960344	+	PGA1_c28300	transcriptional regulator, GntR family	-	610
2252	D5	23	DSMZ_Platte23-D05_812	PGA1_c	1895896	+	PGA1_c18160	trigger factor Tig	-	603
2260	D6	23	DSMZ_Platte23-D06_812	PGA1_c	2945495	+	PGA1_c28200	FAD dependent oxidoreductase	-	545
2268	D7	23	DSMZ_Platte23-D07_812	PGA1_c	3401743	-	PGA1_c32440	chaperone protein ClpB	-	614
2276	D8	23	DSMZ_Platte23-D08_812	PGA1_c	1767283	-	PGA1_c16930	molybdopterin biosynthesis protein MoeA	2.10.1.1	326
2284	D9	23	DSMZ_Platte23-D09_812	PGA1_c	682941	-	PGA1_c06660	glycosyl transferase-like protein	-	152
2292	D10	23	DSMZ_Platte23-D10_812	PGA1_c	2307306	+	noncoding area between PGA1_c22220 and PGA1_c22230	none	-	516
2300	D11	23	DSMZ_Platte23-D11_812	PGA1_c	2243010	-	PGA1_c21640	hypothetical protein	-	577
2308	D12	23	DSMZ_Platte23-D12_812	PGA1_c	1199881	-	PGA1_c11610	Uncharacterized protein conserved in bacteria	-	279	PGA1_c13250
2221	E1	23	DSMZ_Platte23-E01_812.2	PGA1_c	95813	+	PGA1_c01010	guanosine-3',5'-bis(diphosphate) 3'-pyrophosphohydrolase SpoT	2.7.6.5	455
2229	E2	23	DSMZ_Platte23-E02_812.2	PGA1_65p	59773	-	PGA1_65p00440	UDP-glucuronate 5'-epimerase	5.1.3.6	427
2237	E3	23	DSMZ_Platte23-E03_812	PGA1_c	2908887	-	PGA1_c27910	putative ATPase, BadF/BadG/BcrA/BcrD type	-	599
2245	E4	23	DSMZ_Platte23-E04_812	PGA1_c	2872887	-	PGA1_c27580	putative short chain dehydrogenase	-	353
2253	E5	23	DSMZ_Platte23-E05_812	PGA1_c	2335704	-	PGA1_c22530	hypothetical protein	-	612
2261	E6	23	DSMZ_Platte23-E06_812	PGA1_c	889086	-	noncoding area between PGA1_c08610 and PGA1_c08620	none	-	385
2269	E7	23	DSMZ_Platte23-E07_812	PGA1_c	103170	-	PGA1_c01110	acyl-CoA dehydrogenase	-	496
2277	E8	23	DSMZ_Platte23-E08_812	PGA1_c	965747	-	PGA1_c09440	diguanylate cyclase (GGDEF) domain-containing protein	-	516
2285	E9	23	DSMZ_Platte23-E09_812	PGA1_c	546653	+	PGA1_c05380	hypothetical protein	-	514
2293	E10	23	DSMZ_Platte23-E10_812	PGA1_c	3508485	-	noncoding area between PGA1_c33470 and PGA1_c33480	none	-	619
2301	E11	23	DSMZ_Platte23-E11_812	PGA1_262p	233733	-	PGA1_262p02150	methyl-accepting chemotaxis protein I	-	510	PGA1_c09020
2309	E12	23	DSMZ_Platte23-E12_812	PGA1_c	1756206	-	noncoding area between PGA1_c16830 and PGA1_c16840	none	-	462
2222	F1	23	DSMZ_Platte23-F01_812.2	PGA1_c	771461	+	PGA1_c07470	putative oligoendopeptidase	3.4.24.-	418
2230	F2	23	DSMZ_Platte23-F02_812.2	PGA1_c	2091279	-	PGA1_c20160	TRAP transporter, subunit DctM	-	531
2238	F3	23	DSMZ_Platte23-F03_812	PGA1_c	1412070	+	PGA1_c13680	Prolyl oligopeptidase family.	-	536
2246	F4	23	DSMZ_Platte23-F04_812	PGA1_262p	8135	+	PGA1_262p00070	Lipid A core - O-antigen ligase and related enzymes	-	527
2254	F5	23	DSMZ_Platte23-F05_812	PGA1_c	1590039	-	PGA1_c15260	protein recA (recombinase A)	-	538
2262	F6	23	DSMZ_Platte23-F06_812	PGA1_262p	122532	-	PGA1_262p01140	RTX toxins and related Ca2+-binding proteins	-	248
2270	F7	23	DSMZ_Platte23-F07_812	PGA1_c	1916650	+	PGA1_c18350	putative baseplate assembly protein V	-	518
2278	F8	23	DSMZ_Platte23-F08_812	PGA1_c	1131735	+	PGA1_c10940	MoxR-like ATPases	-	525
2286	F9	23	DSMZ_Platte23-F09_812	PGA1_c	1707059	+	PGA1_c16460	2-isopropylmalate synthase/homocitrate synthase-like protein	2.3.3.13	547
2294	F10	23	DSMZ_Platte23-F10_812	PGA1_65p	26764	+	PGA1_65p00200	putative polysaccharide biosynthesis/export protein	-	606
2302	F11	23	DSMZ_Platte23-F11_812	PGA1_c	1563845	+	PGA1_c15040	Uncharacterized conserved protein	-	451
2310	F12	23	DSMZ_Platte23-F12_812	PGA1_65p	48053	+	PGA1_65p00350	hemolysin-like protein	-	324
2223	G1	23	DSMZ_Platte23-G01_812.2	PGA1_65p	52495	+	PGA1_65p00380	hypothetical protein	-	486
2231	G2	23	DSMZ_Platte23-G02_812.2	PGA1_c	1986028	+	PGA1_c19130	hypothetical protein	-	542
2239	G3	23	DSMZ_Platte23-G03_812	PGA1_262p	75245	+	noncoding area between PGA1_262p00640 and PGA1_262p00650	none	-	438
2247	G4	23	DSMZ_Platte23-G04_812	PGA1_c	1438653	-	PGA1_c13910	deoxyribodipyrimidine photo-lyase PhrB	4.1.99.3	431
2255	G5	23	DSMZ_Platte23-G05_812	PGA1_78p	68990	-	PGA1_78p00540	hypothetical protein	-	505
2263	G6	23	DSMZ_Platte23-G06_812	PGA1_c	655598	-	PGA1_c06390	putative sulfate transporter	-	549
2271	G7	23	DSMZ_Platte23-G07_812	PGA1_65p	19862	-	PGA1_65p00160	Bacterial putative lipoprotein (DUF940).	-	597
2279	G8	23	DSMZ_Platte23-G08_812	PGA1_c	1884971	-	PGA1_c18030	hypothetical protein	-	69.4
2287	G9	23	DSMZ_Platte23-G09_812	PGA1_c	2463428	-	PGA1_c23610	phosphoribosylamine--glycine ligase PurD	6.3.4.13	466
2295	G10	23	DSMZ_Platte23-G10_812	PGA1_c	2937874	-	PGA1_c28120	xanthine dehydrogenase XdhC	-	331
2303	G11	23	DSMZ_Platte23-G11_812	PGA1_c	2168598	-	PGA1_c20910	PHA synthesis repressor protein PhaR	-	621
2311	G12	23	DSMZ_Platte23-G12_812	PGA1_c	77641	-	PGA1_c00780	putative chromosome segregation protein SMC	-	555
2224	H1	23	DSMZ_Platte23-H01_812.2	PGA1_78p	14227	-	PGA1_78p00120	aldehyde dehydrogenase	1.2.1.3	475
2232	H2	23	DSMZ_Platte23-H02_812.2	PGA1_c	3385276	+	PGA1_c32270	hypothetical protein	-	355
2240	H3	23	DSMZ_Platte23-H03_812	PGA1_c	2740198	-	noncoding area between PGA1_c26300 and PGA1_c26310	none	-	590
2248	H4	23	DSMZ_Platte23-H04_812	PGA1_c	2307306	+	noncoding area between PGA1_c22220 and PGA1_c22230	none	-	499
2256	H5	23	DSMZ_Platte23-H05_812	PGA1_c	2605679	-	PGA1_c25010	low specificity L-threonine aldolase LtaE	4.1.2.5	580
2264	H6	23	DSMZ_Platte23-H06_812	PGA1_c	259833	+	PGA1_c02710	sn-glycerol-3-phosphate-binding periplasmic protein ugpB	-	254
2272	H7	23	DSMZ_Platte23-H07_812	PGA1_c	3791119	-	PGA1_c36230	Uncharacterized protein conserved in bacteria	-	444
2280	H8	23	DSMZ_Platte23-H08_812	PGA1_c	3454924	-	noncoding area between PGA1_c32960 and PGA1_c32970	none	-	361
2288	H9	23	DSMZ_Platte23-H09_812	PGA1_c	579553	+	PGA1_c05660	Predicted ATPase	-	497
2296	H10	23	DSMZ_Platte23-H10_812	PGA1_c	1288540	+	PGA1_c12390	putative protein SoxS	-	604
2304	H11	23	DSMZ_Platte23-H11_812	PGA1_c	1112438	-	PGA1_c10760	protein-L-isoaspartate O-methyltransferase Pcm	2.1.1.77	542
2319	A2	24	DSMZ_Platte24-A02_812	PGA1_c	87393	-	PGA1_c00890	peptide deformylase Def	3.5.1.88	544
2327	A3	24	DSMZ_Platte24-A03_812	PGA1_c	124218	-	PGA1_c01320	elongation factor Tu	-	233	PGA1_c01520
2335	A4	24	DSMZ_Platte24-A04_812	PGA1_c	3021621	-	noncoding area between PGA1_c28810 and PGA1_c28820	none	-	335
2351	A6	24	DSMZ_Platte24-A06_812	PGA1_262p	23527	+	PGA1_262p00190	putative transporter, MFS family	-	466
2359	A7	24	DSMZ_Platte24-A07_812	PGA1_c	820433	+	PGA1_c07900	alpha-glucoside transport ATP-binding protein AglK	-	385
2375	A9	24	DSMZ_Platte24-A09_812	PGA1_c	2738312	-	PGA1_c26300	ABC transporter, ATP-binding protein	-	261
2391	A11	24	DSMZ_Platte24-A11_812	PGA1_262p	48318	-	PGA1_262p00400	putative cytochrome c peroxidase	1.11.1.5	246
2399	A12	24	DSMZ_Platte24-A12_812	PGA1_262p	110900	+	PGA1_262p01010	dipeptide transport ATP-binding protein DppD	-	261
2312	B1	24	DSMZ_Platte24-B01_812	PGA1_c	3691408	+	PGA1_c35200	putative transporter protein	-	551
2320	B2	24	DSMZ_Platte24-B02_812	PGA1_c	2968546	+	PGA1_c28370	putative homoserine/homoserine lactone efflux protein	-	137
2328	B3	24	DSMZ_Platte24-B03_812	PGA1_c	2886720	+	PGA1_c27700	hypothetical protein	-	427
2336	B4	24	DSMZ_Platte24-B04_812	PGA1_262p	132924	+	PGA1_262p01200	putative protein NorD	-	350
2344	B5	24	DSMZ_Platte24-B05_812	PGA1_c	816587	+	PGA1_c07870	alpha-glucoside transport system permease protein AglF	-	324
2352	B6	24	DSMZ_Platte24-B06_812	PGA1_c	1112595	+	PGA1_c10760	protein-L-isoaspartate O-methyltransferase Pcm	2.1.1.77	329
2360	B7	24	DSMZ_Platte24-B07_812	PGA1_262p	116294	+	PGA1_262p01050	Hemolysin-type calcium-binding repeat (2 copies).	-	316
2368	B8	24	DSMZ_Platte24-B08_812	PGA1_c	1136918	-	PGA1_c10970	ribosome small subunit-dependent GTPase A	3.6.1.-	359
2376	B9	24	DSMZ_Platte24-B09_812	PGA1_c	1264946	+	PGA1_c12190	transcriptional regulator, MarR family	-	207
2384	B10	24	DSMZ_Platte24-B10_812	PGA1_c	256032	+	PGA1_c02690	Hemolysin-type calcium-binding repeat (2 copies).	-	401
2392	B11	24	DSMZ_Platte24-B11_812	PGA1_c	2129639	-	PGA1_c20540	ATP-dependent protease La	3.4.21.53	281
2400	B12	24	DSMZ_Platte24-B12_812	PGA1_262p	110900	+	PGA1_262p01010	dipeptide transport ATP-binding protein DppD	-	348
2313	C1	24	DSMZ_Platte24-C01_812	PGA1_c	1549678	-	PGA1_c14920	transcription-repair-coupling factor Mfd	3.6.4.-	412
2329	C3	24	DSMZ_Platte24-C03_812	PGA1_c	1824574	-	PGA1_c17430	hypothetical protein	-	399
2337	C4	24	DSMZ_Platte24-C04_812	PGA1_c	2389923	-	PGA1_c23060	ribose import ATP-binding protein RbsA	3.6.3.17	213
2345	C5	24	DSMZ_Platte24-C05_812	PGA1_78p	56003	+	PGA1_78p00450	Sugar phosphate isomerases/epimerases	4.2.1.118	466
2353	C6	24	DSMZ_Platte24-C06_812	PGA1_c	3691408	+	PGA1_c35200	putative transporter protein	-	472
2361	C7	24	DSMZ_Platte24-C07_812	PGA1_c	389043	+	PGA1_c04030	phenylacetic acid degradation protein paaA-like protein	-	472
2369	C8	24	DSMZ_Platte24-C08_812	PGA1_c	263625	+	PGA1_c02750	Metal-dependent hydrolase	-	435
2377	C9	24	DSMZ_Platte24-C09_812	PGA1_c	3367443	-	PGA1_c32120	aldehyde dehydrogenase	1.2.1.3	455
2385	C10	24	DSMZ_Platte24-C10_812	PGA1_c	2191369	+	PGA1_c21160	putative metallopeptidase	-	315
2393	C11	24	DSMZ_Platte24-C11_812	PGA1_65p	10779	-	PGA1_65p00070	putative regulatory protein, LuxR family	-	366
2401	C12	24	DSMZ_Platte24-C12_812	PGA1_c	2956300	-	PGA1_c28270	Uncharacterized protein conserved in bacteria	-	141
2314	D1	24	DSMZ_Platte24-D01_812	PGA1_c	2041388	-	PGA1_c19660	cytochrome d ubiquinol oxidase subunit 2	1.10.3.-	270
2322	D2	24	DSMZ_Platte24-D02_812	PGA1_c	1613433	-	PGA1_c15510	glutamate 5-kinase ProB	2.7.2.11	549
2330	D3	24	DSMZ_Platte24-D03_812	PGA1_c	358649	+	PGA1_c03730	Protein of unknown function (DUF1194).	-	263
2338	D4	24	DSMZ_Platte24-D04_812	PGA1_c	1495062	-	PGA1_c14380	ATP-dependent DNA helicase RecG	3.6.4.12	470
2346	D5	24	DSMZ_Platte24-D05_812	PGA1_c	2735484	-	PGA1_c26270	putative D-alanyl-D-alanine carboxypeptidase	3.4.16.4;3.4.21.-	422
2354	D6	24	DSMZ_Platte24-D06_812	PGA1_c	2041388	-	PGA1_c19660	cytochrome d ubiquinol oxidase subunit 2	1.10.3.-	189
2362	D7	24	DSMZ_Platte24-D07_812	PGA1_c	474719	-	PGA1_c04820	cytidylate kinase Cmk	2.7.4.14	283
2370	D8	24	DSMZ_Platte24-D08_812	PGA1_c	1720195	-	noncoding area between PGA1_c16570 and PGA1_c16580	none	-	425
2378	D9	24	DSMZ_Platte24-D09_812	PGA1_c	802234	+	PGA1_c07750	histidinol dehydrogenase HisD	1.1.1.308	429
2386	D10	24	DSMZ_Platte24-D10_812	PGA1_c	497469	+	PGA1_c05020	phenylacetic acid degradation NADH oxidoreductase	-	462	PGA1_c20020
2394	D11	24	DSMZ_Platte24-D11_812	PGA1_c	700588	+	PGA1_c06800	dipeptide transport system permease protein DppC	-	466
2402	D12	24	DSMZ_Platte24-D12_812	PGA1_c	634304	-	PGA1_c06210	probable succinyl-CoA:3-ketoacid-coenzyme A transferase subunit A	2.8.3.5	422
2315	E1	24	DSMZ_Platte24-E01_812	PGA1_c	413058	-	PGA1_c04260	protein PhnI	2.7.8.37	381
2323	E2	24	DSMZ_Platte24-E02_812	PGA1_c	1561000	-	PGA1_c15010	putative extracellular solute-binding protein	-	350
2331	E3	24	DSMZ_Platte24-E03_812	PGA1_c	2416373	-	PGA1_c23280	amino acid transport sytem, permease protein	-	448
2339	E4	24	DSMZ_Platte24-E04_812	PGA1_c	3290926	-	PGA1_c31490	transporter, MFS family	-	414
2347	E5	24	DSMZ_Platte24-E05_812	PGA1_c	3789529	-	PGA1_c36210	L-asparaginase II	-	342
2355	E6	24	DSMZ_Platte24-E06_812	PGA1_c	173940	+	noncoding area between PGA1_c01900 and PGA1_c01910	none	-	337
2363	E7	24	DSMZ_Platte24-E07_812	PGA1_c	3610120	-	PGA1_c34420	putrescine-binding periplasmic protein PotF	-	403
2371	E8	24	DSMZ_Platte24-E08_812	PGA1_78p	23337	-	PGA1_78p00200	Sugar phosphate isomerases/epimerases	-	475
2379	E9	24	DSMZ_Platte24-E09_812	PGA1_c	1634745	+	PGA1_c15750	phosphate import ATP-binding protein PstB	3.6.3.27	444
2387	E10	24	DSMZ_Platte24-E10_812	PGA1_c	3342401	-	PGA1_c31880	signal transduction histidine kinase	-	444
2395	E11	24	DSMZ_Platte24-E11_812	PGA1_c	2840543	-	PGA1_c27260	Histidine kinase-, DNA gyrase B-, and HSP90-like ATPase.	-	265
2403	E12	24	DSMZ_Platte24-E12_812	PGA1_c	1053712	-	PGA1_c10170	putative hippurate hydrolase	3.5.1.32	165
2316	F1	24	DSMZ_Platte24-F01_812	PGA1_c	186672	-	PGA1_c02040	hypothetical protein	-	512
2324	F2	24	DSMZ_Platte24-F02_812	PGA1_c	1613433	-	PGA1_c15510	glutamate 5-kinase ProB	2.7.2.11	540
2332	F3	24	DSMZ_Platte24-F03_812	PGA1_c	3737426	-	PGA1_c35640	flagellar M-ring protein FliF	-	455
2348	F5	24	DSMZ_Platte24-F05_812	PGA1_262p	242743	+	PGA1_262p02250	high-affinity zinc uptake system membrane protein ZnuB	-	379
2356	F6	24	DSMZ_Platte24-F06_812	PGA1_c	1509119	-	PGA1_c14550	Predicted hydrolases or acyltransferases (alpha/beta hydrolase superfamily)	-	472
2364	F7	24	DSMZ_Platte24-F07_812	PGA1_262p	245135	-	PGA1_262p02260	putative two-component sensor histidine kinase/response regulator hybrid protein	-	436
2372	F8	24	DSMZ_Platte24-F08_812	PGA1_c	1678982	+	PGA1_c16170	TRAP transporter, 4TM/12TM fusion protein	-	228
2380	F9	24	DSMZ_Platte24-F09_812	PGA1_c	1141760	+	noncoding area between PGA1_c11020 and PGA1_c11030	none	-	385
2388	F10	24	DSMZ_Platte24-F10_812	PGA1_262p	105460	-	noncoding area between PGA1_262p00950 and PGA1_262p00960	none	-	372
2396	F11	24	DSMZ_Platte24-F11_812	PGA1_c	1605379	-	PGA1_c15420	Yip1 domain.	-	473
2404	F12	24	DSMZ_Platte24-F12_812	PGA1_c	3443819	+	PGA1_c32820	peptidase, M16 family	3.4.24.-	289
2317	G1	24	DSMZ_Platte24-G01_812	PGA1_c	1666983	-	PGA1_c16070	guanosine-5'-triphosphate,3'-diphosphate pyrophosphatase-like protein	3.6.1.40;3.6.1.11	326
2325	G2	24	DSMZ_Platte24-G02_812	PGA1_c	450123	-	PGA1_c04560	putative fumarate lyase	5.5.1.2	363
2333	G3	24	DSMZ_Platte24-G03_812	PGA1_c	2815774	-	noncoding area between PGA1_c26980 and PGA1_c26990	none	-	412
2349	G5	24	DSMZ_Platte24-G05_812	PGA1_c	500289	-	PGA1_c05070	putative pyridoxal-phosphate-dependent aminotransferase	-	464
2357	G6	24	DSMZ_Platte24-G06_812	PGA1_c	699727	-	PGA1_c06790	putative peptide ABC transporter, permease protein	-	470
2365	G7	24	DSMZ_Platte24-G07_812	PGA1_78p	23337	-	PGA1_78p00200	Sugar phosphate isomerases/epimerases	-	470
2373	G8	24	DSMZ_Platte24-G08_812	PGA1_c	474719	-	PGA1_c04820	cytidylate kinase Cmk	2.7.4.14	267
2381	G9	24	DSMZ_Platte24-G09_812	PGA1_c	2404195	-	PGA1_c23180	dihydrolipoyllysine-residue acetyltransferase-like protein	2.3.1.12	466
2389	G10	24	DSMZ_Platte24-G10_812	PGA1_c	3418923	-	PGA1_c32620	high-affinity branched-chain amino acid transport ATP-binding protein	-	460
2397	G11	24	DSMZ_Platte24-G11_812	PGA1_c	1175133	+	PGA1_c11350	anhydro-N-acetylmuramic acid kinase AnmK	2.7.1.170	403
2405	G12	24	DSMZ_Platte24-G12_812	PGA1_c	3707653	-	PGA1_c35340	putative phosphotransferase	-	466
2318	H1	24	DSMZ_Platte24-H01_812	PGA1_c	2968563	+	PGA1_c28370	putative homoserine/homoserine lactone efflux protein	-	106
2326	H2	24	DSMZ_Platte24-H02_812	PGA1_c	891477	+	PGA1_c08640	fructose-1,6-bisphosphatase class 2	3.1.3.37;3.1.3.11	431
2334	H3	24	DSMZ_Platte24-H03_812	PGA1_c	3355999	+	PGA1_c32020	2-polyprenyl-6-methoxyphenol hydroxylase and related FAD-dependent oxidoreductases	-	448
2342	H4	24	DSMZ_Platte24-H04_812	PGA1_c	1561000	-	PGA1_c15010	putative extracellular solute-binding protein	-	350
2350	H5	24	DSMZ_Platte24-H05_812	PGA1_c	1644764	-	PGA1_c15850	Uncharacterized protein conserved in bacteria	-	316
2358	H6	24	DSMZ_Platte24-H06_812	PGA1_c	3789529	-	PGA1_c36210	L-asparaginase II	-	298
2366	H7	24	DSMZ_Platte24-H07_812	PGA1_262p	119842	+	PGA1_262p01100	transposase	-	335	2 hits + 10 chromosomal
2374	H8	24	DSMZ_Platte24-H08_812	PGA1_c	1495062	-	PGA1_c14380	ATP-dependent DNA helicase RecG	3.6.4.12	390
2382	H9	24	DSMZ_Platte24-H09_812	PGA1_c	1200083	-	PGA1_c11610	Uncharacterized protein conserved in bacteria	-	405
2390	H10	24	DSMZ_Platte24-H10_812	PGA1_c	3659406	+	PGA1_c34860	33 kDa chaperonin (heat shock protein 33)	-	459
2398	H11	24	DSMZ_Platte24-H11_812	PGA1_c	3706946	+	PGA1_c35340	putative phosphotransferase	-	361
2413	A2	25	DSMZ_Platte25-A02_812	PGA1_262p	194562	-	PGA1_262p01760	epoxide hydrolase, similar to eukaryotic	3.3.2.9	239
2429	A4	25	DSMZ_Platte25-A04_812	PGA1_65p	18329	-	PGA1_65p00130	putative amino-acid ABC transporter, ATP-binding protein	3.6.3.-	457
2437	A5	25	DSMZ_Platte25-A05_812	PGA1_c	3755347	+	PGA1_c35850	flagellar biosynthesis repressor FlbT	-	167
2445	A6	25	DSMZ_Platte25-A06_812	PGA1_262p	173614	-	PGA1_262p01570	Domain of unknown function.	-	577
2453	A7	25	DSMZ_Platte25-A07_812.2	PGA1_262p	73938	+	noncoding area between PGA1_262p00630 and PGA1_262p00640	none	-	335
2461	A8	25	DSMZ_Platte25-A08_812.2	PGA1_78p	74081	+	PGA1_78p00590	PRC-barrel domain.	-	503
2469	A9	25	DSMZ_Platte25-A09_812	PGA1_c	2519013	-	PGA1_c24140	protein-tyrosine phosphatase	3.1.3.48	361
2477	A10	25	DSMZ_Platte25-A10_812	PGA1_c	2794097	+	PGA1_c26765	peptidase S54-like protein	-	113
2485	A11	25	DSMZ_Platte25-A11_812	PGA1_262p	122262	+	PGA1_262p01140	RTX toxins and related Ca2+-binding proteins	-	222
2493	A12	25	DSMZ_Platte25-A12_812	PGA1_c	2794087	+	PGA1_c26765	peptidase S54-like protein	-	167
2406	B1	25	DSMZ_Platte25-B01_812	PGA1_c	2548239	+	PGA1_c24430	peptidase M48-like protein	-	230
2414	B2	25	DSMZ_Platte25-B02_812	PGA1_c	168615	-	PGA1_c01840	transmembrane ion channel-domain containing protein	-	348
2422	B3	25	DSMZ_Platte25-B03_812	PGA1_c	3303221	+	PGA1_c31620	Uncharacterized protein conserved in bacteria	-	566
2430	B4	25	DSMZ_Platte25-B04_812	PGA1_c	1348528	+	PGA1_c13030	putative tetracycline resistance protein, class C	-	446
2438	B5	25	DSMZ_Platte25-B05_812	PGA1_c	2276535	+	PGA1_c21950	putative N-acetylmuramoyl-L-alanine amidase AmiD	3.5.1.28	590
2446	B6	25	DSMZ_Platte25-B06_812	PGA1_c	2519013	-	PGA1_c24140	protein-tyrosine phosphatase	3.1.3.48	335
2454	B7	25	DSMZ_Platte25-B07_812.2	PGA1_c	1701113	-	PGA1_c16400	HNH endonuclease	-	529
2462	B8	25	DSMZ_Platte25-B08_812.2	PGA1_c	1784884	+	PGA1_c17080	pyruvate ferredoxin/flavodoxin oxidoreductase-like protein	1.2.7.8	396
2470	B9	25	DSMZ_Platte25-B09_812	PGA1_c	3733501	-	PGA1_c35600	flagellar P-ring protein FlgI	-	366
2478	B10	25	DSMZ_Platte25-B10_812	PGA1_c	3008988	-	PGA1_c28700	LamB/YcsF family protein	-	261
2486	B11	25	DSMZ_Platte25-B11_812	PGA1_c	3642378	-	PGA1_c34710	glutaredoxin GrxC	-	420
2494	B12	25	DSMZ_Platte25-B12_812	PGA1_c	3750673	+	PGA1_c35780	flagellar basal-body rod protein FlgG	-	366
2407	C1	25	DSMZ_Platte25-C01_812	PGA1_c	2870106	-	PGA1_c27540	putative cyclopropane-fatty-acyl-phospholipid synthase	2.1.1.79	743
2415	C2	25	DSMZ_Platte25-C02_812	PGA1_262p	90491	-	PGA1_262p00800	phenylacetic acid degradation protein PaaZ	3.3.2.12;1.17.1.7	399
2431	C4	25	DSMZ_Platte25-C04_812	PGA1_c	3416574	-	PGA1_c32580	high-affinity branched-chain amino acid transport permease protein	-	351
2439	C5	25	DSMZ_Platte25-C05_812	PGA1_c	779789	-	PGA1_c07550	ion channel domain-containing protein	-	243
2447	C6	25	DSMZ_Platte25-C06_812	PGA1_c	3099243	-	PGA1_c29640	Esterase/lipase	-	350
2455	C7	25	DSMZ_Platte25-C07_812.2	PGA1_65p	17925	+	PGA1_65p00130	putative amino-acid ABC transporter, ATP-binding protein	3.6.3.-	420
2463	C8	25	DSMZ_Platte25-C08_812.2	PGA1_c	1509275	+	PGA1_c14550	Predicted hydrolases or acyltransferases (alpha/beta hydrolase superfamily)	-	435
2479	C10	25	DSMZ_Platte25-C10_812	PGA1_78p	71996	-	PGA1_78p00580	two-component system sensor-like protein	-	261
2487	C11	25	DSMZ_Platte25-C11_812	PGA1_c	443185	+	PGA1_c04520	putative ABC transporter cyclic nucleotide-binding protein	-	477
2495	C12	25	DSMZ_Platte25-C12_812	PGA1_c	3815076	-	PGA1_c36450	putative DNA-binding protein	-	291
2408	D1	25	DSMZ_Platte25-D01_812	PGA1_c	3658723	+	PGA1_c34850	putative NUDIX hydrolase	-	793
2416	D2	25	DSMZ_Platte25-D02_812	PGA1_c	1814266	+	noncoding area between PGA1_c17360 and PGA1_c17370	none	-	521
2424	D3	25	DSMZ_Platte25-D03_812	PGA1_c	485567	+	PGA1_c04940	Lipid A 3-O-deacylase (PagL).	-	553
2448	D6	25	DSMZ_Platte25-D06_812	PGA1_c	1292512	+	PGA1_c12450	diheme cytochrome c	-	551
2456	D7	25	DSMZ_Platte25-D07_812.2	PGA1_c	1700287	+	PGA1_c16390	ornithine cyclodeaminase ArcB	4.3.1.12	464
2464	D8	25	DSMZ_Platte25-D08_812.2	PGA1_c	440463	-	PGA1_c04490	indolepyruvate oxidoreductase	1.2.7.8	178
2472	D9	25	DSMZ_Platte25-D09_812	PGA1_c	693673	+	PGA1_c06750	Putative peptidoglycan binding domain.	-	442
2480	D10	25	DSMZ_Platte25-D10_812	PGA1_c	1100978	-	PGA1_c10620	peptide chain release factor 3	-	595
2488	D11	25	DSMZ_Platte25-D11_812	PGA1_c	1597582	-	PGA1_c15320	Predicted hydrolases of HD superfamily	-	396
2496	D12	25	DSMZ_Platte25-D12_812	PGA1_c	2854701	-	PGA1_c27390	short-chain dehydrogenase/reductase	-	496
2409	E1	25	DSMZ_Platte25-E01_812	PGA1_c	2770274	-	PGA1_c26570	putative glyoxylate/hydroxypyruvate reductase A	1.1.1.79;1.1.1.81	244
2417	E2	25	DSMZ_Platte25-E02_812	PGA1_c	2204254	-	PGA1_c21300	arylsulfatase AtsA	3.1.6.1	754
2425	E3	25	DSMZ_Platte25-E03_812	PGA1_262p	17673	-	PGA1_262p00140	putative amino acid binding protein	-	403
2433	E4	25	DSMZ_Platte25-E04_812	PGA1_c	480976	-	PGA1_c04890	putative beta-lactamase	-	267
2449	E6	25	DSMZ_Platte25-E06_812	PGA1_c	1684599	-	PGA1_c16220	molybdopterin binding domain-containing protein	-	379
2457	E7	25	DSMZ_Platte25-E07_812.2	PGA1_c	1425874	+	PGA1_c13790	hypothetical protein	-	422
2465	E8	25	DSMZ_Platte25-E08_812.2	PGA1_262p	73936	+	noncoding area between PGA1_262p00630 and PGA1_262p00640	none	-	407
2473	E9	25	DSMZ_Platte25-E09_812	PGA1_c	461169	+	noncoding area between PGA1_c04680 and PGA1_c04690	none	-	222
2481	E10	25	DSMZ_Platte25-E10_812	PGA1_c	1311858	+	PGA1_c12660	putative high-affinity branched-chain amino acid transport system permease protein	-	595
2489	E11	25	DSMZ_Platte25-E11_812	PGA1_c	1785134	-	PGA1_c17080	pyruvate ferredoxin/flavodoxin oxidoreductase-like protein	1.2.7.8	313
2497	E12	25	DSMZ_Platte25-E12_812	PGA1_c	932665	-	PGA1_c09040	putative adenylyltransferase ThiF	-	198
2410	F1	25	DSMZ_Platte25-F01_812	PGA1_c	2004693	-	PGA1_c19280	Domain of unknown function (DUF1814).	-	248	PGA1_c00870
2426	F3	25	DSMZ_Platte25-F03_812	PGA1_c	3292815	-	PGA1_c31500	Protein of unknown function (DUF3095).	-	344
2442	F5	25	DSMZ_Platte25-F05_812	PGA1_c	3394882	-	noncoding area between PGA1_c32370 and PGA1_c32390	none	-	405	four noncoding regions
2450	F6	25	DSMZ_Platte25-F06_812	PGA1_262p	225592	-	noncoding area between PGA1_262p02060 and PGA1_262p02070	none	-	124
2458	F7	25	DSMZ_Platte25-F07_812.2	PGA1_c	1333170	+	PGA1_c12870	putative ABC transporter permease protein	-	588
2466	F8	25	DSMZ_Platte25-F08_812.2	PGA1_c	2584952	+	PGA1_c24800	putative bifunctional SAT/APS kinase	2.7.7.4	542
2474	F9	25	DSMZ_Platte25-F09_812	PGA1_c	3287112	-	PGA1_c31460	conserved hypothetical protein	-	521
2482	F10	25	DSMZ_Platte25-F10_812	PGA1_c	2546601	-	PGA1_c24390	Uncharacterized protein conserved in bacteria	-	599
2490	F11	25	DSMZ_Platte25-F11_812	PGA1_65p	30736	+	noncoding area between PGA1_65p00230 and PGA1_65p00240	none	-	464
2498	F12	25	DSMZ_Platte25-F12_812	PGA1_c	1212287	-	PGA1_c11700	5,10-methylenetetrahydrofolate reductase MetF	1.5.1.20	366
2411	G1	25	DSMZ_Platte25-G01_812	PGA1_c	444397	+	PGA1_c04520	putative ABC transporter cyclic nucleotide-binding protein	-	658
2419	G2	25	DSMZ_Platte25-G02_812	PGA1_c	659838	+	PGA1_c06450	short-chain dehydrogenases/reductase domain-containing protein	-	375
2427	G3	25	DSMZ_Platte25-G03_812	PGA1_c	2294096	-	PGA1_c22130	putative glutathione transport system permease protein GsiD	-	420
2435	G4	25	DSMZ_Platte25-G04_812	PGA1_c	1211798	+	PGA1_c11700	5,10-methylenetetrahydrofolate reductase MetF	1.5.1.20	544
2443	G5	25	DSMZ_Platte25-G05_812	PGA1_c	1684599	-	PGA1_c16220	molybdopterin binding domain-containing protein	-	396
2451	G6	25	DSMZ_Platte25-G06_812	PGA1_c	3394882	-	noncoding area between PGA1_c32370 and PGA1_c32390	none	-	244	four noncoding regions
2459	G7	25	DSMZ_Platte25-G07_812.2	PGA1_c	1641103	-	PGA1_c15810	pyridoxal phosphate-dependent enzyme, cysteine / methionine metabolism	2.5.1.48	564
2467	G8	25	DSMZ_Platte25-G08_812.2	PGA1_c	2293334	-	PGA1_c22120	glutathione transport system permease protein GsiC	-	492
2475	G9	25	DSMZ_Platte25-G09_812	PGA1_c	773930	-	PGA1_c07490	Putative sterol carrier protein	-	239	PGA1_c24670
2483	G10	25	DSMZ_Platte25-G10_812	PGA1_c	3558908	-	PGA1_c33940	t;R;N;A	-	531
2491	G11	25	DSMZ_Platte25-G11_812	PGA1_c	3706920	-	PGA1_c35340	putative phosphotransferase	-	381
2499	G12	25	DSMZ_Platte25-G12_812	PGA1_78p	71103	+	PGA1_78p00570	hypothetical protein	-	348
2412	H1	25	DSMZ_Platte25-H01_812	PGA1_c	3355437	-	PGA1_c32010	isopentenyl-diphosphate delta-isomerase Idi	5.3.3.2	392
2420	H2	25	DSMZ_Platte25-H02_812	PGA1_c	1587259	-	PGA1_c15240	two-component system histidine kinase / response regulator	2.7.13.3	193
2428	H3	25	DSMZ_Platte25-H03_812	PGA1_c	394153	+	PGA1_c04090	beta-ketoadipyl-CoA thiolase PaaJ	-	494
2436	H4	25	DSMZ_Platte25-H04_812	PGA1_c	278291	-	PGA1_c02880	uvrABC system protein C	-	553
2444	H5	25	DSMZ_Platte25-H05_812	PGA1_c	2153933	+	PGA1_c20760	putative nitrite/sulfite reductase	1.8.1.2	549
2452	H6	25	DSMZ_Platte25-H06_812	PGA1_c	1333170	+	PGA1_c12870	putative ABC transporter permease protein	-	412
2468	H8	25	DSMZ_Platte25-H08_812.2	PGA1_c	3810327	-	noncoding area between PGA1_c36410 and PGA1_c36420	none	-	265
2476	H9	25	DSMZ_Platte25-H09_812	PGA1_c	26200	+	noncoding area between PGA1_c00240 and PGA1_c00250	none	-	484
2484	H10	25	DSMZ_Platte25-H10_812	PGA1_c	2545492	-	PGA1_c24380	hypothetical protein	-	527
2492	H11	25	DSMZ_Platte25-H11_812	PGA1_c	230328	-	PGA1_c02470	putative serine-protein kinase, PrkA type	-	220
2507	A2	26	DSMZ_Platte26-A02_812	PGA1_262p	184553	+	PGA1_262p01690	peptidase S15	-	638
2515	A3	26	DSMZ_Platte26-A03_812	PGA1_c	969654	-	PGA1_c09460	Uncharacterized conserved small protein	-	483
2523	A4	26	DSMZ_Platte26-A04_812	PGA1_c	3122384	+	noncoding area between PGA1_c29840 and PGA1_c29850	none	-	466
2531	A5	26	DSMZ_Platte26-A05_812	PGA1_c	1992199	+	PGA1_c19180	cytochrome c-type biogenesis protein CycH	-	448
2539	A6	26	DSMZ_Platte26-A06_812	PGA1_c	2044494	+	PGA1_c19700	sulfate transporter	-	630
2547	A7	26	DSMZ_Platte26-A07_812	PGA1_c	3231485	+	PGA1_c30950	hypothetical protein	-	505
2555	A8	26	DSMZ_Platte26-A08_812	PGA1_c	501943	-	PGA1_c05090	putative glycosyl transferase	-	411
2563	A9	26	DSMZ_Platte26-A09_812	PGA1_c	2389923	-	PGA1_c23060	ribose import ATP-binding protein RbsA	3.6.3.17	196	PGA1_c05090
2571	A10	26	DSMZ_Platte26-A10_812	PGA1_c	2033456	-	noncoding area between PGA1_c19560 and PGA1_c19570	none	-	366
2579	A11	26	DSMZ_Platte26-A11_812	PGA1_c	287856	-	PGA1_c02980	glutamate-cysteine ligase	6.3.2.2	235
2587	A12	26	DSMZ_Platte26-A12_812	PGA1_c	1244155	-	PGA1_c11970	Sporulation related domain.	-	571
2500	B1	26	DSMZ_Platte26-B01_812	PGA1_c	1846395	+	PGA1_c17610	putative alanine racemase	-	326
2508	B2	26	DSMZ_Platte26-B02_812	PGA1_c	501495	+	noncoding area between PGA1_c05080 and PGA1_c05090	none	-	93.5	PGA1_c07460
2516	B3	26	DSMZ_Platte26-B03_812	PGA1_78p	5306	+	PGA1_78p00040	hydrogen peroxide-inducible genes activator OxyR	-	503
2524	B4	26	DSMZ_Platte26-B04_812	PGA1_c	1703650	-	PGA1_c16430	putative DNA repair protein	3.2.2.21	579
2532	B5	26	DSMZ_Platte26-B05_812	PGA1_c	1079293	+	PGA1_c10410	NADH-quinone oxidoreductase chain 2	1.6.5.3	645
2540	B6	26	DSMZ_Platte26-B06_812	PGA1_c	2866997	-	noncoding area between PGA1_c27510 and PGA1_c27520	none	-	562
2548	B7	26	DSMZ_Platte26-B07_812	PGA1_c	1526124	-	PGA1_c14730	ammonia channel	-	560
2556	B8	26	DSMZ_Platte26-B08_812	PGA1_262p	182721	+	PGA1_262p01670	putative transcriptional regulator, LysR family	-	350	PGA1_c14720
2564	B9	26	DSMZ_Platte26-B09_812	PGA1_c	1814479	-	noncoding area between PGA1_c17360 and PGA1_c17370	none	-	560
2572	B10	26	DSMZ_Platte26-B10_812	PGA1_c	3234259	-	PGA1_c30970	hypothetical protein	-	243
2580	B11	26	DSMZ_Platte26-B11_812	PGA1_c	2717227	+	PGA1_c26120	FOG: Ankyrin repeat	-	614
2588	B12	26	DSMZ_Platte26-B12_812	PGA1_c	2739587	+	PGA1_c26300	ABC transporter, ATP-binding protein	-	327	PGA1_c26120
2501	C1	26	DSMZ_Platte26-C01_812	PGA1_262p	149582	+	PGA1_262p01380	aldehyde dehydrogenase	1.2.1.3	159
2509	C2	26	DSMZ_Platte26-C02_812	PGA1_c	1239044	+	PGA1_c11920	Uncharacterized conserved protein, contains double-stranded beta-helix domain	-	106
2517	C3	26	DSMZ_Platte26-C03_812	PGA1_c	1701140	-	PGA1_c16400	HNH endonuclease	-	630
2525	C4	26	DSMZ_Platte26-C04_812	PGA1_c	1703653	-	PGA1_c16430	putative DNA repair protein	3.2.2.21	662
2533	C5	26	DSMZ_Platte26-C05_812	PGA1_c	1252524	-	PGA1_c12030	3-ketoacyl-CoA thiolase FadA	2.3.1.9	438
2541	C6	26	DSMZ_Platte26-C06_812	PGA1_c	2866997	-	noncoding area between PGA1_c27510 and PGA1_c27520	none	-	586
2549	C7	26	DSMZ_Platte26-C07_812	PGA1_c	3605537	+	PGA1_c34380	putative spermidine/putrescine transport system extracellular solute-binding protein	-	169
2557	C8	26	DSMZ_Platte26-C08_812	PGA1_c	3383638	+	PGA1_c32260	putative integral membrane protein	-	588
2565	C9	26	DSMZ_Platte26-C09_812	PGA1_c	242769	-	PGA1_c02580	putative HTH-type transcriptional regulator pcaQ	-	518
2573	C10	26	DSMZ_Platte26-C10_812	PGA1_65p	53579	+	PGA1_65p00380	hypothetical protein	-	568
2581	C11	26	DSMZ_Platte26-C11_812	PGA1_c	2237099	-	noncoding area between PGA1_c21590 and PGA1_c21600	none	-	390
2589	C12	26	DSMZ_Platte26-C12_812	PGA1_c	1045640	-	PGA1_c10120	putative glutathione-binding protein GsiB	-	507
2502	D1	26	DSMZ_Platte26-D01_812	PGA1_c	1552762	-	PGA1_c14930	putative MFS transporter	-	411
2510	D2	26	DSMZ_Platte26-D02_812	PGA1_c	2436126	+	PGA1_c23420	Domain of unknown function.	-	440
2518	D3	26	DSMZ_Platte26-D03_812	PGA1_c	3765480	-	PGA1_c35950	hypothetical protein	-	664
2526	D4	26	DSMZ_Platte26-D04_812	PGA1_c	1302449	+	PGA1_c12530	ATP-dependent Clp protease ATP-binding subunit ClpX	-	466
2534	D5	26	DSMZ_Platte26-D05_812	PGA1_c	1110948	-	noncoding area between PGA1_c10740 and PGA1_c10750	none	-	621
2542	D6	26	DSMZ_Platte26-D06_812	PGA1_c	1030300	+	PGA1_c09960	putative transcriptional regulator, TetR family	-	586
2550	D7	26	DSMZ_Platte26-D07_812	PGA1_c	398758	-	PGA1_c04110	putative fatty acid oxidation complex subunit alpha	1.1.1.35	532
2558	D8	26	DSMZ_Platte26-D08_812	PGA1_c	1122736	+	PGA1_c10860	putative ABC transporter, ATP binding protein	-	555
2566	D9	26	DSMZ_Platte26-D09_812	PGA1_c	387378	+	noncoding area between PGA1_c04000 and PGA1_c04010	none	-	414
2574	D10	26	DSMZ_Platte26-D10_812	PGA1_c	3335989	-	PGA1_c31870	alpha-2-macroglobulin family protein	-	547
2582	D11	26	DSMZ_Platte26-D11_812	PGA1_c	3560367	-	PGA1_c33960	MiaB-like tRNA modifying enzyme	-	608
2590	D12	26	DSMZ_Platte26-D12_812	PGA1_65p	29317	-	PGA1_65p00220	glucose-1-phosphate thymidylyltransferase RfbA	2.7.7.24	525
2503	E1	26	DSMZ_Platte26-E01_812	PGA1_c	2103377	+	noncoding area between PGA1_c20260 and PGA1_c20270	none	-	784
2511	E2	26	DSMZ_Platte26-E02_812	PGA1_c	2436126	+	PGA1_c23420	Domain of unknown function.	-	444
2519	E3	26	DSMZ_Platte26-E03_812	PGA1_c	618603	+	PGA1_c06040	putative DEAD/DEAH box helicase	3.6.4.-	586
2527	E4	26	DSMZ_Platte26-E04_812	PGA1_65p	60389	+	PGA1_65p00440	UDP-glucuronate 5'-epimerase	5.1.3.6	525
2535	E5	26	DSMZ_Platte26-E05_812	PGA1_c	3762312	-	PGA1_c35930	hypothetical protein	-	313	PGA1_c03960
2543	E6	26	DSMZ_Platte26-E06_812	PGA1_c	3505995	-	PGA1_c33450	putative enoyl-CoA hydratase/isomerase family protein	-	457
2551	E7	26	DSMZ_Platte26-E07_812	PGA1_c	549506	-	PGA1_c05410	hypothetical protein	-	601
2559	E8	26	DSMZ_Platte26-E08_812	PGA1_c	549282	-	PGA1_c05410	hypothetical protein	-	200	PGA1_c23110 PGA1_c02780
2567	E9	26	DSMZ_Platte26-E09_812	PGA1_262p	238764	-	PGA1_262p02210	FAD dependent oxidoreductase	-	250	2 Hits
2575	E10	26	DSMZ_Platte26-E10_812	PGA1_c	2432099	-	PGA1_c23390	putative sarcosine dehydrogenase	-	477
2583	E11	26	DSMZ_Platte26-E11_812	PGA1_c	1801958	-	PGA1_c17250	glyceraldehyde-3-phosphate dehydrogenase 2	1.2.1.12	579
2591	E12	26	DSMZ_Platte26-E12_812	PGA1_c	3667500	+	PGA1_c34960	putative branched-chain-amino-acid aminotransferase, subunit A	2.6.1.42	560
2504	F1	26	DSMZ_Platte26-F01_812	PGA1_c	3642378	-	PGA1_c34710	glutaredoxin GrxC	-	420
2520	F3	26	DSMZ_Platte26-F03_812	PGA1_c	2879967	-	PGA1_c27630	putative formate dehydrogenase gamma subunit	-	409
2528	F4	26	DSMZ_Platte26-F04_812	PGA1_262p	32276	+	PGA1_262p00280	putative proline racemase	-	662
2536	F5	26	DSMZ_Platte26-F05_812	PGA1_78p	70756	-	PGA1_78p00570	hypothetical protein	-	313
2544	F6	26	DSMZ_Platte26-F06_812	PGA1_c	2249365	+	PGA1_c21690	transporter, BCCT family	-	377
2552	F7	26	DSMZ_Platte26-F07_812	PGA1_c	863415	+	PGA1_c08340	methionyl-tRNA synthetase MetG	6.1.1.10	300	PGA1_c11250
2560	F8	26	DSMZ_Platte26-F08_812	PGA1_c	1578908	-	PGA1_c15180	Predicted thioesterase	3.1.2.-	617
2568	F9	26	DSMZ_Platte26-F09_812	PGA1_c	1015802	-	PGA1_c09850	S1 domain-containing protein	-	424
2576	F10	26	DSMZ_Platte26-F10_812	PGA1_c	1298643	-	PGA1_c12500	Membrane-bound lytic murein transglycosylase B	-	612
2584	F11	26	DSMZ_Platte26-F11_812	PGA1_c	1220392	-	PGA1_c11770	tetratricopeptide repeat-containing protein	-	549
2592	F12	26	DSMZ_Platte26-F12_812	PGA1_c	2204254	-	PGA1_c21300	arylsulfatase AtsA	3.1.6.1	608
2505	G1	26	DSMZ_Platte26-G01_812	PGA1_c	1706921	+	PGA1_c16460	2-isopropylmalate synthase/homocitrate synthase-like protein	2.3.3.13	743
2513	G2	26	DSMZ_Platte26-G02_812	PGA1_c	3528898	+	PGA1_c33660	hypothetical protein	-	104
2521	G3	26	DSMZ_Platte26-G03_812	PGA1_c	2546601	-	PGA1_c24390	Uncharacterized protein conserved in bacteria	-	664
2529	G4	26	DSMZ_Platte26-G04_812	PGA1_c	3214673	+	PGA1_c30770	putative phage integrase	-	436
2537	G5	26	DSMZ_Platte26-G05_812	PGA1_c	3762427	-	PGA1_c35940	Core-2/I-Branching enzyme.	-	645
2545	G6	26	DSMZ_Platte26-G06_812	PGA1_c	2131459	+	PGA1_c20550	hypothetical protein	-	597
2553	G7	26	DSMZ_Platte26-G07_812	PGA1_c	1168500	+	PGA1_c11290	putative holdfast attachment protein C	-	569
2561	G8	26	DSMZ_Platte26-G08_812	PGA1_c	2261072	+	PGA1_c21800	putative transporter	-	625
2569	G9	26	DSMZ_Platte26-G09_812	PGA1_c	1975194	+	PGA1_c19040	multidrug resistance protein MdtC	-	617
2577	G10	26	DSMZ_Platte26-G10_812	PGA1_c	3361608	+	PGA1_c32060	glutathione-binding protein GsiB	-	614
2585	G11	26	DSMZ_Platte26-G11_812	PGA1_c	3045851	+	PGA1_c29050	putative carbohydrate kinase, PfkB family	-	241
2593	G12	26	DSMZ_Platte26-G12_812	PGA1_65p	11177	-	PGA1_65p00070	putative regulatory protein, LuxR family	-	606
2506	H1	26	DSMZ_Platte26-H01_812	PGA1_c	2867115	-	PGA1_c27520	amine oxidoreductase-like protein	-	446
2514	H2	26	DSMZ_Platte26-H02_812	PGA1_c	2906153	+	PGA1_c27880	N-acetylglucosamine-6-phosphate deacetylase NagA	3.5.1.25	165
2522	H3	26	DSMZ_Platte26-H03_812	PGA1_c	3558908	-	PGA1_c33940	t;R;N;A	-	542
2530	H4	26	DSMZ_Platte26-H04_812	PGA1_c	1628474	+	PGA1_c15680	acyl-CoA thioesterase II	3.1.2.-	289
2538	H5	26	DSMZ_Platte26-H05_812	PGA1_c	549509	-	PGA1_c05410	hypothetical protein	-	636
2546	H6	26	DSMZ_Platte26-H06_812	PGA1_c	2265102	-	PGA1_c21830	magnesium transporter MgtE	-	630
2554	H7	26	DSMZ_Platte26-H07_812	PGA1_c	3543240	+	PGA1_c33790	putative HTH-type transcriptional regulator, LysR family	-	617
2562	H8	26	DSMZ_Platte26-H08_812	PGA1_c	3543425	+	PGA1_c33790	putative HTH-type transcriptional regulator, LysR family	-	185
2570	H9	26	DSMZ_Platte26-H09_812	PGA1_c	367564	-	PGA1_c03820	purine nucleoside phosphorylase deoD-type	2.4.2.1	340
2578	H10	26	DSMZ_Platte26-H10_812	PGA1_c	3361608	+	PGA1_c32060	glutathione-binding protein GsiB	-	604
2601	A2	27	DSMZ_Platte27-A02_812	PGA1_c	2976017	+	PGA1_c28450	putative periplasmic dipeptide transport protein DppA	-	651
2609	A3	27	DSMZ_Platte27-A03_P812	PGA1_c	2024012	-	PGA1_c19450	ABC-type sugar transport system, auxiliary component	-	350
2617	A4	27	DSMZ_Platte27-A04_P812	PGA1_c	942008	-	PGA1_c09160	Uncharacterized protein conserved in bacteria	-	542
2625	A5	27	DSMZ_Platte27-A05_P812	PGA1_c	1504980	+	PGA1_c14500	transcriptional regulator, GntR family	-	444
2633	A6	27	DSMZ_Platte27-A06_P812	PGA1_78p	27794	+	PGA1_78p00230	putative NADH-ubiquinone oxidoreductase	1.6.5.3	111
2641	A7	27	DSMZ_Platte27-A07_P812	PGA1_c	2206024	-	PGA1_c21310	multidrug resistance protein NorM	-	460
2649	A8	27	DSMZ_Platte27-A08_P812	PGA1_c	3237041	+	noncoding area between PGA1_c31000 and PGA1_c31010	none	-	579
2657	A9	27	DSMZ_Platte27-A09_P812	PGA1_c	3609664	-	PGA1_c34420	putrescine-binding periplasmic protein PotF	-	460
2665	A10	27	DSMZ_Platte27-A10_P812	PGA1_c	3751217	-	PGA1_c35790	flagellar basal-body rod protein FlgF	-	573
2673	A11	27	DSMZ_Platte27-A11_P812	PGA1_c	3011417	-	noncoding area between PGA1_c28720 and PGA1_c28730	none	-	255
2681	A12	27	DSMZ_Platte27-A12_P812	PGA1_c	3698188	+	noncoding area between PGA1_c35260 and PGA1_c35270	none	-	566
2594	B1	27	DSMZ_Platte27-B01_812	PGA1_c	299141	+	PGA1_c03100	putative aminoglycoside efflux pump	-	348
2610	B3	27	DSMZ_Platte27-B03_P812	PGA1_c	3590480	+	PGA1_c34250	AMP nucleosidase Amn	3.2.2.4	654
2618	B4	27	DSMZ_Platte27-B04_P812	PGA1_c	3639065	+	PGA1_c34670	proline iminopeptidase Pip	3.4.11.5	545
2626	B5	27	DSMZ_Platte27-B05_P812	PGA1_c	2023382	-	PGA1_c19450	ABC-type sugar transport system, auxiliary component	-	627
2634	B6	27	DSMZ_Platte27-B06_P812	PGA1_c	3293375	-	PGA1_c31510	carbonic anhydrase CynT	4.2.1.1	573
2642	B7	27	DSMZ_Platte27-B07_P812	PGA1_c	1657286	-	noncoding area between PGA1_c15960 and PGA1_c15970	none	-	340
2650	B8	27	DSMZ_Platte27-B08_P812	PGA1_c	951310	-	PGA1_c09300	Peroxiredoxin	-	643
2658	B9	27	DSMZ_Platte27-B09_P812	PGA1_c	1709610	-	noncoding area between PGA1_c16470 and PGA1_c16480	none	-	387
2666	B10	27	DSMZ_Platte27-B10_P812	PGA1_c	835880	+	PGA1_c08060	hypothetical protein	-	647
2674	B11	27	DSMZ_Platte27-B11_P812	PGA1_c	1495022	-	PGA1_c14380	ATP-dependent DNA helicase RecG	3.6.4.12	424
2682	B12	27	DSMZ_Platte27-B12_P812	PGA1_c	583810	+	PGA1_c05700	KAP family P-loop domain.	-	228
2595	C1	27	DSMZ_Platte27-C01_812	PGA1_c	2592928	+	PGA1_c24880	Metal-dependent hydrolase involved in phosphonate metabolism	3.6.1.63	654
2603	C2	27	DSMZ_Platte27-C02_812	PGA1_c	127868	+	PGA1_c01350	putative UDP-N-acetylglucosamine-peptide N-acetylglucosaminyltransferase	-	172
2619	C4	27	DSMZ_Platte27-C04_P812	PGA1_c	25653	-	noncoding area between PGA1_c00230 and PGA1_c00240	none	-	405
2635	C6	27	DSMZ_Platte27-C06_P812	PGA1_c	1102988	-	PGA1_c10640	hypothetical protein	-	414
2643	C7	27	DSMZ_Platte27-C07_P812	PGA1_c	1925555	-	noncoding area between PGA1_c18440 and PGA1_c18450	none	-	453
2651	C8	27	DSMZ_Platte27-C08_P812	PGA1_c	3361693	+	PGA1_c32060	glutathione-binding protein GsiB	-	291
2659	C9	27	DSMZ_Platte27-C09_P812	PGA1_262p	14262	+	PGA1_262p00110	putative glycosyl transferase	2.4.-	558
2667	C10	27	DSMZ_Platte27-C10_P812	PGA1_c	2022669	-	PGA1_c19430	putative membrane dipeptidase	3.4.13.19	647
2675	C11	27	DSMZ_Platte27-C11_P812	PGA1_c	2200873	+	PGA1_c21270	hypothetical protein	-	560
2683	C12	27	DSMZ_Platte27-C12_P812	PGA1_c	1605226	+	PGA1_c15410	hypothetical protein	-	628
2596	D1	27	DSMZ_Platte27-D01_812	PGA1_262p	107064	-	PGA1_262p00970	putative beta etherase TdaB	-	483
2604	D2	27	DSMZ_Platte27-D02_812	PGA1_c	2434563	+	noncoding area between PGA1_c23410 and PGA1_c23420	none	-	331
2612	D3	27	DSMZ_Platte27-D03_P812	PGA1_c	791511	-	noncoding area between PGA1_c07630 and PGA1_c07640	none	-	446
2620	D4	27	DSMZ_Platte27-D04_P812	PGA1_c	1281802	-	PGA1_c12330	hypothetical protein	-	652
2628	D5	27	DSMZ_Platte27-D05_P812	PGA1_c	1638679	+	PGA1_c15790	putative phosphate transporter, phosphate-binding protein	-	529
2636	D6	27	DSMZ_Platte27-D06_P812	PGA1_c	2393433	-	PGA1_c23090	putative acetoin(diacetyl) reductase	1.1.1.76;1.1.1.304;1.1.1.-	453
2644	D7	27	DSMZ_Platte27-D07_P812	PGA1_c	42519	-	noncoding area between PGA1_c00360 and PGA1_c00370	none	-	329
2652	D8	27	DSMZ_Platte27-D08_P812	PGA1_262p	224733	-	PGA1_262p02060	transposase	-	283	2 hits + 10 chromosomal
2660	D9	27	DSMZ_Platte27-D09_P812	PGA1_c	2171041	-	PGA1_c20930	poly(3-hydroxyalkanoate) polymerase PhaC	2.3.1.-	163
2668	D10	27	DSMZ_Platte27-D10_P812	PGA1_c	3232660	+	PGA1_c30970	hypothetical protein	-	235
2676	D11	27	DSMZ_Platte27-D11_P812	PGA1_c	3774219	+	PGA1_c36090	glutamate synthase [NADPH] small chain	1.4.1.13;1.4.1.14	634
2684	D12	27	DSMZ_Platte27-D12_P812	PGA1_65p	3863	+	PGA1_65p00030	putative type I secretion system ATPase	-	460
2597	E1	27	DSMZ_Platte27-E01_812	PGA1_262p	177573	-	PGA1_262p01600	putative ABC transporter, ATP binding protein	-	228
2605	E2	27	DSMZ_Platte27-E02_812	PGA1_262p	219402	+	PGA1_262p02000	putative transcriptional regulator, LysR type	-	359
2613	E3	27	DSMZ_Platte27-E03_P812	PGA1_c	1580823	-	PGA1_c15200	Uncharacterized metal-binding protein	-	564
2621	E4	27	DSMZ_Platte27-E04_P812	PGA1_c	2681599	+	PGA1_c25740	formate dehydrogenase H	1.2.1.2	457
2629	E5	27	DSMZ_Platte27-E05_P812	PGA1_c	2024195	+	noncoding area between PGA1_c19450 and PGA1_c19460	none	-	244
2637	E6	27	DSMZ_Platte27-E06_P812	PGA1_c	1915816	+	PGA1_c18330	baseplate assembly protein J	-	473
2645	E7	27	DSMZ_Platte27-E07_P812	PGA1_c	27005	-	PGA1_c00250	hypothetical protein	-	119
2653	E8	27	DSMZ_Platte27-E08_P812	PGA1_c	911979	+	PGA1_c08810	hypothetical protein	-	501
2661	E9	27	DSMZ_Platte27-E09_P812	PGA1_c	27005	-	PGA1_c00250	hypothetical protein	-	104
2669	E10	27	DSMZ_Platte27-E10_P812	PGA1_c	3232665	+	PGA1_c30970	hypothetical protein	-	189	PGA1_c21250
2677	E11	27	DSMZ_Platte27-E11_P812	PGA1_c	200929	-	PGA1_c02190	signal transduction histidine kinase	-	364
2685	E12	27	DSMZ_Platte27-E12_P812	PGA1_c	3483376	-	PGA1_c33240	putative ATP-dependent protease La	-	551
2598	F1	27	DSMZ_Platte27-F01_812	PGA1_c	3071299	-	noncoding area between PGA1_c29370 and PGA1_c29380	none	-	656
2606	F2	27	DSMZ_Platte27-F02_812	PGA1_c	3240634	-	PGA1_c31020	Protein of unknown function (DUF559).	-	294
2614	F3	27	DSMZ_Platte27-F03_P812	PGA1_c	962611	-	PGA1_c09420	pyruvate carboxylase Pyc	6.4.1.1	645
2622	F4	27	DSMZ_Platte27-F04_P812	PGA1_c	2027025	-	PGA1_c19490	ABC transporter, inner-membrane protein	-	239
2630	F5	27	DSMZ_Platte27-F05_P812	PGA1_c	3741784	-	PGA1_c35690	hypothetical protein	-	510
2638	F6	27	DSMZ_Platte27-F06_P812	PGA1_c	449090	-	PGA1_c04560	putative fumarate lyase	5.5.1.2	568
2646	F7	27	DSMZ_Platte27-F07_P812	PGA1_c	3297722	+	PGA1_c31560	putative HTH-type transcriptional regulator, ArsR family	-	340
2654	F8	27	DSMZ_Platte27-F08_P812	PGA1_c	1846624	-	PGA1_c17610	putative alanine racemase	-	540
2670	F10	27	DSMZ_Platte27-F10_P812	PGA1_c	2455728	+	PGA1_c23540	O-succinylhomoserine sulfhydrylase MetZ	2.5.1.-	438	PGA1_c34050
2678	F11	27	DSMZ_Platte27-F11_P812	PGA1_c	2109187	-	PGA1_c20300	aminotransferase	-	608
2686	F12	27	DSMZ_Platte27-F12_P812	PGA1_262p	175654	-	PGA1_262p01570	Domain of unknown function.	-	531
2599	G1	27	DSMZ_Platte27-G01_812	PGA1_c	1504940	+	PGA1_c14500	transcriptional regulator, GntR family	-	545
2607	G2	27	DSMZ_Platte27-G02_812	PGA1_c	3742556	+	PGA1_c35690	hypothetical protein	-	592
2623	G4	27	DSMZ_Platte27-G04_P812	PGA1_c	3031132	+	PGA1_c28890	polysulfide reductase chain B-like protein	-	641
2631	G5	27	DSMZ_Platte27-G05_P812	PGA1_c	2865286	+	PGA1_c27490	glyceraldehyde-3-phosphate dehydrogenase Gap	1.2.1.12	161
2639	G6	27	DSMZ_Platte27-G06_P812	PGA1_c	3371906	+	PGA1_c32140	signal transduction histidine kinase	-	475
2647	G7	27	DSMZ_Platte27-G07_P812	PGA1_c	480031	-	PGA1_c04880	Uncharacterized protein conserved in bacteria	-	412	PGA1_65p00150
2655	G8	27	DSMZ_Platte27-G08_P812	PGA1_262p	171375	-	PGA1_262p01550	acyl-CoA dehydrogenase	-	634
2663	G9	27	DSMZ_Platte27-G09_P812	PGA1_c	2025229	-	PGA1_c19470	ABC transporter, ATP-binding protein	-	540
2671	G10	27	DSMZ_Platte27-G10_P812	PGA1_c	1226068	-	noncoding area between PGA1_c11800 and PGA1_c11810	none	-	636
2679	G11	27	DSMZ_Platte27-G11_P812	PGA1_c	3215005	+	PGA1_c30780	hypothetical protein	-	632
2687	G12	27	DSMZ_Platte27-G12_P812	PGA1_c	42519	-	noncoding area between PGA1_c00360 and PGA1_c00370	none	-	329
2600	H1	27	DSMZ_Platte27-H01_812	PGA1_262p	106374	+	noncoding area between PGA1_262p00960 and PGA1_262p00970	none	-	438
2608	H2	27	DSMZ_Platte27-H02_812	PGA1_c	2662102	-	PGA1_c25550	trimethylamine methyltransferase MttB	2.1.1.250	196
2616	H3	27	DSMZ_Platte27-H03_P812	PGA1_c	3448186	-	PGA1_c32870	putative heparinase II/III-like protein	-	331
2624	H4	27	DSMZ_Platte27-H04_P812	PGA1_c	2024010	+	PGA1_c19450	ABC-type sugar transport system, auxiliary component	-	425
2632	H5	27	DSMZ_Platte27-H05_P812	PGA1_c	1855930	+	PGA1_c17710	putative gene transfer agent protein	-	525
2640	H6	27	DSMZ_Platte27-H06_P812	PGA1_c	3111829	-	PGA1_c29750	putative ribosomal RNA large subunit methyltransferase	2.1.1.177	398
2648	H7	27	DSMZ_Platte27-H07_P812	PGA1_c	3695397	-	PGA1_c35240	ATP-dependent hsl protease ATP-binding subunit HslU	-	407
2656	H8	27	DSMZ_Platte27-H08_P812	PGA1_262p	14223	+	PGA1_262p00110	putative glycosyl transferase	2.4.-	601
2664	H9	27	DSMZ_Platte27-H09_P812	PGA1_c	3755803	-	PGA1_c35860	flagellar protein FlaF	-	540
2672	H10	27	DSMZ_Platte27-H10_P812	PGA1_c	2413141	-	PGA1_c23250	transcriptional regulator, DeoR family	-	477
2680	H11	27	DSMZ_Platte27-H11_P812	PGA1_c	1616441	-	PGA1_c15540	Protein of unknown function (DUF3553).	-	486
2695	A2	28	DSMZ_Platte28-A02_812	PGA1_c	1468063	-	PGA1_c14150	glutathione import ATP-binding protein GsiA	-	562
2703	A3	28	DSMZ_Platte28-A03_P812	PGA1_78p	13317	-	noncoding area between PGA1_78p00110 and PGA1_78p00120	none	-	503
2711	A4	28	DSMZ_Platte28-A04_P812	PGA1_c	2863922	-	PGA1_c27480	nitrate- and nitrite sensing domain-containing protein	-	438
2719	A5	28	DSMZ_Platte28-A05_P812	PGA1_c	1814547	-	noncoding area between PGA1_c17360 and PGA1_c17370	none	-	108
2727	A6	28	DSMZ_Platte28-A06_P812	PGA1_c	1430312	+	noncoding area between PGA1_c13830 and PGA1_c13840	none	-	252
2735	A7	28	DSMZ_Platte28-A07_P812	PGA1_c	3520670	-	noncoding area between PGA1_c33590 and PGA1_c33600	none	-	322
2743	A8	28	DSMZ_Platte28-A08_P812	PGA1_c	659407	+	PGA1_c06440	Uncharacterized protein conserved in bacteria	-	281
2751	A9	28	DSMZ_Platte28-A09_P812	PGA1_c	2303479	+	noncoding area between PGA1_c22190 and PGA1_c22200	none	-	604
2759	A10	28	DSMZ_Platte28-A10_P812	PGA1_c	2980002	-	PGA1_c28480	hybrid histidine kinase/response regulator	-	303
2767	A11	28	DSMZ_Platte28-A11_P812	PGA1_c	1549707	-	PGA1_c14920	transcription-repair-coupling factor Mfd	3.6.4.-	501
2775	A12	28	DSMZ_Platte28-A12_P812	PGA1_65p	29529	-	PGA1_65p00230	dTDP-4-dehydrorhamnose reductase RfbD	1.1.1.133	259	PGA1_c11970
2688	B1	28	DSMZ_Platte28-B01_812	PGA1_262p	105467	+	PGA1_262p00960	Prephenate dehydratase.	-	259
2696	B2	28	DSMZ_Platte28-B02_812	PGA1_c	968472	-	PGA1_c09450	DNA helicase II UvrD	3.6.4.12	462
2704	B3	28	DSMZ_Platte28-B03_P812	PGA1_c	20130	+	PGA1_c00190	lysE type translocator-like protein	-	292
2712	B4	28	DSMZ_Platte28-B04_P812	PGA1_c	1703388	-	PGA1_c16420	putative phospholipase / carboxylesterase	-	104
2720	B5	28	DSMZ_Platte28-B05_P812	PGA1_262p	3415	-	PGA1_262p00030	Glycosyl hydrolases family 16./Hemolysin-type calcium-binding repeat (2 copies).	-	379
2728	B6	28	DSMZ_Platte28-B06_P812	PGA1_c	1674080	+	PGA1_c16140	putative lipoprotein transport protein	-	507
2736	B7	28	DSMZ_Platte28-B07_P812	PGA1_c	566267	+	PGA1_c05540	transcriptional regulator, IclR family	-	372
2744	B8	28	DSMZ_Platte28-B08_P812	PGA1_c	2023403	+	PGA1_c19450	ABC-type sugar transport system, auxiliary component	-	516
2752	B9	28	DSMZ_Platte28-B09_P812	PGA1_262p	195362	-	PGA1_262p01780	transcriptional regulator, LysR family	-	267
2760	B10	28	DSMZ_Platte28-B10_P812	PGA1_262p	33164	+	PGA1_262p00290	putative transcriptional regulator	-	608
2768	B11	28	DSMZ_Platte28-B11_P812	PGA1_c	2717326	+	PGA1_c26120	FOG: Ankyrin repeat	-	246	PGA1_c11220
2776	B12	28	DSMZ_Platte28-B12_P812	PGA1_78p	68949	+	PGA1_78p00540	hypothetical protein	-	614
2689	C1	28	DSMZ_Platte28-C01_812	PGA1_262p	31292	+	PGA1_262p00270	transcriptional regulator, GntR family	-	414
2697	C2	28	DSMZ_Platte28-C02_812	PGA1_262p	260011	-	PGA1_262p02380	putative histidine transport system permease protein HisM	-	669
2705	C3	28	DSMZ_Platte28-C03_P812	PGA1_c	3232832	-	PGA1_c30970	hypothetical protein	-	399
2713	C4	28	DSMZ_Platte28-C04_P812	PGA1_c	3692174	-	PGA1_c35210	putative membrane-bound lytic murein transglycosylase A	3.2.1.-	540
2721	C5	28	DSMZ_Platte28-C05_P812	PGA1_c	896686	-	PGA1_c08690	hypothetical protein	-	257
2729	C6	28	DSMZ_Platte28-C06_P812	PGA1_c	2663092	-	PGA1_c25560	transcriptional regulator, LysR family	-	612
2737	C7	28	DSMZ_Platte28-C07_P812	PGA1_262p	225572	+	noncoding area between PGA1_262p02060 and PGA1_262p02070	none	-	529
2745	C8	28	DSMZ_Platte28-C08_P812	PGA1_262p	7538	+	PGA1_262p00060	putative glycosyl transferase	2.4.-	483
2753	C9	28	DSMZ_Platte28-C09_P812	PGA1_c	2024012	-	PGA1_c19450	ABC-type sugar transport system, auxiliary component	-	453
2761	C10	28	DSMZ_Platte28-C10_P812	PGA1_c	2554395	+	PGA1_c24520	Uncharacterized protein conserved in bacteria	-	608
2777	C12	28	DSMZ_Platte28-C12_P812	PGA1_c	212105	+	PGA1_c02350	inner membrane protein YfdC	-	497
2690	D1	28	DSMZ_Platte28-D01_812	PGA1_262p	104157	-	PGA1_262p00940	acyl-CoA dehydrogenase TdaE	-	641
2698	D2	28	DSMZ_Platte28-D02_812	PGA1_c	681096	+	PGA1_c06640	putative pyrimidine 5'-nucleotidase	-	446
2706	D3	28	DSMZ_Platte28-D03_P812	PGA1_262p	106266	+	noncoding area between PGA1_262p00960 and PGA1_262p00970	none	-	339
2722	D5	28	DSMZ_Platte28-D05_P812	PGA1_c	3803214	-	PGA1_c36350	imidazolonepropionase HutI	3.5.2.7	486
2730	D6	28	DSMZ_Platte28-D06_P812	PGA1_c	2817253	+	PGA1_c27010	hypothetical protein	-	484
2738	D7	28	DSMZ_Platte28-D07_P812	PGA1_262p	33164	+	PGA1_262p00290	putative transcriptional regulator	-	579
2746	D8	28	DSMZ_Platte28-D08_P812	PGA1_c	2270394	-	noncoding area between PGA1_c21870 and PGA1_c21880	none	-	427
2754	D9	28	DSMZ_Platte28-D09_P812	PGA1_c	1576206	+	PGA1_c15150	protein Usg	-	604
2762	D10	28	DSMZ_Platte28-D10_P812	PGA1_c	1440610	-	PGA1_c13920	cyclopropane-fatty-acyl-phospholipid synthase Cfa	2.1.1.79	501
2770	D11	28	DSMZ_Platte28-D11_P812	PGA1_c	2827052	-	PGA1_c27130	putative HTH-type transcriptional regulator	-	584
2778	D12	28	DSMZ_Platte28-D12_P812	PGA1_c	2658690	-	PGA1_c25530	transcriptional regulator, AraC family	-	392
2699	E2	28	DSMZ_Platte28-E02_812	PGA1_c	3804329	+	PGA1_c36360	putative formiminoglutamate deiminase	-	481
2707	E3	28	DSMZ_Platte28-E03_P812	PGA1_c	3483907	-	PGA1_c33250	Uncharacterized conserved protein	-	180
2715	E4	28	DSMZ_Platte28-E04_P812	PGA1_c	1215692	-	PGA1_c11740	rhomboid protein-like protein	-	612
2723	E5	28	DSMZ_Platte28-E05_P812	PGA1_c	701068	-	PGA1_c06810	putative dipeptide transport ATP-binding protein DppD	-	579
2731	E6	28	DSMZ_Platte28-E06_P812	PGA1_c	85699	-	PGA1_c00860	cystathionine beta-lyase PatB	4.4.1.8	472
2739	E7	28	DSMZ_Platte28-E07_P812	PGA1_c	2833042	-	PGA1_c27190	aldehyde dehydrogenase	-	324	PGA1_c23350
2747	E8	28	DSMZ_Platte28-E08_P812	PGA1_c	251310	+	noncoding area between PGA1_c02650 and PGA1_c02660	none	-	503
2755	E9	28	DSMZ_Platte28-E09_P812	PGA1_c	241124	-	PGA1_c02560	protocatechuate 3,4-dioxygenase beta chain	1.13.11.3	534
2763	E10	28	DSMZ_Platte28-E10_P812	PGA1_c	2968234	+	PGA1_c28370	putative homoserine/homoserine lactone efflux protein	-	529
2771	E11	28	DSMZ_Platte28-E11_P812	PGA1_c	913790	+	PGA1_c08840	hypothetical protein	-	407
2779	E12	28	DSMZ_Platte28-E12_P812	PGA1_262p	180205	-	noncoding area between PGA1_262p01640 and PGA1_262p01650	none	-	494	noncoding area between PGA1_262p02030 and PGA1_262p02040
2692	F1	28	DSMZ_Platte28-F01_812	PGA1_c	3642324	-	PGA1_c34710	glutaredoxin GrxC	-	255
2700	F2	28	DSMZ_Platte28-F02_812	PGA1_c	1122766	+	PGA1_c10860	putative ABC transporter, ATP binding protein	-	191	PGA1_c20060
2708	F3	28	DSMZ_Platte28-F03_P812	PGA1_c	1809739	-	PGA1_c17330	Predicted O-linked N-acetylglucosamine transferase, SPINDLY family	-	604
2716	F4	28	DSMZ_Platte28-F04_P812	PGA1_c	3224168	+	PGA1_c30870	hypothetical protein	-	243
2724	F5	28	DSMZ_Platte28-F05_P812	PGA1_c	1358583	-	PGA1_c13140	putative TRAP transporter extracellular solute binding protein, family 7	-	316
2732	F6	28	DSMZ_Platte28-F06_P812	PGA1_c	3232851	-	PGA1_c30970	hypothetical protein	-	462
2740	F7	28	DSMZ_Platte28-F07_P812	PGA1_c	2030471	+	noncoding area between PGA1_c19510 and PGA1_c19530	none	-	337
2748	F8	28	DSMZ_Platte28-F08_P812	PGA1_c	3013000	+	PGA1_c28740	putative aminotransferase class V, similar to cysteine desulfurase	-	435
2756	F9	28	DSMZ_Platte28-F09_P812	PGA1_c	396071	+	PGA1_c04100	sulfatase	-	444
2764	F10	28	DSMZ_Platte28-F10_P812	PGA1_c	299958	-	PGA1_c03100	putative aminoglycoside efflux pump	-	545
2772	F11	28	DSMZ_Platte28-F11_P812	PGA1_c	2521794	+	PGA1_c24180	LAO/AO transport system kinase ArgK	2.7.-	558
2693	G1	28	DSMZ_Platte28-G01_812	PGA1_c	2975480	-	PGA1_c28450	putative periplasmic dipeptide transport protein DppA	-	324
2701	G2	28	DSMZ_Platte28-G02_812	PGA1_c	2171764	+	noncoding area between PGA1_c20930 and PGA1_c20940	none	-	202
2709	G3	28	DSMZ_Platte28-G03_P812	PGA1_262p	93678	+	PGA1_262p00840	hypothetical protein	-	401
2717	G4	28	DSMZ_Platte28-G04_P812	PGA1_c	350062	+	PGA1_c03620	hypothetical protein	-	503
2725	G5	28	DSMZ_Platte28-G05_P812	PGA1_c	74264	+	PGA1_c00760	putative pyruvate dehydrogenase complex repressor	-	279
2733	G6	28	DSMZ_Platte28-G06_P812	PGA1_262p	166052	-	PGA1_262p01500	sarcosine oxidase subunit alpha	1.5.3.1	361
2741	G7	28	DSMZ_Platte28-G07_P812	PGA1_c	2746724	+	PGA1_c26380	ABC transporter, ATP-binding protein	-	344
2749	G8	28	DSMZ_Platte28-G08_P812	PGA1_c	1633488	-	PGA1_c15730	phosphate regulon transcriptional regulatory protein PhoB	-	176
2757	G9	28	DSMZ_Platte28-G09_P812	PGA1_c	248174	+	PGA1_c02630	putative long-chain-fatty-acid-CoA ligase	6.2.1.3	479
2773	G11	28	DSMZ_Platte28-G11_P812	PGA1_c	1047017	+	noncoding area between PGA1_c10120 and PGA1_c10130	none	-	401
2781	G12	28	DSMZ_Platte28-G12_P812	PGA1_c	3710361	-	PGA1_c35370	sensor histidine kinase RegB	2.7.13.3	427
2694	H1	28	DSMZ_Platte28-H01_812	PGA1_262p	143167	+	PGA1_262p01310	putative flavin-containing monooxygenase	-	571
2702	H2	28	DSMZ_Platte28-H02_812	PGA1_c	1549707	-	PGA1_c14920	transcription-repair-coupling factor Mfd	3.6.4.-	309	PGA1_c33120
2710	H3	28	DSMZ_Platte28-H03_P812	PGA1_c	3330401	+	PGA1_c31840	N-terminal double-transmembrane domain	-	459
2718	H4	28	DSMZ_Platte28-H04_P812	PGA1_c	3237134	+	noncoding area between PGA1_c31000 and PGA1_c31010	none	-	601
2726	H5	28	DSMZ_Platte28-H05_P812	PGA1_c	2003645	+	PGA1_c19270	NACHT domain.	-	534
2734	H6	28	DSMZ_Platte28-H06_P812	PGA1_c	1195346	+	PGA1_c11550	putative histidine transport system permease protein	-	580
2742	H7	28	DSMZ_Platte28-H07_P812	PGA1_c	3225181	+	noncoding area between PGA1_c30880 and PGA1_c30890	none	-	409
2750	H8	28	DSMZ_Platte28-H08_P812	PGA1_262p	106916	-	PGA1_262p00970	putative beta etherase TdaB	-	453
2758	H9	28	DSMZ_Platte28-H09_P812	PGA1_262p	222556	-	noncoding area between PGA1_262p02030 and PGA1_262p02040	none	-	597	PGA1_262p01640
2766	H10	28	DSMZ_Platte28-H10_P812	PGA1_c	1530154	+	PGA1_c14770	tRNA-dihydrouridine synthase DusB	-	599
2774	H11	28	DSMZ_Platte28-H11_P812	PGA1_c	1766937	+	PGA1_c16930	molybdopterin biosynthesis protein MoeA	2.10.1.1	477
2789	A2	29	DSMZ_Platte29-A02_812	PGA1_c	3284395	-	PGA1_c31430	branched-chain amino acid transport system ATP-binding protein	-	172
2797	A3	29	DSMZ_Platte29-A03_P812	PGA1_c	2199802	-	PGA1_c21250	aspartate aminotransferase AatA	2.6.1.1	457
2805	A4	29	DSMZ_Platte29-A04_P812	PGA1_c	927382	+	PGA1_c09000	ribosomal large subunit pseudouridine synthase D	5.4.99.23	268
2813	A5	29	DSMZ_Platte29-A05_P812	PGA1_262p	250967	+	PGA1_262p02290	sugar isomerase-like protein	-	374
2821	A6	29	DSMZ_Platte29-A06_P812	PGA1_c	3228985	-	noncoding area between PGA1_c30920 and PGA1_c30930	none	-	364
2829	A7	29	DSMZ_Platte29-A07_P812	PGA1_c	215975	+	PGA1_c02380	hypothetical protein	-	580
2837	A8	29	DSMZ_Platte29-A08_P812	PGA1_c	3784018	+	PGA1_c36140	D-3-phosphoglycerate dehydrogenase SerA	1.1.1.95	174
2845	A9	29	DSMZ_Platte29-A09_P812	PGA1_c	1421389	-	PGA1_c13760	D-alanine--poly(phosphoribitol) ligase subunit	6.1.1.13	412
2853	A10	29	DSMZ_Platte29-A10_P812	PGA1_c	1631032	-	PGA1_c15710	acyl-CoA dehydrogenase	1.3.8.6	219
2861	A11	29	DSMZ_Platte29-A11_P812	PGA1_c	598997	-	noncoding area between PGA1_c05840 and PGA1_c05850	none	-	137
2782	B1	29	DSMZ_Platte29-B01_812	PGA1_c	2198652	-	PGA1_c21250	aspartate aminotransferase AatA	2.6.1.1	436
2790	B2	29	DSMZ_Platte29-B02_812	PGA1_262p	215608	-	PGA1_262p01960	hypothetical protein	-	451
2798	B3	29	DSMZ_Platte29-B03_P812	PGA1_c	3232912	-	PGA1_c30970	hypothetical protein	-	294
2806	B4	29	DSMZ_Platte29-B04_P812	PGA1_c	1217494	-	PGA1_c11750	bifunctional protein PutA	1.5.5.2;1.2.1.88	521
2814	B5	29	DSMZ_Platte29-B05_P812	PGA1_c	1847867	+	PGA1_c17620	Uncharacterized conserved protein	-	532
2822	B6	29	DSMZ_Platte29-B06_P812	PGA1_c	1702856	-	noncoding area between PGA1_c16410 and PGA1_c16420	none	-	448
2830	B7	29	DSMZ_Platte29-B07_P812	PGA1_262p	213955	-	PGA1_262p01940	Uncharacterized conserved protein	-	405
2838	B8	29	DSMZ_Platte29-B08_P812	PGA1_c	3340995	+	noncoding area between PGA1_c31870 and PGA1_c31880	none	-	196
2846	B9	29	DSMZ_Platte29-B09_P812	PGA1_c	1645724	-	PGA1_c15860	phospho-2-dehydro-3-deoxyheptonate aldolase AroH	2.5.1.54	433
2854	B10	29	DSMZ_Platte29-B10_P812	PGA1_c	2660924	-	PGA1_c25540	dimethylglycine dehydrogenase DmgdH	1.5.8.4	370
2862	B11	29	DSMZ_Platte29-B11_P812	PGA1_c	1143219	-	PGA1_c11040	dnaK suppressor protein DksA	-	342
2870	B12	29	DSMZ_Platte29-B12_P812	PGA1_c	536799	-	PGA1_c05350	dimodular nonribosomal peptide synthetase	-	113
2783	C1	29	DSMZ_Platte29-C01_812	PGA1_c	3081555	-	PGA1_c29480	putative inner membrane transport protein	-	464
2791	C2	29	DSMZ_Platte29-C02_812	PGA1_c	2305064	-	noncoding area between PGA1_c22200 and PGA1_c22210	none	-	359
2799	C3	29	DSMZ_Platte29-C03_P812	PGA1_c	1739869	+	PGA1_c16710	extracellular solute-binding protein	-	599
2807	C4	29	DSMZ_Platte29-C04_P812	PGA1_c	2670535	-	PGA1_c25640	putative integrases/recombinase	-	562
2815	C5	29	DSMZ_Platte29-C05_P812	PGA1_65p	22822	-	PGA1_65p00170	putative capsular polysaccharide biosynthesis protein	-	453
2823	C6	29	DSMZ_Platte29-C06_P812	PGA1_c	3224934	-	noncoding area between PGA1_c30880 and PGA1_c30890	none	-	108
2831	C7	29	DSMZ_Platte29-C07_P812	PGA1_c	2272416	+	PGA1_c21890	transcriptional regulator, LysR family	-	592
2839	C8	29	DSMZ_Platte29-C08_P812	PGA1_c	3065764	-	PGA1_c29310	glycerophosphoryl diester phosphodiesterase-like protein	-	479
2847	C9	29	DSMZ_Platte29-C09_P812	PGA1_c	1788083	-	PGA1_c17090	HTH-type transcriptional regulator, LysR family	-	320
2855	C10	29	DSMZ_Platte29-C10_P812	PGA1_65p	11484	-	PGA1_65p00080	putative glycosyl transferase	-	538
2864	D11	29	DSMZ_Platte29-C11_P812	PGA1_c	1424856	-	PGA1_c13780	D-alanine--poly(phosphoribitol) ligase subunit	6.1.1.13	586
2871	C12	29	DSMZ_Platte29-C12_P812	PGA1_c	2023236	-	noncoding area between PGA1_c19430 and PGA1_c19450	none	-	508
2784	D1	29	DSMZ_Platte29-D01_812	PGA1_c	3414648	-	PGA1_c32570	putative branched-chain amino acid transport system	-	178
2800	D3	29	DSMZ_Platte29-D03_P812	PGA1_c	250403	+	PGA1_c02650	Zn-dependent hydrolases, including glyoxylases	-	130
2808	D4	29	DSMZ_Platte29-D04_P812	PGA1_c	1220850	+	noncoding area between PGA1_c11770 and PGA1_c11780	none	-	267
2816	D5	29	DSMZ_Platte29-D05_P812	PGA1_c	2307684	+	PGA1_c22230	hypothetical protein	-	294
2824	D6	29	DSMZ_Platte29-D06_P812	PGA1_c	3231268	-	PGA1_c30950	hypothetical protein	-	291
2840	D8	29	DSMZ_Platte29-D08_P812	PGA1_c	1927519	+	PGA1_c18480	hypothetical protein	-	165
2848	D9	29	DSMZ_Platte29-D09_P812	PGA1_c	3270457	-	PGA1_c31300	ABC transporter ATP-binding protein	3.6.3.31	377
2863	C11	29	DSMZ_Platte29-D11_P812	PGA1_65p	55162	+	PGA1_65p00400	ABC transporter, ATP-binding protein	-	394
2785	E1	29	DSMZ_Platte29-E01_812	PGA1_c	2730974	+	noncoding area between PGA1_c26220 and PGA1_c26230	none	-	549
2793	E2	29	DSMZ_Platte29-E02_812	PGA1_c	1722176	-	PGA1_c16580	CheR and CheB-like domain-containing protein	2.1.1.80;3.1.1.61	396
2801	E3	29	DSMZ_Platte29-E03_P812	PGA1_c	2027399	-	PGA1_c19490	ABC transporter, inner-membrane protein	-	148
2809	E4	29	DSMZ_Platte29-E04_P812	PGA1_c	3771600	+	noncoding area between PGA1_c36050 and PGA1_c36060	none	-	553
2817	E5	29	DSMZ_Platte29-E05_P812	PGA1_c	2001198	-	PGA1_c19270	NACHT domain.	-	76.8
2825	E6	29	DSMZ_Platte29-E06_P812	PGA1_c	932487	+	PGA1_c09040	putative adenylyltransferase ThiF	-	309
2833	E7	29	DSMZ_Platte29-E07_P812	PGA1_65p	14296	+	PGA1_65p00090	Uncharacterized conserved protein	-	100
2841	E8	29	DSMZ_Platte29-E08_P812	PGA1_c	1143246	-	PGA1_c11040	dnaK suppressor protein DksA	-	134
2849	E9	29	DSMZ_Platte29-E09_P812	PGA1_c	750685	-	PGA1_c07290	transcriptional regulator, lacI family	-	470
2857	E10	29	DSMZ_Platte29-E10_P812	PGA1_c	2022770	-	PGA1_c19430	putative membrane dipeptidase	3.4.13.19	542
2865	E11	29	DSMZ_Platte29-E11_P812	PGA1_c	2890010	+	PGA1_c27720	ATPases involved in chromosome partitioning	-	217
2873	E12	29	DSMZ_Platte29-E12_P812	PGA1_c	3793805	+	noncoding area between PGA1_c36250 and PGA1_c36270	none	-	444
2786	F1	29	DSMZ_Platte29-F01_812	PGA1_c	2026786	+	PGA1_c19480	ABC transporter, inner-membrane protein	-	592
2794	F2	29	DSMZ_Platte29-F02_812	PGA1_c	2632741	+	PGA1_c25290	hypothetical protein	-	529
2802	F3	29	DSMZ_Platte29-F03_P812	PGA1_c	1745797	-	PGA1_c16740	diguanylate cyclase domain-containing transport protein	-	346
2810	F4	29	DSMZ_Platte29-F04_P812	PGA1_c	3668748	+	PGA1_c34970	peptide methionine sulfoxide reductase MsrA	1.8.4.11	139
2818	F5	29	DSMZ_Platte29-F05_P812	PGA1_c	2026925	+	PGA1_c19480	ABC transporter, inner-membrane protein	-	259	PGA1_c00870
2826	F6	29	DSMZ_Platte29-F06_P812	PGA1_c	2213641	-	PGA1_c21370	hypothetical protein	-	257
2834	F7	29	DSMZ_Platte29-F07_P812	PGA1_65p	18346	-	PGA1_65p00130	putative amino-acid ABC transporter, ATP-binding protein	3.6.3.-	571
2842	F8	29	DSMZ_Platte29-F08_P812	PGA1_c	2080626	+	PGA1_c20050	hypothetical protein	-	512
2850	F9	29	DSMZ_Platte29-F09_P812	PGA1_c	871744	-	PGA1_c08420	putative 3-hydroxyacyl-CoA dehydrogenase	1.1.1.108	582
2858	F10	29	DSMZ_Platte29-F10_P812	PGA1_c	2048913	+	PGA1_c19740	hypothetical protein	-	95.3
2866	F11	29	DSMZ_Platte29-F11_P812	PGA1_c	446892	+	PGA1_c04540	putative d-galactonate dehydratase	-	440
2874	F12	29	DSMZ_Platte29-F12_P812	PGA1_c	3085420	+	PGA1_c29510	Sulfotransferase family.	-	508
2795	G2	29	DSMZ_Platte29-G02_812	PGA1_c	1633802	-	PGA1_c15740	phosphate transport system protein PhoU	-	649
2803	G3	29	DSMZ_Platte29-G03_P812	PGA1_c	1814064	+	noncoding area between PGA1_c17360 and PGA1_c17370	none	-	505
2811	G4	29	DSMZ_Platte29-G04_P812	PGA1_c	540403	-	PGA1_c05370	polyketide synthase	-	553
2819	G5	29	DSMZ_Platte29-G05_P812	PGA1_c	3584867	-	PGA1_c34210	Acyl-CoA synthetase (NDP forming)	-	222
2827	G6	29	DSMZ_Platte29-G06_P812	PGA1_c	1730522	-	PGA1_c16630	PAP2 superfamily.	-	425
2835	G7	29	DSMZ_Platte29-G07_P812	PGA1_c	3236610	+	PGA1_c31000	hypothetical protein	-	211
2843	G8	29	DSMZ_Platte29-G08_P812	PGA1_78p	7283	+	PGA1_78p00050	peroxidase/catalase HPI	1.11.1.21	582
2851	G9	29	DSMZ_Platte29-G09_P812	PGA1_c	227798	-	PGA1_c02460	hypothetical protein	-	586
2859	G10	29	DSMZ_Platte29-G10_P812	PGA1_c	951866	+	PGA1_c09310	transcription regulator, AraC family	-	466
2867	G11	29	DSMZ_Platte29-G11_P812	PGA1_c	1688137	-	PGA1_c16260	putative membrane dipeptidase	3.4.13.19	231	PGA1_c19950
2875	G12	29	DSMZ_Platte29-G12_P812	PGA1_c	3729101	+	PGA1_c35560	chemotaxis protein MotB-like protein	-	363
2788	H1	29	DSMZ_Platte29-H01_812	PGA1_c	96813	-	PGA1_c01010	guanosine-3',5'-bis(diphosphate) 3'-pyrophosphohydrolase SpoT	2.7.6.5	544
2804	H3	29	DSMZ_Platte29-H03_P812	PGA1_c	2616443	+	PGA1_c25130	Methylase involved in ubiquinone/menaquinone biosynthesis	-	374
2812	H4	29	DSMZ_Platte29-H04_P812	PGA1_c	2991897	-	PGA1_c28540	dTDP-D-glucose 4,6-dehydratase-like protein	4.2.1.46	584
2820	H5	29	DSMZ_Platte29-H05_P812	PGA1_c	228344	-	noncoding area between PGA1_c02460 and PGA1_c02470	none	-	405
2828	H6	29	DSMZ_Platte29-H06_P812	PGA1_c	1701029	-	PGA1_c16400	HNH endonuclease	-	368	PGA1_262p01710
2836	H7	29	DSMZ_Platte29-H07_P812	PGA1_c	3232991	-	PGA1_c30970	hypothetical protein	-	80.5
2844	H8	29	DSMZ_Platte29-H08_P812	PGA1_262p	210015	+	PGA1_262p01900	hypothetical protein	-	279
2852	H9	29	DSMZ_Platte29-H09_P812	PGA1_c	3524495	+	PGA1_c33630	malonyl CoA-acyl carrier protein transacylase-like protein	-	538
2860	H10	29	DSMZ_Platte29-H10_P812	PGA1_c	1784001	-	PGA1_c17080	pyruvate ferredoxin/flavodoxin oxidoreductase-like protein	1.2.7.8	148
2868	H11	29	DSMZ_Platte29-H11_P812	PGA1_c	1615363	-	PGA1_c15520	gamma-glutamyl phosphate reductase ProA	1.2.1.41	412
2883	A2	30	DSMZ_Platte30-A02_812	PGA1_c	31953	-	PGA1_c00300	guanidinobutyrase	3.5.3.11	333	PGA1_c00880
2891	A3	30	DSMZ_Platte30-A03_P812	PGA1_c	3234190	+	PGA1_c30970	hypothetical protein	-	545
2899	A4	30	DSMZ_Platte30-A04_P812	PGA1_c	367637	+	PGA1_c03820	purine nucleoside phosphorylase deoD-type	2.4.2.1	204
2907	A5	30	DSMZ_Platte30-A05_P812	PGA1_262p	193031	+	PGA1_262p01750	putative amidohydrolase	-	652
2915	A6	30	DSMZ_Platte30-A06_P812	PGA1_c	1651178	+	PGA1_c15910	putative branched-chain amino acid transport ATP-binding protein	-	259	PGA1_c07230
2923	A7	30	DSMZ_Platte30-A07_P812	PGA1_c	1605052	+	PGA1_c15410	hypothetical protein	-	174
2931	A8	30	DSMZ_Platte30-A08_P812	PGA1_c	3240885	-	PGA1_c31020	Protein of unknown function (DUF559).	-	276
2947	A10	30	DSMZ_Platte30-A10_P812	PGA1_c	3780719	+	PGA1_c36110	monofunctional biosynthetic peptidoglycan transglycosylase MtgA	2.4.1.-	448
[truncated: 1,981 more rows]

## Sheet: Suppl. Tab. S3B
Supplementary Table S3B - Transposon mutants with impaired motility
Tm Number	Well	Plate	Replicon	Insertion site	Orientation	Insertion locus	Annotation
368	C9	46	PGA1_c	3757862	+	NCR	none
405	D4	46	PGA1_c	3729202	-	NCR	none
697	B4	54	PGA1_c	1185821	+	NCR	none
743	F2	55	PGA1_c	2883969	-	NCR	none
744	H12	6	PGA1_262p	218431	-	PGA1_262p01990	Predicted permeases
782	G6	7	PGA1_c	110623	+	PGA1_c01160	sensor protein ChvG
796	C1	8	PGA1_c	109991	+	PGA1_c01160	sensor protein ChvG
1034	H2	34	PGA1_c	110188	+	PGA1_c01160	sensor protein ChvG
1073	A1	46	PGA1_c	109401	+	PGA1_c01160	sensor protein ChvG
1278	F4	52	PGA1_c	110669	+	PGA1_c01160	sensor protein ChvG
1342	H4	52	PGA1_c	110669	+	PGA1_c01160	sensor protein ChvG
1378	B7	47	PGA1_c	282107	-	PGA1_c02930	OmpA domain-containing protein
1440	B8	47	PGA1_c	282989	-	PGA1_c02930	OmpA domain-containing protein
1593	E9	46	PGA1_c	386313	+	PGA1_c03990	putative peptidase M22
1597	A4	47	PGA1_c	691442	-	PGA1_c06730	Predicted hydrolases or acyltransferases (alpha/beta hydrolase superfamily)
1631	F10	46	PGA1_c	766780	-	PGA1_c07420	extracellular solute-binding protein
1897	E7	44	PGA1_c	878684	-	PGA1_c08510	RNA polymerase sigma factor (ECF01 subgroup, ECF20 subgroup)
1944	B6	47	PGA1_c	879287	+	PGA1_c08510	RNA polymerase sigma factor (ECF01 subgroup, ECF20 subgroup)
2118	E9	13	PGA1_c	1049973	-	PGA1_c10140	acetylornithine deacetylase ArgE
2235	G6	33	PGA1_c	1481008	+	PGA1_c14260	peptidase M50
2236	E11	46	PGA1_c	1481494	+	PGA1_c14260	peptidase M50
2332	E6	47	PGA1_c	1480476	-	PGA1_c14260	peptidase M50
2420	B5	46	PGA1_c	1490820	+	PGA1_c14360	cell cycle response regulator
2470	C6	46	PGA1_c	1490614	-	PGA1_c14360	cell cycle response regulator
2494	D5	46	PGA1_c	1490594	+	PGA1_c14360	cell cycle response regulator
2607	B4	46	PGA1_c	1536306	+	PGA1_c14810	nitrogen assimilation regulatory protein NtrX
2630	E2	46	PGA1_c	1536964	+	PGA1_c14810	nitrogen assimilation regulatory protein NtrX
2664	E3	46	PGA1_c	1536306	+	PGA1_c14810	nitrogen assimilation regulatory protein NtrX
2665	E7	46	PGA1_c	1536639	-	PGA1_c14810	nitrogen assimilation regulatory protein NtrX
2884	G2	46	PGA1_c	1536964	+	PGA1_c14810	nitrogen assimilation regulatory protein NtrX
2893	G7	46	PGA1_c	1536639	-	PGA1_c14810	nitrogen assimilation regulatory protein NtrX
3068	G10	46	PGA1_c	1537176	+	PGA1_c14810	nitrogen assimilation regulatory protein NtrX
3203	C3	47	PGA1_c	1536668	+	PGA1_c14810	nitrogen assimilation regulatory protein NtrX
3266	D7	47	PGA1_c	1536803	+	PGA1_c14810	nitrogen assimilation regulatory protein NtrX
3290	E5	47	PGA1_c	1536829	-	PGA1_c14810	nitrogen assimilation regulatory protein NtrX
3361	F5	47	PGA1_c	1536829	-	PGA1_c14810	nitrogen assimilation regulatory protein NtrX
3370	H1	47	PGA1_c	1536892	+	PGA1_c14810	nitrogen assimilation regulatory protein NtrX
3398	H2	25	PGA1_c	1587259	-	PGA1_c15240	two-component system histidine kinase / response regulator
3456	A8	46	PGA1_c	1588018	-	PGA1_c15240	two-component system histidine kinase / response regulator
3505	E10	46	PGA1_c	1587794	-	PGA1_c15240	two-component system histidine kinase / response regulator
3531	E12	46	PGA1_c	1588154	+	PGA1_c15240	two-component system histidine kinase / response regulator
3550	C8	52	PGA1_c	1586317	-	PGA1_c15240	two-component system histidine kinase / response regulator
3592	A3	46	PGA1_c	1616228	-	PGA1_c15530	Uncharacterized protein conserved in bacteria
3605	C7	46	PGA1_c	1615870	-	PGA1_c15530	Uncharacterized protein conserved in bacteria
3775	G12	46	PGA1_c	1615820	-	PGA1_c15530	Uncharacterized protein conserved in bacteria
3876	G1	47	PGA1_c	1621312	-	PGA1_c15590	putative transcriptional activator protein
3948	B11	46	PGA1_c	1636538	+	PGA1_c15760	putative phosphate transport system permease protein PstA
4240	H5	34	PGA1_c	1952268	+	PGA1_c18800	putative flagellar motor switch protein FliG
4378	E1	47	PGA1_c	1952343	-	PGA1_c18800	putative flagellar motor switch protein FliG
4380	G8	47	PGA1_c	1952036	-	PGA1_c18800	putative flagellar motor switch protein FliG
4382	A1	47	PGA1_c	2063939	+	PGA1_c19880	methyltransferase, HemK family
4384	G9	47	PGA1_c	2232547	-	PGA1_c21540	propionyl-CoA carboxylase alpha chain
4385	A2	14	PGA1_c	2466771	+	PGA1_c23640	Protein of unknown function (DUF1217).
4391	G9	14	PGA1_c	2466822	+	PGA1_c23640	Protein of unknown function (DUF1217).
4392	F3	46	PGA1_c	2540431	+	PGA1_c24340	phosphomannomutase/phosphoglucomutase AlgC
4393	G3	47	PGA1_c	2539992	+	PGA1_c24340	phosphomannomutase/phosphoglucomutase AlgC
4394	G5	47	PGA1_c	2539880	-	PGA1_c24340	phosphomannomutase/phosphoglucomutase AlgC
4395	C5	16	PGA1_c	2739395	+	PGA1_c26300	ABC transporter, ATP-binding protein
4396	C1	46	PGA1_c	2759984	+	PGA1_c26470	2-isopropylmalate synthase LeuA
4397	B9	46	PGA1_c	2831933	-	PGA1_c27180	putative glutamine synthetase
4398	H11	10	PGA1_c	2992410	-	PGA1_c28550	methyltransferase
4399	E12	36	PGA1_c	3458593	+	PGA1_c33000	polyribonucleotide nucleotidyltransferase Pnp
4400	D6	46	PGA1_c	3458609	-	PGA1_c33000	polyribonucleotide nucleotidyltransferase Pnp
4401	E7	47	PGA1_c	3479370	+	PGA1_c33200	putative serine-protein kinase (anti-sigma-B factor)
4402	A5	46	PGA1_c	3630059	+	PGA1_c34590	putative peptidylprolyl isomerase
4404	D10	47	PGA1_c	3638540	-	PGA1_c34660	putative extracellular solute-binding protein
4407	C3	46	PGA1_c	3680156	-	PGA1_c35070	chromosome-partitioning protein ParB
4408	C7	47	PGA1_c	3699813	+	PGA1_c35310	double strand break repair helicase AddA
4410	E5	46	PGA1_c	3720145	-	PGA1_c35490	putative O-sialoglycoprotein endopeptidase
4412	B10	46	PGA1_c	3725017	-	PGA1_c35540	alcohol dehydrogenase AlkJ
4416	A3	35	PGA1_c	3728755	+	PGA1_c35560	chemotaxis protein MotB-like protein
4417	B2	46	PGA1_c	3728506	+	PGA1_c35560	chemotaxis protein MotB-like protein
4418	B3	46	PGA1_c	3728507	+	PGA1_c35560	chemotaxis protein MotB-like protein
4418	D2	46	PGA1_c	3728506	+	PGA1_c35560	chemotaxis protein MotB-like protein
4419	G7	3	PGA1_c	3730174	+	PGA1_c35570	flagellar hook protein FlgE
4420	D12	3	PGA1_c	3729386	+	PGA1_c35570	flagellar hook protein FlgE
4421	E11	7	PGA1_c	3729861	+	PGA1_c35570	flagellar hook protein FlgE
4424	C3	23	PGA1_c	3730348	+	PGA1_c35570	flagellar hook protein FlgE
4425	D3	23	PGA1_c	3730348	+	PGA1_c35570	flagellar hook protein FlgE
4426	B8	46	PGA1_c	3729723	-	PGA1_c35570	flagellar hook protein FlgE
4427	D8	46	PGA1_c	3729723	-	PGA1_c35570	flagellar hook protein FlgE
4428	F7	46	PGA1_c	3730059	+	PGA1_c35570	flagellar hook protein FlgE
4429	F8	46	PGA1_c	3729746	+	PGA1_c35570	flagellar hook protein FlgE
4430	H8	46	PGA1_c	3729815	+	PGA1_c35570	flagellar hook protein FlgE
4431	F6	46	PGA1_c	3731763	+	PGA1_c35580	flagellar hook-associated protein FlgK
4432	G8	46	PGA1_c	3731261	-	PGA1_c35580	flagellar hook-associated protein FlgK
4433	C2	47	PGA1_c	3731693	+	PGA1_c35580	flagellar hook-associated protein FlgK
4434	B12	21	PGA1_c	3732046	+	PGA1_c35590	Flagellin and related hook-associated proteins
4435	A7	46	PGA1_c	3732105	-	PGA1_c35590	Flagellin and related hook-associated proteins
4436	D11	46	PGA1_c	3732800	+	PGA1_c35590	Flagellin and related hook-associated proteins
4437	B9	25	PGA1_c	3733501	-	PGA1_c35600	flagellar P-ring protein FlgI
4440	D8	37	PGA1_c	3733227	-	PGA1_c35600	flagellar P-ring protein FlgI
4441	B12	46	PGA1_c	3733234	-	PGA1_c35600	flagellar P-ring protein FlgI
4442	D1	46	PGA1_c	3733716	-	PGA1_c35600	flagellar P-ring protein FlgI
4443	F9	46	PGA1_c	3733623	+	PGA1_c35600	flagellar P-ring protein FlgI
4444	C4	47	PGA1_c	3733119	-	PGA1_c35600	flagellar P-ring protein FlgI
4445	D9	47	PGA1_c	3735128	+	PGA1_c35610	flagellar biosynthetic protein FliP
4446	F7	35	PGA1_c	3735981	-	PGA1_c35630	putative flagellar biosynthesis protein
4447	E1	13	PGA1_c	3736272	+	PGA1_c35640	flagellar M-ring protein FliF
4449	F3	24	PGA1_c	3737426	-	PGA1_c35640	flagellar M-ring protein FliF
4451	C3	30	PGA1_c	3737238	+	PGA1_c35640	flagellar M-ring protein FliF
4452	F1	32	PGA1_c	3737148	+	PGA1_c35640	flagellar M-ring protein FliF
4453	A10	37	PGA1_c	3736590	-	PGA1_c35640	flagellar M-ring protein FliF
4456	F5	46	PGA1_c	3736362	+	PGA1_c35640	flagellar M-ring protein FliF
4457	G4	46	PGA1_c	3736986	-	PGA1_c35640	flagellar M-ring protein FliF
4458	A10	16	PGA1_c	3738900	-	PGA1_c35660	hypothetical protein
4459	D12	46	PGA1_c	3738942	-	PGA1_c35660	hypothetical protein
4461	F12	46	PGA1_c	3738942	-	PGA1_c35660	hypothetical protein
4462	A7	10	PGA1_c	3739072	-	PGA1_c35670	Uncharacterized conserved protein
4464	C9	47	PGA1_c	3739020	+	PGA1_c35670	Uncharacterized conserved protein
4466	G11	52	PGA1_c	3740366	+	PGA1_c35680	chemotaxis protein MotA
4469	G2	27	PGA1_c	3742556	+	PGA1_c35690	hypothetical protein
4470	F5	27	PGA1_c	3741784	-	PGA1_c35690	hypothetical protein
4472	C12	46	PGA1_c	3741200	+	PGA1_c35690	hypothetical protein
4473	E6	46	PGA1_c	3741397	-	PGA1_c35690	hypothetical protein
4474	G6	47	PGA1_c	3741752	-	PGA1_c35690	hypothetical protein
4476	H6	47	PGA1_c	3741756	-	PGA1_c35690	hypothetical protein
4477	E1	46	PGA1_c	3743667	-	PGA1_c35700	putative transglycosylase, SLT family
4491	B4	35	PGA1_c	3745837	-	PGA1_c35710	flagellar biosynthetic protein FlhA
4492	B3	37	PGA1_c	3746015	+	PGA1_c35710	flagellar biosynthetic protein FlhA
4493	G9	55	PGA1_c	3744834	+	PGA1_c35710	flagellar biosynthetic protein FlhA
4495	F8	49	PGA1_c	3746302	+	PGA1_c35720	flagellar biosynthetic protein FliR
4499	E10	49	PGA1_c	3746302	+	PGA1_c35720	flagellar biosynthetic protein FliR
4500	G12	49	PGA1_c	3746302	+	PGA1_c35720	flagellar biosynthetic protein FliR
4501	F4	46	PGA1_c	3747729	-	PGA1_c35730	flagellar biosynthetic protein FlhB
4502	H9	47	PGA1_c	3747685	-	PGA1_c35730	flagellar biosynthetic protein FlhB
4503	B2	20	PGA1_c	3748576	+	PGA1_c35750	putative flagellar basal body-associated protein FliL
4504	B2	30	PGA1_c	3748796	-	PGA1_c35750	putative flagellar basal body-associated protein FliL
4506	C10	46	PGA1_c	3748673	+	PGA1_c35750	putative flagellar basal body-associated protein FliL
4516	H9	46	PGA1_c	3748673	+	PGA1_c35750	putative flagellar basal body-associated protein FliL
4518	F6	7	PGA1_c	3749091	-	PGA1_c35760	flagellar L-ring protein FlgH
4519	B12	25	PGA1_c	3750673	+	PGA1_c35780	flagellar basal-body rod protein FlgG
4522	B3	36	PGA1_c	3750674	-	PGA1_c35780	flagellar basal-body rod protein FlgG
4526	B6	46	PGA1_c	3750234	+	PGA1_c35780	flagellar basal-body rod protein FlgG
4527	B7	46	PGA1_c	3750209	+	PGA1_c35780	flagellar basal-body rod protein FlgG
4528	C5	47	PGA1_c	3750077	-	PGA1_c35780	flagellar basal-body rod protein FlgG
4529	A10	27	PGA1_c	3751217	-	PGA1_c35790	flagellar basal-body rod protein FlgF
4538	H5	46	PGA1_c	3751439	-	PGA1_c35790	flagellar basal-body rod protein FlgF
4546	G3	46	PGA1_c	3751630	+	PGA1_c35800	flagellar biosynthetic protein FliQ
4548	E7	53	PGA1_c	3751690	-	PGA1_c35800	flagellar biosynthetic protein FliQ
4550	A8	19	PGA1_c	3751893	+	PGA1_c35810	putative flagellar hook-basal body complex protein FliE
4551	E8	46	PGA1_c	3752014	+	PGA1_c35810	putative flagellar hook-basal body complex protein FliE
4553	H11	46	PGA1_c	3752253	+	PGA1_c35820	flagellar basal-body rod protein FlgC
4554	G5	16	PGA1_c	3753932	-	PGA1_c35840	flagellum-specific ATP synthase FliI
4558	H9	27	PGA1_c	3755803	-	PGA1_c35860	flagellar protein FlaF
4563	E8	39	PGA1_c	3755769	+	PGA1_c35860	flagellar protein FlaF
4566	H3	46	PGA1_c	3755705	+	PGA1_c35860	flagellar protein FlaF
4724	C6	47	PGA1_c	3755886	+	PGA1_c35860	flagellar protein FlaF
4739	E4	46	PGA1_c	3756130	+	PGA1_c35870	putative flagellin
4757	G9	46	PGA1_c	3756862	-	PGA1_c35870	putative flagellin
4974	D9	40	PGA1_c	3757349	-	PGA1_c35880	FlgN-like protein
4976	H1	46	PGA1_c	3757440	-	PGA1_c35880	FlgN-like protein
5003	A3	47	PGA1_c	3757396	-	PGA1_c35880	FlgN-like protein
5031	C9	36	PGA1_c	3758260	+	PGA1_c35900	putative flagellar hook-length control protein
5091	F6	41	PGA1_c	3758535	-	PGA1_c35900	putative flagellar hook-length control protein
5158	B10	47	PGA1_c	3759193	+	PGA1_c35900	putative flagellar hook-length control protein
5240	E8	47	PGA1_c	3759224	+	PGA1_c35900	putative flagellar hook-length control protein
5297	H12	46	PGA1_c	3759990	+	PGA1_c35910	putative flagellar hook capping protein

## Sheet: Suppl. Tab. S4
Supplementary Table S4 - Relative abundance of Proteins in the exoproteome of P. inhibens strains
Locus Tag	Name	wt_A	wt_B	wt_C	flgK_A	flgK_B	flgK_C	ctrA_A	ctrA_B	ctrA_C	CP1_A	CP1_B	CP1_C	CP2_A	CP2_B	CP2_C	CP3_A	CP3_B	CP3_C	CP4_A	CP4_B	CP4_C	motB_A	motB_B	motB_C	fliI_A	fliI_B	fliI_C	fliK_A	fliK_B	fliK_C
PGA1_262p00030	PGA1_262p00030 hypothetical protein 2983:4281 forward MW:46067	111.66	227.39	226.27	0	269.14	0	0	0	0	0	61.69	0	34.07	806.17	622.89	0	372.78	0	0	132.73	69.22	421.46	675.88	536.93	0	813.77	256.85	0	113.03	0
PGA1_262p00430	xylF D-xylose-binding periplasmic protein XylF 51827:52852 forward MW:35174	140.54	226.5	285.97	0	148.61	52.46	90.96	152.82	129.19	0	145.47	110.72	33.28	105.69	73.71	0	239.23	133.98	156.42	208.84	158.78	45.87	76.6	81.25	132.68	22.21	79.97	64.42	99.39	138.26
PGA1_262p00580	PGA1_262p00580 putative polysaccharide biosynthesis/export protein 66790:68163 reverse MW:49349	151.78	208.67	168.93	110.32	356	0	266.06	567.67	196.78	127.9	177.52	235.09	88.11	396.86	252.69	0	337.72	382.35	277.92	486.64	294.78	236.14	299.59	120.08	130.6	377.48	53.85	109.12	272.88	0
PGA1_262p00590	PGA1_262p00590 hypothetical protein 68198:68857 reverse MW:24480	0	0	0	0	0	0	30.03	29.63	0	0	0	0	0	0	0	0	0	0	0	0	0	0	0	0	0	0	0	0	0	0
PGA1_262p00640	PGA1_262p00640 hypothetical protein 74081:75160 forward MW:37128	285.22	313.94	274.6	120.51	186.84	210.75	191.91	362.59	339.63	318.19	417.24	391.82	270.65	261.32	342.44	0	337.26	289.28	218.17	309.63	293.6	158.19	388.69	283.06	344.93	272.89	261.5	277.55	283.42	276.61
PGA1_262p00650	PGA1_262p00650 putative lytic murein transglycosylase 75257:76432 reverse MW:41369	29.02	136.92	0	51.67	335.44	0	117.46	292.97	118.68	85.36	0	31.38	151.87	324.39	101.06	0	124.75	103.95	140.82	254	27.28	140.62	130.17	0	56.92	278.2	0	138.06	197.42	48.95
PGA1_262p00840	PGA1_262p00840 hypothetical protein 93186:94511 reverse MW:47201	0	0	0	0	0	0	0	0	0	0	0	0	0	0	0	0	0	0	48.67	25.93	0	0	0	0	0	0	0	0	0	0
PGA1_262p00850	PGA1_262p00850 putative sodium dependent symporter 94642:96099 reverse MW:50746	0	0	0	0	0	0	0	0	0	0	0	0	0	0	0	0	0	0	0	0	0	0	0	26.74	0	37.09	0	0	0	0
PGA1_262p00920	PGA1_262p00920 conserved hypothetical protein, related to peptidase M23 102488:103174 reverse MW:24696	0	0	0	0	0	0	0	0	0	0	0	0	0	0	0	0	0	0	0	26.43	0	0	0	0	0	0	0	0	0	0
PGA1_262p00930	PGA1_262p00930 hypothetical protein 103171:103752 reverse MW:20177	173.75	32.12	0	0	0	0	0	0	0	0	27.24	0	0	0	0	0	0	0	46.36	60.93	0	0	0	0	0	0	0	0	29.3	0
PGA1_262p01040	dppA periplasmic dipeptide transport protein precursor (dipeptide-binding protein) (DBP) 113738:115294 reverse MW:57378	0	246.3	86.15	0	206.74	0	52.35	133.94	0	0	64.08	0	0	0	0	0	53.92	0	62.94	65.95	0	0	26.73	0	0	62.04	0	0	60.86	0
PGA1_262p01050	PGA1_262p01050 hypothetical protein 115823:116746 forward MW:31813	684.9	592.5	607.1	317.87	587.08	417.97	511.5	641.26	464.88	650.93	672.59	647.66	685.67	579.13	667.59	367.52	580.4	600.57	596.67	606.82	560.42	598.25	630.35	432.83	655.65	578.53	446.06	519.62	624.62	565.54
PGA1_262p01060	PGA1_262p01060 hypothetical protein 116864:117352 forward MW:17664	0	0	0	0	0	0	0	0	0	0	0	0	0	0	0	0	0	0	0	27.67	0	0	0	0	0	0	0	0	0	0
PGA1_262p01140	PGA1_262p01140 hypothetical protein 122258:127435 forward MW:173112	86.3	175.22	221.33	0	31.98	0	33.73	273.25	49.48	325.79	266.73	141.78	170.6	322.03	220.8	0	223.72	47.64	89	303.79	281.2	198.38	341.72	182.83	88.45	316.36	140.02	73.38	66.02	0
PGA1_262p01590	PGA1_262p01590 hypothetical protein 176259:176930 forward MW:24422	0	0	0	0	0	0	0	0	0	0	0	0	0	0	0	0	0	0	0	0	0	0	0	0	0	0	0	0	0	0
PGA1_262p01700	PGA1_262p01700 putative ABC transporter, solute-binding protein 186439:187989 forward MW:56550	0	0	0	0	0	0	0	0	0	0	0	0	0	0	0	0	0	0	0	0	0	0	0	0	0	0	0	0	0	0
PGA1_262p01710	PGA1_262p01710 putative glutathione transport system permease protein 188005:188943 forward MW:33538	0	0	0	0	29.7	0	30.11	29.8	28.77	0	0	0	29.81	0	0	29.22	0	0	29.81	0	0	0	0	0	0	0	0	29.66	0	0
PGA1_262p01890	PGA1_262p01890 hypothetical protein 209396:209707 reverse MW:11790	0	0	0	0	0	0	0	0	0	0	0	0	0	0	0	0	0	0	0	0	0	0	0	0	0	0	0	0	0	0
PGA1_262p02090	PGA1_262p02090 response regulator receiver domain-containing protein 226474:226860 reverse MW:14182	0	0	0	0	0	0	0	0	0	0	0	0	0	0	0	0	0	0	0	0	0	0	0	0	0	0	0	0	0	0
PGA1_262p02130	PGA1_262p02130 response regulator receiver 230367:230741 reverse MW:13175	0	0	0	0	0	0	0	0	0	0	0	0	0	55.45	0	0	0	0	0	0	0	0	55.5	0	0	36.73	0	0	0	0
PGA1_262p02310	PGA1_262p02310 amidinotransferase 253003:253785 reverse MW:28099	0	0	0	0	0	0	0	0	0	0	0	0	0	0	0	0	0	0	0	0	0	0	0	0	0	0	0	0	0	0
PGA1_262p02360	PGA1_262p02360 putative histidine-binding periplasmic protein 258269:259048 forward MW:27028	0	0	0	0	0	0	0	0	0	0	0	0	0	0	0	0	0	0	68.93	72.89	0	26.46	0	0	0	0	0	0	0	0
PGA1_65p00060	PGA1_65p00060 putative regulatory protein, LuxR family 8266:9465 reverse MW:42767	0	0	0	0	0	0	0	0	0	0	0	0	0	0	0	0	0	0	0	0	0	0	0	0	0	0	0	0	0	0
PGA1_65p00110	PGA1_65p00110 putative amino-acid ABC transporter, periplasmic solute-binding protein 16255:17031 forward MW:27554	258.72	297.79	134.2	0	277.74	0	0	264.67	87.85	187.94	208.5	41.09	122.17	208.79	125.71	0	169.82	110.73	307.18	370.57	105.34	0	193.52	67.54	79.19	160.88	0	81.16	258.19	51.43
PGA1_65p00150	PGA1_65p00150 hypothetical protein 19049:19774 reverse MW:26420	37.46	69.21	31.3	30.58	83.6	34.41	45.95	177.89	29.47	28.74	0	70.9	34.56	105.33	34.72	0	78.83	34.89	30.73	93.01	41.34	0	120.89	34.84	0	88.54	34.45	0	88.29	34.87
PGA1_65p00200	PGA1_65p00200 putative polysaccharide biosynthesis/export protein 26175:27314 forward MW:40507	33.03	158.35	96.12	38.65	201.12	0	79.26	321.55	126.52	130.85	110.85	97.58	137.6	219.61	122.42	0	133.5	86.38	127.22	266.35	110.85	53.61	161.11	65.63	0	161.02	58.47	108.84	237.97	60.28
PGA1_65p00260	PGA1_65p00260 putative metallopeptidase 32575:34026 forward MW:51652	0	0	0	0	0	0	0	0	0	0	0	0	0	0	0	0	24.09	0	0	0	0	0	0	0	0	66.73	0	0	0	0
PGA1_65p00270	PGA1_65p00270 hypothetical protein 34095:36314 reverse MW:74117	0	0	0	0	0	0	0	0	0	0	0	0	0	130.17	0	0	0	0	0	0	0	0	0	0	0	0	0	0	0	0
PGA1_65p00350	PGA1_65p00350 hemolysin-like protein 46966:48567 forward MW:52655	314.87	288.3	333.81	199.28	329.4	429.89	369.7	340.49	429.66	285.52	342.51	373.07	191.84	310.82	407.44	126.17	289.82	353.48	284.56	281.28	351.93	256.86	231.34	324.45	184.17	313.2	415.65	186.98	277.84	412.5
PGA1_78p00060	PGA1_78p00060 hypothetical protein 8084:8437 forward MW:12479	0	0	0	0	0	0	0	0	0	0	0	0	0	0	0	0	0	0	0	0	0	0	0	0	0	0	0	0	0	0
PGA1_78p00120	PGA1_78p00120 aldehyde dehydrogenase 14064:15503 reverse MW:50249	0	0	0	0	0	0	0	0	0	0	0	0	0	0	0	0	0	0	0	31.16	0	0	0	0	0	0	0	0	0	0
PGA1_78p00300	gcvH glycine cleavage system protein GcvH 36262:36627 forward MW:13112	0	71.44	0	0	20.54	0	0	0	0	0	37.01	0	0	39.41	0	0	0	0	0	0	0	0	0	0	0	0	0	0	0	0
PGA1_78p00530	PGA1_78p00530 putative outer membrane protein 67736:68488 reverse MW:26709	0	0	0	0	0	0	0	0	0	0	0	0	0	0	0	0	0	0	0	50.06	0	0	49.13	0	0	0	0	0	0	0
PGA1_78p00590	PGA1_78p00590 hypothetical protein 73907:74776 reverse MW:31098	0	0	0	0	0	0	0	0	0	0	0	0	0	0	0	0	0	0	0	0	0	0	0	0	0	0	0	0	0	0
PGA1_c00080	PGA1_c00080 hypothetical protein 8984:9811 forward MW:27841	0	0	0	0	0	0	0	0	0	0	0	0	0	0	0	0	0	0	0	0	0	0	0	0	0	0	0	0	0	0
PGA1_c00500	rpmE 50S ribosomal protein L31 55187:55408 reverse MW:8143	0	0	0	0	26.1	0	0	0	0	0	0	0	0	0	0	0	0	0	0	0	0	0	28.02	0	0	38.06	0	0	0	0
PGA1_c00510	rplS 50S ribosomal protein L19 55420:55791 reverse MW:13649	44.24	40.11	46.59	0	27.05	0	0	0	0	81.63	0	50.49	0	60.02	91.13	0	74.83	35.25	40.85	55.24	0	113.47	113.1	45.62	0	103.04	0	0	62.18	0
PGA1_c00540	rimM putative 16S rRNA-processing protein RimM 57996:58499 reverse MW:17920	0	0	0	0	0	0	0	0	0	0	0	0	0	0	0	0	0	0	0	0	0	0	0	0	0	0	0	0	0	0
PGA1_c00570	rpsP 30S ribosomal protein S16 59296:59655 reverse MW:13391	0	0	0	0	0	0	0	0	0	0	0	0	0	0	0	0	0	0	0	0	0	0	34.53	0	0	0	0	0	0	0
PGA1_c00790	PGA1_c00790 hypothetical protein 78604:79071 forward MW:17578	33.56	136.97	155.14	0	47.98	36.32	112.17	53.77	75.69	34.34	124.71	181.25	0	51.93	114.07	43.84	88.88	131.84	38.02	84.84	174.94	32.79	43.54	115.97	0	76.63	48.21	0	54.98	125.35
PGA1_c00810	PGA1_c00810 putative lytic murein transglycosylase 79565:80737 reverse MW:43117	0	0	0	0	0	0	0	0	0	0	0	0	0	0	0	0	0	0	0	0	0	0	0	0	0	0	0	0	0	0
PGA1_c00860	patB cystathionine beta-lyase PatB 84883:86055 reverse MW:43647	0	0	0	0	0	0	0	0	0	0	0	0	0	0	0	0	0	0	0	0	0	0	0	0	0	0	0	0	0	0
PGA1_c01030	pdxJ pyridoxine 5'-phosphate synthase PdxJ 97681:98442 forward MW:27487	0	0	0	0	0	0	0	0	0	0	0	0	0	0	0	0	0	0	0	0	0	0	0	0	0	0	0	0	0	0
PGA1_c01100	PGA1_c01100 hypothetical protein 102466:102870 reverse MW:14430	0	33.68	0	0	0	0	0	0	0	0	28.38	0	0	0	0	0	79.3	0	49.14	0	26.94	28.07	27.27	0	0	0	0	0	0	0
PGA1_c01140	pckA phosphoenolpyruvate carboxykinase 106635:108233 reverse MW:58474	0	0	0	0	0	0	0	0	0	0	0	0	0	0	0	0	0	0	0	0	0	0	0	0	0	0	0	0	0	0
PGA1_c01240	etfA electron transfer flavoprotein subunit alpha 116001:116927 reverse MW:31150	0	0	0	0	0	0	0	0	0	0	0	0	0	0	0	0	0	0	0	0	0	0	0	0	0	0	0	0	0	0
PGA1_c01250	etfB electron transfer flavoprotein subunit beta 116927:117685 reverse MW:26748	0	0	0	0	0	0	0	0	0	0	0	0	0	28.51	0	0	0	0	0	0	0	0	0	0	0	29.02	0	0	0	0
PGA1_c01260	PGA1_c01260 putative cobalamin adenosyltransferase 118019:118591 reverse MW:20660	0	0	0	0	0	0	0	0	0	0	0	0	0	0	0	0	0	0	0	0	0	0	0	0	0	0	0	0	0	0
PGA1_c01310	PGA1_c01310 hypothetical protein 123224:123835 forward MW:21615	42.48	0	35.76	0	27.81	0	0	0	0	0	0	0	0	38.12	0	0	0	0	0	37.95	33.72	0	0	0	0	0	0	0	33.81	0
PGA1_c01320	tuf1 elongation factor Tu 124097:125272 forward MW:42776	190.53	117.64	0	0	27.9	0	0	52.78	0	29.46	66.69	0	0	226.68	27.89	0	107.09	0	0	153.23	52.14	0	223.49	38.44	0	165.57	0	0	27.74	0
PGA1_c01370	nusG transcription antitermination protein NusG 129738:130271 forward MW:20020	0	0	0	0	0	0	0	0	0	0	0	0	0	0	0	0	0	0	0	0	0	0	29.12	0	0	0	0	0	0	0
PGA1_c01380	rplK 50S ribosomal protein L11 130918:131343 forward MW:14989	0	30.85	0	0	0	0	0	36.74	0	0	0	0	0	61.12	0	0	0	0	0	35.65	34.23	0	0	0	0	0	0	0	0	0
PGA1_c01410	rplJ 50S ribosomal protein L10 132432:133007 forward MW:20059	0	0	0	0	0	0	0	0	0	0	0	0	0	0	0	0	0	0	0	0	0	0	0	0	0	0	0	0	0	0
PGA1_c01420	rplL 50S ribosomal protein L7/L12 133089:133463 forward MW:12703	0	112.2	65.06	0	0	0	0	0	0	0	99.54	0	0	84.03	77.78	0	69.85	55.9	0	86.72	85.96	0	58.09	96.87	0	0	69.43	0	0	0
PGA1_c01490	rpsL 30S ribosomal protein S12 145658:146029 forward MW:14152	0	0	0	0	0	0	0	0	0	27.33	0	0	0	0	0	0	0	0	0	0	0	31.96	0	0	0	0	0	0	34.42	0
PGA1_c01500	rpsG 30S ribosomal protein S7 146045:146515 forward MW:17931	67.47	51.66	0	0	71.04	0	0	0	0	41.55	0	0	0	0	54.93	0	0	0	0	0	40.46	43.8	91.98	52.51	0	74.16	0	0	27.75	0
PGA1_c01510	fusA elongation factor G 146534:148654 forward MW:77821	30.5	139.07	0	0	132.8	0	0	208.78	0	123.95	150.54	0	0	456.57	102.77	0	216.08	0	0	259.73	79.34	81.19	390.52	60.04	0	407.86	0	0	242.47	0
PGA1_c01540	rpsJ 30S ribosomal protein S10 151618:151938 forward MW:12032	0	0	55.06	0	37.44	0	0	0	0	0	0	0	0	43.34	0	0	30.56	0	0	35.42	0	0	38.2	33.26	0	40.6	0	0	33.76	31.43
PGA1_c01550	rplC 50S ribosomal protein L3 151956:152669 forward MW:24916	0	0	47.76	0	0	0	0	0	0	0	50.36	0	0	125.7	81.95	0	90.66	29.72	0	35.36	48.21	0	89.19	53.34	0	261.71	28.94	0	49.13	0
PGA1_c01560	rplD 50S ribosomal protein L4 152666:153283 forward MW:22372	77.95	0	72.57	0	59.3	0	0	0	0	0	148.78	31.19	43.98	120.12	167.25	0	191.94	86.37	0	45.51	48.98	30.53	147.03	58.31	0	164.34	73.65	0	45.99	33.96
PGA1_c01570	rplW 50S ribosomal protein L23 153280:153576 forward MW:10709	0	0	0	0	0	0	0	0	0	0	36.22	0	0	0	0	0	0	0	0	0	32.93	0	0	0	0	0	0	28.74	0	0
PGA1_c01590	rplB 50S ribosomal protein L2 154859:155701 forward MW:30559	82.85	0	0	0	59.14	0	0	0	0	34.26	44.66	0	76.37	68.46	50.66	59.2	66.27	0	70.06	78.43	0	97.57	107.74	0	53.88	100.38	0	57.66	86.55	63.99
PGA1_c01620	rpsC 30S ribosomal protein S3 156367:157074 forward MW:26691	108.7	0	52.89	0	43.18	0	0	0	0	0	128.88	0	0	87.18	52.87	0	102.91	51.82	0	80.63	52.41	0	85.18	70.43	0	31.71	27.67	0	49.46	38.85
PGA1_c01630	rplP 50S ribosomal protein L16 157087:157500 forward MW:15594	0	0	0	0	0	0	0	0	0	0	0	0	0	0	0	0	0	0	0	0	0	0	0	0	0	0	0	0	0	0
PGA1_c01660	PGA1_c01660 hypothetical protein 158899:159243 forward MW:12304	0	0	27.55	0	29.35	0	0	85.2	0	0	31.89	0	0	0	0	0	30.18	0	0	0	29.55	0	36.09	0	0	0	0	0	38.41	0
PGA1_c01700	rplN 50S ribosomal protein L14 160440:160808 forward MW:13469	0	0	0	0	51.97	0	0	0	0	34.63	0	0	0	67.51	0	0	42.88	0	0	0	0	0	0	0	0	61.1	0	0	0	0
PGA1_c01710	rplX 50S ribosomal protein L24 160811:161122 forward MW:10882	0	41.57	64.4	0	100.82	0	0	0	0	0	0	0	0	33.4	0	0	0	59.31	0	0	47.61	58.98	120.28	0	33.43	129.01	0	101.21	63.8	0
PGA1_c01720	rplE 50S ribosomal protein L5 161115:161678 forward MW:20695	52.5	0	31.28	0	82.77	0	0	0	0	69.06	0	0	0	74.17	135.78	0	86.11	31.95	34	34.8	67.74	79.74	139.55	0	0	64.4	0	0	0	0
PGA1_c01740	rpsH 30S ribosomal protein S8 162016:162408 forward MW:14167	33.58	62.57	54.02	0	49.21	0	0	0	0	0	0	0	0	96.61	63.32	0	78.32	51.55	0	0	0	58.37	48.85	0	0	70.16	0	0	42.44	0
PGA1_c01750	rplF 50S ribosomal protein L6 162421:162954 forward MW:19450	0	0	0	0	0	0	0	0	0	0	0	0	0	0	0	0	0	0	0	0	0	0	0	0	0	38.03	0	0	0	0
PGA1_c01760	rplR 50S ribosomal protein L18 162966:163325 forward MW:12897	32.15	0	48.38	0	0	0	0	0	0	0	0	0	0	0	46.35	0	27.13	34.6	0	0	0	0	0	0	0	0	0	0	0	0
PGA1_c01770	rpsE 30S ribosomal protein S5 163494:164060 forward MW:20621	85.92	0	0	0	0	0	0	0	0	0	0	0	0	28.08	0	0	142.07	0	0	0	0	32.57	38.53	0	0	108.56	0	0	78.27	0
PGA1_c01780	rpmD 50S ribosomal protein L30 164073:164261 forward MW:6977	0	0	0	0	0	0	0	0	0	0	0	0	0	0	0	0	0	0	0	0	0	0	0	0	31.9	0	0	0	0	0
PGA1_c01850	rplO 50S ribosomal protein L15 169093:169563 forward MW:16285	0	0	0	0	0	0	0	0	0	0	0	0	0	0	0	0	49.5	0	0	0	0	0	0	0	0	85.15	0	0	0	0
PGA1_c01880	rpsM 30S ribosomal protein S13 172017:172385 forward MW:13474	0	0	0	0	0	0	0	0	0	0	0	0	0	0	0	0	0	0	0	0	0	0	0	0	0	0	0	0	0	0
PGA1_c01890	rpsK 30S ribosomal protein S11 172401:172790 forward MW:13845	33.36	0	44.07	0	98.57	0	0	0	0	0	0	27.62	0	0	0	0	52.29	0	0	0	0	45.43	0	26.61	0	92.78	0	0	0	0
PGA1_c01900	rpoA DNA-directed RNA polymerase subunit alpha 172906:173922 forward MW:37153	0	0	0	0	0	0	0	0	0	0	0	0	0	0	0	0	0	0	0	0	0	0	38.13	0	0	75.92	0	0	0	0
PGA1_c01920	degQ protease DegQ 174682:176079 forward MW:49324	0	0	0	0	0	0	0	0	0	0	0	0	0	0	0	0	0	0	0	0	0	0	0	0	0	0	0	0	0	0
PGA1_c01980	bztA glutamate/glutamine/aspartate/asparagine-binding protein BztA 180588:181604 forward MW:35366	333.49	459.51	201.12	91.45	357.39	128.31	107.41	355.3	113.33	341.66	328.24	115.73	161.74	365.38	179.17	148.51	341.81	252.93	341.62	390.79	220.57	124.15	209.74	69.01	121.09	339.71	139.12	174.16	304.04	222.39
PGA1_c02450	PGA1_c02450 putative outer membrane efflux protein 223205:224524 reverse MW:46933	0	27.6	0	0	27.59	0	0	125.9	0	0	0	0	0	34.98	0	0	0	0	0	86	69.25	32.97	0	0	0	0	0	0	0	0
PGA1_c02460	PGA1_c02460 hypothetical protein 224611:228288 reverse MW:122978	854.63	873.32	732.67	326.73	716.73	579.3	288.64	705.95	488.36	704.87	892.62	705.97	425.33	780.43	555.77	169.55	826.32	747.36	519.4	771.52	289.02	515.85	834.62	478.89	296.13	672.58	359.87	342.46	852.22	684.92
PGA1_c02510	frmA S-(hydroxymethyl)glutathione dehydrogenase FrmA 234618:235733 reverse MW:39473	0	0	0	0	0	0	0	0	0	0	0	0	0	0	0	0	0	0	0	0	0	0	0	0	0	0	0	0	0	0
PGA1_c02710	PGA1_c02710 sn-glycerol-3-phosphate-binding periplasmic protein ugpB 259140:260441 forward MW:47445	28.14	73.55	59.66	0	28.45	0	0	65.26	29.01	30.34	49.87	0	0	0	0	0	146.65	0	93.61	126.59	0	0	0	27.26	0	0	47.73	0	0	27.09
PGA1_c02980	PGA1_c02980 glutamate-cysteine ligase 286715:288085 forward MW:50780	0	0	0	0	0	0	0	0	0	0	0	0	0	0	0	0	0	0	0	0	0	0	0	0	0	0	0	0	27.69	0
PGA1_c03000	PGA1_c03000 hypothetical protein 288655:289128 reverse MW:16902	0	0	0	0	0	0	0	0	0	0	0	0	0	0	0	0	0	0	0	0	0	0	0	0	0	0	0	0	0	0
PGA1_c03080	moaB molybdenum cofactor biosynthesis protein B 294744:295286 forward MW:19860	0	0	0	0	0	0	0	0	0	0	0	0	0	0	0	0	0	0	0	0	0	0	0	0	0	0	0	0	0	0
PGA1_c03290	greA transcription elongation factor GreA 314781:315251 reverse MW:17048	0	0	0	0	0	0	0	0	0	0	0	0	0	0	0	0	0	0	0	29.93	0	0	0	0	0	0	0	0	0	0
PGA1_c03350	ispB octaprenyl-diphosphate synthase IspB 321425:322423 reverse MW:35895	0	0	0	0	0	0	0	0	0	0	0	0	0	0	0	0	0	0	0	0	0	0	0	0	0	0	0	0	0	0
PGA1_c03400	phaA acetyl-CoA acetyltransferase PhaA 326480:327655 reverse MW:40729	0	0	0	0	48.69	0	0	49.34	0	39.62	123.33	0	0	80.96	48.83	0	150.28	0	43.62	102.85	0	52.72	51.08	0	0	81.32	0	0	96.31	41.18
PGA1_c03440	thiol disulfide interchange protein tlpA-like protein 330400:330987 reverse MW:21249	110.89	0	0	0	55.01	0	0	61.55	0	0	0	0	34.19	55.6	54.67	0	77.75	89.64	54.79	132.89	70.13	0	92.55	0	0	0	0	42.91	77.07	0
PGA1_c03450	argH argininosuccinate lyase ArgH 331010:332380 forward MW:49275	34.72	0	0	0	34.9	0	0	0	0	0	0	0	0	0	0	0	0	0	0	0	0	0	0	0	0	0	0	0	43.91	0
PGA1_c03590	sucB dihydrolipoyllysine-residue succinyltransferase component of 2-oxoglutarate dehydrogenase complex 344209:345759 reverse MW:53348	0	0	0	0	0	0	0	0	0	0	0	0	0	0	0	0	0	0	0	0	0	0	86.51	0	0	36.3	0	0	0	0
PGA1_c03610	sucD succinyl-CoA ligase [ADP-forming] subunit alpha 348988:349872 reverse MW:30518	0	156.84	31.73	0	134.73	0	0	59	0	32.91	70.55	0	72.94	159.24	26.43	0	113.59	60.14	59.56	95.51	0	54.71	121.89	0	0	83.07	0	0	76.24	0
PGA1_c03630	sucC succinyl-CoA ligase [ADP-forming] subunit beta 350241:351434 reverse MW:42320	100.38	238.98	51.24	0	122.9	0	0	0	0	0	0	0	0	148.19	31.37	0	153.73	0	137.58	222.55	0	38.32	43.55	35.7	54.83	76.2	26.4	42.78	167.69	0
PGA1_c03650	mdh malate dehydrogenase Mdh 352425:353387 reverse MW:33639	335.28	469.66	324.36	49.58	324.28	50.98	0	349.33	75.52	246.26	361.98	124.9	135.91	391.73	217.55	37.72	704.39	205.83	118.37	540.93	123.88	177.15	516.1	219.02	136.81	536.04	136	113.83	415.97	27.95
PGA1_c03820	deoD purine nucleoside phosphorylase deoD-type 367051:367755 reverse MW:25363	0	0	0	0	0	0	0	0	0	0	0	0	0	0	0	0	0	0	0	0	0	0	0	0	0	0	0	0	0	0
PGA1_c03830	PGA1_c03830 putative regulatory protein, H-NS histone family 367779:368096 reverse MW:11590	0	0	0	0	0	0	0	0	0	0	0	0	0	0	0	0	0	0	0	0	0	0	0	0	0	0	0	0	0	0
PGA1_c03970	PGA1_c03970 putative lipoprotein 384486:385481 reverse MW:34332	528.37	408.11	505.38	229.95	382.92	274.38	352.16	524.75	309.51	523.7	473.11	501.09	431.87	395.1	398.56	0	525.77	513.9	505.05	466.86	501.32	354.29	415.74	307.44	265.56	322.06	208.43	269.49	367.02	420.35
PGA1_c04000	PGA1_c04000 nitrogen fixation protein nifU-like protein 386678:387241 reverse MW:19950	0	0	0	0	0	0	0	0	0	0	0	0	0	0	0	0	0	0	0	0	0	0	0	0	0	0	0	0	0	0
PGA1_c04060	paaC phenylacetic acid degradation protein PaaC 391449:392222 reverse MW:28699	0	0	0	0	0	0	0	0	29.39	0	0	0	0	0	0	0	0	0	0	0	0	28.78	0	0	0	51.9	35.95	0	28.97	0
PGA1_c04090	paaJ beta-ketoadipyl-CoA thiolase PaaJ 393581:394783 reverse MW:41576	0	26.75	0	0	0	0	0	0	0	0	0	0	0	26.77	0	0	25.77	0	0	0	0	0	25.96	0	0	0	0	0	0	0
PGA1_c04110	PGA1_c04110 putative fatty acid oxidation complex subunit alpha 397059:399152 forward MW:75489	0	0	0	0	0	0	0	0	0	0	0	0	0	0	0	0	0	0	0	0	0	0	0	0	0	0	0	0	0	0
PGA1_c04170	rpe ribulose-phosphate 3-epimerase Rpe 404840:405529 reverse MW:24142	0	0	0	0	0	0	0	0	0	0	0	0	0	0	0	0	0	0	0	0	0	0	0	0	0	0	0	0	0	0
PGA1_c04650	fabB 3-oxoacyl-[acyl-carrier-protein] synthase FabB 457754:458983 reverse MW:42247	0	0	0	0	0	0	0	0	0	0	0	0	0	0	0	0	0	0	0	0	0	0	0	0	0	0	0	0	0	0
PGA1_c04660	fabA 3-hydroxydecanoyl-[acyl-carrier-protein] dehydratase FabA 459031:459540 reverse MW:18525	0	0	58.13	0	0	0	0	0	0	0	0	0	0	0	26.71	0	0	0	70.09	0	0	33.19	0	57.4	0	33.48	34.92	29.34	28.94	0
PGA1_c04780	metK S-adenosylmethionine synthetase MetK 469819:471000 forward MW:42378	0	0	0	0	36.87	0	0	0	0	0	0	0	0	0	0	0	0	0	0	0	0	0	0	0	28.11	0	0	0	0	0
PGA1_c04830	rpsA 30S ribosomal protein S1 475145:476824 forward MW:61267	0	0	0	0	0	0	0	0	0	0	0	0	0	0	27.51	0	0	0	0	0	0	0	32.8	0	0	42.58	0	0	0	0
PGA1_c04860	trpF N-(5'-phosphoribosyl)anthranilate isomerase TrpF 477811:478464 forward MW:22968	0	0	0	0	0	0	0	0	0	0	0	0	0	0	0	0	0	0	0	0	0	0	0	0	0	0	0	0	0	0
PGA1_c04870	trpB tryptophan synthase beta chain 478592:479845 forward MW:45696	0	0	0	0	0	0	0	0	0	0	0	0	0	0	0	0	0	0	0	0	0	0	0	0	0	0	0	0	0	0
PGA1_c04910	rplY 50S ribosomal protein L25 482513:483142 reverse MW:22396	0	0	0	0	0	0	0	0	0	0	0	0	0	0	0	0	24.73	0	0	0	0	32.48	78.13	0	0	27.07	0	0	0	0
PGA1_c04930	trpA tryptophan synthase alpha chain 484569:485360 reverse MW:27701	0	0	0	0	0	0	0	0	0	0	0	0	0	0	0	0	0	0	0	0	0	0	0	0	0	34.39	0	0	0	0
PGA1_c04940	PGA1_c04940 hypothetical protein 485473:485985 reverse MW:18091	0	0	0	0	49.99	0	0	63.15	0	0	0	0	0	35.64	0	0	28.84	0	0	0	0	0	116.84	0	0	75.9	0	0	43.27	0
PGA1_c04960	PGA1_c04960 putative non-specific ribonucleoside hydrolase 487534:488454 forward MW:32467	57.81	176.71	129.38	0	63.24	0	0	0	0	0	105.84	0	144.39	265.8	109.64	54.47	253.09	67	78.9	108.33	0	32.6	206.48	55.85	131.04	80.18	0	92.55	35.05	0
PGA1_c05230	PGA1_c05230 ABC transporter, extracellular solute-binding protein 516786:518519 reverse MW:64613	215.96	427.04	287.99	0	399	87.26	216.17	436.84	223.89	268.06	344.01	295.48	306.44	336.69	111.71	43.13	573.4	347.45	525.62	441.06	242.34	91.32	235.48	145.47	198.87	254.4	210.48	166.43	478.44	205.41
PGA1_c05420	glk glucokinase Glk 549868:550818 forward MW:32455	0	0	0	0	0	0	0	0	0	0	0	0	0	0	0	0	0	0	0	0	0	0	0	0	0	0	0	0	0	0
PGA1_c05470	PGA1_c05470 hydroxyisourate hydrolase 559085:559456 reverse MW:13471	0	0	0	0	0	0	0	0	0	0	0	0	0	0	0	0	0	0	0	0	0	0	0	0	0	0	0	0	0	0
PGA1_c05560	gcvH glycine cleavage system protein GcvH 569200:569562 forward MW:13153	62.22	0	43.38	39.97	0	0	41.71	65.53	0	38.74	53.83	52.99	35.66	0	0	0	63.79	29.27	44.37	0	53.49	38.22	0	0	0	29.14	39.35	0	67	0
PGA1_c05710	ileS isoleucyl-tRNA synthetase IleS 584015:586945 forward MW:109779	32.3	0	0	0	0	0	0	0	0	0	0	0	0	0	0	0	40.5	0	0	0	0	0	0	0	0	0	0	0	0	0
PGA1_c05750	PGA1_c05750 hypothetical protein 589273:589614 reverse MW:12023	0	0	0	0	0	0	0	0	0	0	0	35.16	0	0	0	0	0	0	0	0	0	32.35	0	34.82	0	0	0	27.92	93.2	29.52
PGA1_c05780	tal transaldolase Tal 591535:592188 reverse MW:23172	53.26	0	0	0	73.47	0	0	0	0	0	0	0	0	67.25	0	0	126.13	0	0	29.8	0	58.84	126.89	0	0	77.19	0	0	0	0
PGA1_c05930	tolB putative protein TolB 605510:606823 forward MW:46944	375.16	499.59	493.47	202.82	677.66	199.55	202.41	624.88	303.83	304.81	372.47	287.46	380.92	669.96	530.32	157.88	578.85	432.84	562.22	679.5	556.42	542.69	655.73	450.18	416.15	667.24	376.64	279.75	508.53	158.29
PGA1_c05940	PGA1_c05940 putative peptidoglycan-associated lipoprotein 606945:607454 forward MW:17343	200.71	259.61	262.13	162.59	281.65	212.86	152.07	330.26	221.04	268.99	262.34	271.9	280.11	281.51	278.95	0	280.33	291.64	258.01	239.07	342.89	247.32	266.45	280.29	252.65	329.73	242.41	110.56	294.75	249.4
PGA1_c05950	PGA1_c05950 hypothetical protein 607461:608303 forward MW:29210	32.21	105.69	49.99	27.47	206.02	0	75.75	186.93	0	0	0	0	0	170.03	37.42	37.13	175.17	63.61	208.56	228.75	25.46	67.95	71.22	44.22	0	126.39	0	0	32.08	0
PGA1_c05990	fhs formate--tetrahydrofolate ligase Fhs 612539:614215 forward MW:59898	0	0	0	0	67.95	0	0	0	0	0	0	0	0	34.19	28.03	0	36.35	0	0	0	0	30.09	29.23	0	0	36.65	28.81	0	99.78	0
PGA1_c06010	folD bifunctional protein FolD 614620:615522 forward MW:31435	0	0	0	0	0	0	0	0	0	0	0	0	0	0	0	0	0	0	0	0	0	0	0	0	0	0	0	0	0	0
PGA1_c06070	PGA1_c06070 hypothetical protein 621372:622220 reverse MW:31250	303.19	482.27	353.64	208.7	377.18	89.54	424.87	459.41	151.89	345.69	421.86	321.66	323.73	452.8	288.12	0	534.93	281.2	361.99	542.96	240.78	411.53	474.78	215.08	229.6	471.08	252.62	279.07	354.42	172.63
PGA1_c06080	PGA1_c06080 hypothetical protein 622261:622863 reverse MW:21304	43.51	0	0	0	0	0	0	0	0	38.51	0	0	0	0	0	0	0	0	0	0	0	0	0	0	0	0	0	0	0	0
PGA1_c06130	PGA1_c06130 outer membrane protein OmpA-like protein 627734:628360 reverse MW:23033	0	0	0	0	0	0	0	0	0	0	0	0	0	0	0	0	0	0	0	0	0	0	0	0	0	0	0	0	0	0
PGA1_c06140	PGA1_c06140 putative bacterial type II/III secretion system protein 628380:629834 reverse MW:51460	78.85	100.45	121.19	28.13	89.22	0	0	309.26	0	68.62	107.08	33.51	37.39	59.08	144.95	26.65	0	119.28	45.3	182.06	132.68	72.79	99.9	93.8	92.85	126.21	27.08	78.99	91.36	0
PGA1_c06200	scoB probable succinyl-CoA:3-ketoacid-coenzyme A transferase subunit B 633456:634085 reverse MW:22030	0	0	0	0	0	0	0	0	0	0	0	0	0	0	0	0	0	0	0	0	0	0	0	0	0	0	0	0	0	0
PGA1_c06210	scoA probable succinyl-CoA:3-ketoacid-coenzyme A transferase subunit A 634098:634817 reverse MW:25724	0	0	0	0	0	0	0	0	0	0	0	0	0	0	0	0	0	0	0	0	0	0	0	0	0	0	0	0	0	0
PGA1_c06240	tldD protein TldD 639446:640867 reverse MW:49488	0	0	0	0	0	0	0	0	0	0	0	0	0	0	0	0	0	0	0	0	0	0	0	0	0	0	0	0	0	0
PGA1_c06310	thrC threonine synthase ThrC 645376:646764 forward MW:50082	0	0	0	0	0	0	0	0	0	0	0	0	0	0	0	0	0	0	0	0	0	0	0	0	0	0	0	0	0	0
PGA1_c06340	PGA1_c06340 putative FAD linked oxidase 648677:650101 forward MW:50585	0	0	0	0	0	28.64	0	0	0	0	25.9	0	0	0	0	0	26.53	0	0	0	0	0	0	0	0	34.34	0	0	26.53	0
PGA1_c06380	PGA1_c06380 putative methylthioadenosine phosphorylase 653008:654021 reverse MW:36296	0	0	0	0	0	0	0	0	0	0	0	0	0	0	0	0	0	0	0	0	0	0	0	0	0	0	0	0	0	0
PGA1_c06400	PGA1_c06400 putative antibiotic acetyltransferase 655955:656596 reverse MW:22926	0	0	0	0	0	0	0	0	0	0	0	0	0	0	0	0	0	0	0	0	0	0	0	0	0	0	0	0	0	0
PGA1_c06460	PGA1_c06460 hypothetical protein 660230:662008 reverse MW:62097	0	0	0	0	0	0	0	31.48	0	0	0	0	0	0	0	0	0	0	0	0	0	0	0	0	0	0	0	0	0	0
PGA1_c06540	folP dihydropteroate synthase FolP 672070:673011 forward MW:33077	29.57	36.62	36.32	36.69	37.04	0	0	27.76	0	40.13	36.78	25.89	36.28	34.39	0	27.28	35.99	0	29.25	31.23	36.1	34.56	31.92	0	52	0	0	34.88	28.24	0
PGA1_c06580	ilvC ketol-acid reductoisomerase IlvC 676463:677485 reverse MW:37011	0	0	0	0	0	0	0	0	0	0	0	0	0	0	0	0	28.64	0	0	0	0	0	36.12	0	0	58.44	0	0	0	0
PGA1_c06970	pykA pyruvate kinase PykA 716845:718290 forward MW:51082	26.99	0	0	0	0	0	0	0	0	0	0	0	0	25.95	0	0	0	0	0	0	0	0	0	0	0	0	0	0	0	0
PGA1_c07000	rplT 50S ribosomal protein L20 718951:719316 forward MW:13604	0	0	0	0	0	0	0	0	0	0	0	0	0	31.46	0	0	0	0	0	0	0	0	0	0	0	0	0	0	0	0
PGA1_c07470	PGA1_c07470 putative oligoendopeptidase 770849:772693 reverse MW:69249	0	0	0	0	0	0	0	0	0	0	0	0	0	0	0	0	0	0	0	0	0	0	0	0	0	0	0	0	0	0
PGA1_c07490	PGA1_c07490 hypothetical protein 773799:774086 reverse MW:9935	0	0	0	0	0	0	0	0	0	0	0	0	0	0	0	0	0	0	0	0	0	0	0	0	0	0	0	0	0	0
PGA1_c07510	PGA1_c07510 DNA/RNA helicase-like protein 774796:777813 forward MW:109394	0	0	0	0	0	0	0	0	0	0	0	0	0	0	0	0	0	0	0	0	0	0	0	0	0	0	0	0	0	0
PGA1_c07530	fdxA ferredoxin FdxA 778275:778613 forward MW:12665	0	28.34	33.67	0	45.39	0	0	46.8	0	71.93	39.1	0	0	27.81	0	0	52.23	33.24	44.12	32.7	0	0	53.47	0	0	52.24	0	0	51.3	31.13
PGA1_c07540	PGA1_c07540 transcription factor carD-like protein 778976:779488 forward MW:19034	0	0	0	0	0	0	0	0	0	0	0	0	0	0	0	0	0	0	0	0	0	0	0	0	0	0	0	0	0	0
PGA1_c07590	PGA1_c07590 aerotaxis receptor-like protein 784790:786010 reverse MW:45997	0	0	0	0	0	0	0	0	0	0	0	0	0	0	0	0	0	29.08	0	0	0	0	0	0	0	0	0	0	26.8	0
PGA1_c07620	PGA1_c07620 hypothetical protein 787888:790587 reverse MW:92961	0	0	0	0	0	0	0	0	0	0	0	0	0	0	0	0	0	0	0	0	0	0	0	0	0	0	0	0	0	0
PGA1_c07630	PGA1_c07630 hypothetical protein 790757:791473 forward MW:25318	0	0	0	0	0	0	0	0	0	0	0	0	0	0	0	0	0	0	0	0	0	0	0	0	0	0	0	0	0	0
PGA1_c07640	PGA1_c07640 O-acetylhomoserine / O-acetylserine sulfhydrylase 791541:792833 reverse MW:45652	0	0	0	0	0	0	0	0	0	0	0	0	0	0	0	0	0	0	0	0	0	0	0	0	0	0	0	0	0	0
PGA1_c07860	aglE alpha-glucosides-binding periplasmic protein AglE 814267:815619 forward MW:48359	256.67	429.13	222.33	70.11	330.38	87.55	74.56	390.93	152.95	222.04	390.41	147.97	238.67	163.06	77.71	0	398.02	258.71	437.31	365.77	279.6	54.27	223.05	140.85	229.24	238.66	139.52	323.12	422.26	176.66
PGA1_c07890	aglA putative alpha-glucosidase AglA 818009:819667 forward MW:61854	0	0	0	0	0	0	0	0	0	0	0	0	0	0	0	0	0	0	0	0	0	0	0	0	0	0	0	0	0	0
PGA1_c07940	PGA1_c07940 hypothetical protein 824056:825033 forward MW:33867	180.01	324.39	59.42	0	61.85	0	40.57	0	0	44.87	39.7	0	42.83	30.82	0	0	191.36	0	83.14	258.83	0	31.28	0	0	67.77	0	0	67.94	126.92	0
PGA1_c07990	PGA1_c07990 putative hydrolase, TatD family 829031:829852 reverse MW:29628	0	0	0	0	0	0	0	0	0	0	0	0	0	0	0	0	0	0	0	0	0	0	0	0	0	0	0	0	0	0
PGA1_c08030	PGA1_c08030 hypothetical protein 832944:833873 reverse MW:32036	37.96	58.74	73.33	0	80.3	0	50.03	37.21	33.65	31.52	0	0	0	42.06	74.07	0	63.86	103.35	43.99	36.55	32.12	0	67.54	0	0	69.94	50.84	0	38.24	0
PGA1_c08220	PGA1_c08220 hypothetical protein 851202:851579 reverse MW:13427	0	0	0	0	0	0	0	0	0	0	0	0	0	0	0	0	0	0	0	0	0	0	0	0	0	0	0	0	0	0
PGA1_c08290	PGA1_c08290 putative peptidase M75 859002:860270 reverse MW:44932	0	38	55.27	0	0	0	0	38.99	0	0	0	0	0	0	0	0	54.32	0	89.11	0	0	0	0	0	0	0	0	0	0	0
PGA1_c08340	metG methionyl-tRNA synthetase MetG 863246:864973 reverse MW:64564	0	0	0	0	0	0	0	0	0	0	0	0	0	0	0	0	0	0	0	0	56.65	0	60.03	0	0	0	0	0	0	0
PGA1_c08500	PGA1_c08500 hypothetical protein 878152:878655 forward MW:17628	138.72	0	0	0	26.01	0	0	0	0	0	128.24	0	67.18	42.28	32.64	0	0	0	101.77	0	0	0	0	0	52.12	0	0	65.29	36.88	0
PGA1_c08640	glpX fructose-1,6-bisphosphatase class 2 891415:892398 reverse MW:34428	0	32.17	0	0	28.24	0	0	0	0	0	0	0	0	32.61	0	0	41.18	0	0	36.76	0	0	64.87	0	0	0	0	0	0	0
PGA1_c08720	PGA1_c08720 hypothetical protein 898011:899693 reverse MW:62064	0	256.28	57.32	0	272.73	0	35.48	247.44	0	228.97	362.07	53.79	0	630.62	178.38	0	236.84	38.3	21.96	265.34	100.12	214.45	391.68	110.23	0	698.73	44.84	24.62	205.82	0
PGA1_c08740	gluD glutamate dehydrogenase GluD 900052:901482 forward MW:52450	0	0	0	0	0	0	0	0	0	0	0	0	0	0	0	0	0	0	0	0	0	0	0	0	0	0	0	0	0	0
PGA1_c08760	soxA1 sarcosine oxidase subunit alpha 903382:906303 forward MW:104503	0	0	0	0	0	0	0	0	0	0	0	0	0	0	0	0	0	0	0	0	0	0	0	0	0	0	0	0	0	0
PGA1_c08780	PGA1_c08780 hypothetical protein 906880:907218 forward MW:12820	0	0	0	0	0	0	0	0	0	0	0	0	0	0	0	0	0	0	44.71	0	0	0	0	0	0	0	0	0	0	0
PGA1_c08830	PGA1_c08830 hypothetical protein 913144:913554 forward MW:14578	0	0	0	0	0	0	0	0	0	0	25.02	0	0	0	0	0	0	0	0	32.9	0	0	0	0	0	77.01	0	0	70.85	0
PGA1_c08840	PGA1_c08840 hypothetical protein 913588:914079 forward MW:17275	0	0	0	0	0	0	0	0	0	0	0	0	0	0	0	0	0	0	0	0	0	0	0	0	0	0	0	0	0	0
PGA1_c08890	PGA1_c08890 putative capsule polysaccharide export outer membrane protein 918319:919455 reverse MW:40106	429.94	614.57	481.09	296.05	567.35	338.02	471.79	644.73	498.32	500.73	552.51	610.34	489.34	518.99	550.15	229.03	559.9	552.68	350.45	577.82	526.06	398	547.33	468.39	411.3	477.09	468.39	363.26	580.6	395.1
PGA1_c09260	PGA1_c09260 hypothetical protein 948723:949169 forward MW:15236	0	0	0	0	0	0	0	0	0	0	0	0	0	0	0	0	0	0	63.68	93.12	0	0	0	0	0	0	0	0	0	0
PGA1_c09690	ftsZ cell division protein FtsZ 993830:995623 forward MW:63395	0	0	0	0	0	0	0	0	0	0	0	0	0	0	0	0	0	0	0	0	0	0	0	0	0	0	0	0	0	0
PGA1_c09710	PGA1_c09710 putative outer membrane assembly lipoprotein 997345:998193 forward MW:31896	0	180.81	65.42	0	118.03	0	0	244.02	0	118.05	90.02	45.81	39.14	147.31	32.32	0	109.57	79.3	111.63	277.32	59.65	148.83	31.25	68.82	0	204.54	0	51.75	205.92	40.01
PGA1_c09750	PGA1_c09750 hypothetical protein 1002487:1002828 reverse MW:12020	0	0	0	0	0	0	0	0	0	0	0	0	0	0	0	0	0	0	0	0	0	0	0	0	0	0	0	0	0	0
PGA1_c09800	bla beta-lactamase Bla 1010592:1011485 reverse MW:32366	0	0	0	0	0	0	0	0	0	0	0	0	0	0	0	0	0	0	0	0	0	0	0	0	0	0	0	0	0	0
PGA1_c09840	gatB aspartyl/glutamyl-tRNA(Asn/Gln) amidotransferase subunit B 1013864:1015378 reverse MW:55623	0	0	0	0	0	0	0	0	0	0	0	0	0	0	0	0	0	0	0	0	0	0	0	0	0	0	0	0	0	0
PGA1_c09880	pepN aminopeptidase N 1020112:1022676 reverse MW:94811	0	0	0	0	0	0	0	0	0	0	0	0	0	0	0	0	0	0	0	0	0	0	0	0	0	0	0	0	0	0
PGA1_c09900	glcB malate synthase GlcB 1023234:1025366 forward MW:76269	0	27.28	0	0	0	0	0	0	0	0	0	0	0	0	0	0	0	0	0	0	0	0	29.86	0	0	0	0	0	35.17	0
PGA1_c10120	gsiB1 putative glutathione-binding protein GsiB 1044996:1046696 reverse MW:61090	367.78	303.45	225.47	122.95	266.85	0	0	239.41	41.27	164.39	230.49	135.78	135.19	216.34	99.89	0	305.56	142.78	300.75	459.35	151.4	108.2	54.39	74.37	169.33	178.8	47.07	169.37	224.57	72.25
PGA1_c10170	PGA1_c10170 putative hippurate hydrolase 1052675:1053838 forward MW:41880	0	0	0	0	0	0	0	0	0	0	0	0	0	0	0	0	0	0	0	0	0	0	0	0	0	0	0	0	0	0
PGA1_c10210	PGA1_c10210 hypothetical protein 1057449:1057919 forward MW:15676	0	0	0	0	0	0	0	0	0	0	0	0	0	0	0	0	0	0	0	0	0	0	0	0	0	0	0	0	0	0
PGA1_c10290	PGA1_c10290 outer membrane protein 1066591:1067193 reverse MW:21213	26.8	68.69	88.48	54.04	109.65	34.15	0	141.21	30.86	0	64.82	73	66.82	210.89	139.76	0	123.56	107.87	0	193.21	195.25	166.96	211.78	122.67	67.1	211.59	82.85	51.68	132.4	0
PGA1_c10440	PGA1_c10440 hypothetical protein 1080955:1081305 forward MW:12081	0	115.23	53	39.22	77.02	0	47.74	83.87	48.91	116.84	0	72.87	53.05	40.62	57.78	0	44.76	41.51	125.85	75.46	34.07	38.02	96.47	52.38	72.29	110.26	33.77	49.53	84.97	38.33
PGA1_c10460	nuoG NADH-quinone oxidoreductase subunit G 1081827:1083845 forward MW:72166	55.78	0	0	0	0	0	0	0	0	0	0	0	0	49.4	0	0	0	0	0	0	0	0	0	0	0	29.38	0	0	0	0
PGA1_c10730	rpiB ribose-5-phosphate isomerase B 1109503:1109958 forward MW:16055	0	0	0	0	0	0	0	0	0	0	0	0	0	0	0	0	0	0	0	0	0	0	0	0	0	0	0	0	0	0
PGA1_c10750	PGA1_c10750 putative peptidoglycan binding peptidase 1110958:1112184 reverse MW:42560	164.59	247.81	411.54	109.64	370.05	131.77	111.02	546.6	235.46	175.83	240.01	140.2	181.94	476.37	279.38	0	449.95	220.22	294.06	463.49	316.44	261.75	452.93	271.06	189.19	430.75	216.66	154.51	400.9	176.12
PGA1_c10810	purF amidophosphoribosyltransferase PurF 1115940:1117406 reverse MW:53500	0	0	0	0	0	0	0	0	0	0	0	0	0	0	0	0	0	0	0	0	0	0	0	0	0	0	0	0	0	0
PGA1_c10880	alr alanine racemase, biosynthetic 1124035:1125072 reverse MW:36665	0	0	0	0	0	0	0	0	0	0	0	0	0	0	0	0	0	0	0	0	0	0	0	0	0	0	0	0	0	0
PGA1_c10900	PGA1_c10900 putative orotate phosphoribosyltransferase 1127130:1127810 reverse MW:25274	0	0	0	0	0	0	0	0	0	0	0	0	0	0	0	0	0	0	0	0	0	0	0	0	0	0	0	0	0	0
PGA1_c10990	PGA1_c10990 hypothetical protein 1138697:1140112 reverse MW:51357	0	0	0	0	0	0	0	0	0	0	0	0	0	0	0	0	31.89	0	0	0	0	0	0	0	0	0	0	0	0	0
PGA1_c11090	PGA1_c11090 hypothetical protein 1146816:1148075 forward MW:46443	0	0	0	0	26.59	0	0	26.43	0	0	31.03	0	0	56.52	0	0	0	30.56	0	0	0	30.75	0	0	0	0	0	0	31.2	30.73
PGA1_c11110	erpA iron-sulfur cluster insertion protein ErpA 1148815:1149138 reverse MW:11276	0	0	0	0	0	0	0	0	0	0	0	0	0	0	0	0	0	0	0	0	0	0	0	0	0	0	0	0	0	0
PGA1_c11140	argS arginyl-tRNA synthetase ArgS 1151021:1152766 forward MW:63468	0	0	33.57	0	0	0	0	0	0	0	51.97	0	0	69.48	0	0	0	26.34	0	121.97	0	0	49.36	0	0	27.71	0	0	36.8	0
PGA1_c11255	rpmF 50S ribosomal protein L32 1164635:1164841 reverse MW:7487	0	23.82	22.42	0	0	0	0	0	0	0	0	0	0	0	0	0	20.61	0	0	0	0	0	0	0	0	0	0	0	0	0
PGA1_c11270	PGA1_c11270 hypothetical protein 1165694:1166161 forward MW:16660	0	0	0	0	0	0	0	31.76	0	0	0	0	0	0	0	0	0	0	0	32.5	0	0	31.94	0	0	0	0	0	32.57	0
PGA1_c11320	PGA1_c11320 3-hydroxyacyl-CoA dehydrogenase type-2 1170487:1171242 reverse MW:25628	0	0	0	0	0	0	0	0	0	0	0	0	0	0	0	0	0	0	0	0	0	0	0	0	0	0	0	0	0	0
PGA1_c11340	tyrS tyrosyl-tRNA synthetase TyrS 1172714:1173970 reverse MW:45757	0	0	0	0	0	0	0	0	0	0	0	0	0	0	0	0	0	0	0	0	0	0	0	0	0	0	0	0	0	0
PGA1_c11360	PGA1_c11360 hypothetical protein 1175865:1177304 forward MW:51609	0	0	0	0	0	0	0	0	0	0	0	0	0	0	0	0	0	0	0	0	0	0	0	0	0	0	0	0	0	0
PGA1_c11420	eno enolase Eno 1182713:1183987 forward MW:45349	86.28	177.09	136.27	0	166.49	0	0	0	0	75.19	58.5	29.51	0	167.3	144.37	106.53	85.66	124.15	0	193.17	34.18	69.62	163.82	0	63.06	63.81	31.89	28.36	173.41	0
PGA1_c11570	PGA1_c11570 putative nopaline-binding periplasmic protein 1196676:1197386 reverse MW:25157	209.45	232.04	151.83	85.6	156.84	0	159.63	132.17	0	144.21	175.77	102.08	142.94	181.43	96.55	0	125.31	128.44	311.85	225.82	148.57	161.07	133.26	0	127.48	114.43	26.41	128.87	132.94	136.74
PGA1_c11630	valS valyl-tRNA synthetase ValS 1200841:1203915 reverse MW:113946	0	0	0	0	0	0	0	0	0	0	0	0	0	0	0	0	0	0	0	0	0	0	0	0	0	0	0	0	0	0
PGA1_c11720	suhB1 inositol-1-monophosphatase SuhB 1213791:1214576 forward MW:28414	0	0	0	0	0	0	0	0	0	0	25.75	0	0	0	0	0	0	0	0	41.16	0	0	0	0	0	0	0	0	0	0
PGA1_c11870	glyA serine hydroxymethyltransferase GlyA 1229501:1230799 reverse MW:46303	0	0	0	0	0	0	0	0	0	0	0	0	0	0	0	0	0	0	0	0	0	0	0	0	0	0	0	0	0	0
PGA1_c12160	PGA1_c12160 hypothetical protein 1262267:1262605 reverse MW:12684	0	0	0	0	0	0	0	0	0	0	0	0	0	0	0	0	0	0	0	0	0	0	0	0	0	0	0	0	0	0
PGA1_c12170	PGA1_c12170 putative 5'-nucleotidase 1262758:1264335 forward MW:56049	73.65	144.02	83.73	0	116.01	0	0	57.75	0	0	51.43	26.2	0	0	0	43.28	115	0	196.35	46.2	50.8	0	0	0	0	0	0	48.9	83.52	0
PGA1_c12310	mdoG glucans biosynthesis protein G 1278480:1280003 reverse MW:56501	0	0	0	0	0	0	0	0	0	0	0	0	0	0	0	0	0	0	0	0	0	0	0	0	0	0	0	0	0	0
PGA1_c12430	soxY sulfur oxidation protein SoxY 1290947:1291363 forward MW:13649	54.46	0	0	0	59.85	0	0	55.07	0	65.44	49.09	0	28.61	58.41	0	56.59	0	40.99	61.46	0	60.56	26.84	41.17	30.44	26.11	0	0	53.24	0	0
PGA1_c12500	PGA1_c12500 hypothetical protein 1298373:1299254 forward MW:32259	0	0	0	0	0	0	0	0	0	0	0	0	0	0	0	0	0	0	0	0	0	0	0	0	0	0	0	0	0	0
PGA1_c12520	clpP ATP-dependent Clp protease proteolytic subunit 1300572:1301204 forward MW:23425	0	0	0	0	0	0	0	0	0	0	0	0	0	0	0	0	30.71	0	0	0	0	0	0	0	0	0	0	0	0	0
PGA1_c12560	PGA1_c12560 putative NADH ubiquinone oxidoreductase subunit NDUFA12 1303552:1303938 forward MW:14488	0	0	0	0	27.13	0	0	29.17	28.86	35.76	0	0	0	0	0	0	0	0	27.13	26.58	0	28.8	0	0	0	0	0	23.04	0	0
PGA1_c12580	PGA1_c12580 hypothetical protein 1304484:1304846 forward MW:12701	0	0	0	0	0	0	0	0	0	0	0	0	0	0	0	0	0	0	0	0	0	0	0	0	0	0	0	0	0	0
PGA1_c12600	accC biotin carboxylase AccA 1305561:1306913 reverse MW:49126	0	0	0	0	0	0	0	0	0	0	34.16	0	0	34.3	0	0	0	0	0	0	0	0	0	27.76	0	28.77	0	0	0	0
PGA1_c12670	PGA1_c12670 conserved hypothetical protein, associated with transport 1312229:1313575 reverse MW:47197	0	25.55	0	0	0	0	0	0	0	0	0	0	0	0	0	0	0	0	0	0	0	0	0	0	0	0	0	0	0	0
PGA1_c12680	PGA1_c12680 transcriptional regulator 1313808:1315121 forward MW:47814	0	0	0	0	0	0	0	0	0	0	0	0	0	0	0	0	0	0	0	0	0	0	0	0	0	0	0	0	0	0
PGA1_c12890	PGA1_c12890 putative thiamine biosynthesis protein 1334332:1335318 forward MW:35558	85.22	0	0	0	0	0	0	0	0	0	0	0	0	0	0	0	0	0	0	0	0	0	0	0	0	0	0	0	0	0
PGA1_c12960	PGA1_c12960 putative extracellular solute-binding protein 1341219:1342235 forward MW:36497	0	0	0	0	0	0	0	0	0	0	0	0	0	0	0	0	0	0	0	0	0	0	0	0	0	0	0	0	0	0
PGA1_c13020	PGA1_c13020 signal transduction histidine kinase 1346392:1347822 forward MW:51771	0	0	0	0	0	0	0	0	0	0	0	0	0	0	0	0	0	0	0	0	0	0	0	0	0	0	0	0	0	0
PGA1_c13260	purM phosphoribosylformylglycinamidine cyclo-ligase PurM 1371564:1372610 forward MW:35932	0	0	0	0	26.09	0	0	0	0	0	31.44	0	0	0	0	0	0	0	0	57.46	0	0	0	0	0	0	0	0	34.07	0
PGA1_c13300	PGA1_c13300 hypothetical protein 1374976:1375500 reverse MW:19031	0	0	0	43.01	0	0	0	82.05	0	0	79.86	0	0	64.54	28.21	0	51.55	51.96	51.98	0	0	0	77.68	0	0	70.13	0	53.25	47.51	0
PGA1_c13310	PGA1_c13310 cysteine desulfuration protein sufE-like protein 1375637:1376050 forward MW:14982	0	0	0	0	0	0	0	0	0	0	0	0	0	0	0	0	0	0	0	0	0	0	0	0	0	0	0	0	0	0
PGA1_c13350	PGA1_c13350 putative dimethylamine corrinoid protein 1378259:1378960 reverse MW:25258	56.89	26.77	0	0	51.42	0	0	39.7	0	31.42	56.09	0	0	33.22	0	0	65.22	0	0	81.94	0	0	27.37	0	0	68.71	0	0	56.92	0
PGA1_c13520	fumC fumarate hydratase class II 1397860:1399254 reverse MW:49254	0	0	0	0	0	0	0	0	0	0	0	0	0	0	0	0	0	0	0	30.69	0	0	0	0	0	0	0	0	0	0
PGA1_c13530	PGA1_c13530 hypothetical protein 1399470:1400111 forward MW:24144	0	0	0	0	0	0	0	0	0	0	0	0	0	0	0	0	0	0	0	0	0	0	0	0	0	0	0	0	0	0
PGA1_c13640	PGA1_c13640 hypothetical protein 1409147:1409407 forward MW:9679	0	52.14	0	0	0	0	0	0	0	0	0	0	0	0	0	0	26.77	0	0	0	0	0	0	0	0	0	0	0	0	0
PGA1_c13890	PGA1_c13890 hypothetical protein 1436781:1437161 reverse MW:13322	24.62	38.83	0	0	0	0	0	0	0	0	0	0	0	41.93	26.66	0	43.35	0	0	25.26	0	0	66.73	0	0	26.8	0	0	32.35	0
PGA1_c13900	PGA1_c13900 putative cysteine desulfurase 1437302:1438531 forward MW:44413	0	0	0	0	0	0	0	0	0	0	0	0	0	0	0	0	0	0	0	0	0	0	0	0	0	0	0	0	0	0
PGA1_c13950	cysK cysteine synthase CysK 1442975:1444009 forward MW:36779	0	0	0	0	0	0	0	0	0	0	0	0	0	0	0	0	0	0	0	0	0	0	0	0	0	0	0	0	0	0
PGA1_c13960	PGA1_c13960 putative mechanosensitive ion channel protein 1444006:1446495 forward MW:89438	0	0	0	0	50.52	0	0	0	0	0	0	0	0	0	0	0	0	0	0	0	0	0	0	0	0	0	0	0	0	0
PGA1_c14070	PGA1_c14070 hypothetical protein 1458516:1460189 reverse MW:58902	0	0	0	0	0	0	0	0	0	0	0	0	0	0	0	0	0	0	0	0	0	0	0	0	0	0	0	0	0	0
PGA1_c14120	ssb single-stranded DNA-binding protein Ssb 1464821:1465363 reverse MW:18578	0	0	0	0	0	0	0	0	0	0	0	0	0	0	0	0	0	0	0	0	0	0	0	0	0	0	0	0	0	0
PGA1_c14150	gsiA3 glutathione import ATP-binding protein GsiA 1467010:1469097 reverse MW:76436	0	0	0	0	0	0	0	0	0	0	0	0	0	0	0	0	0	0	0	24.96	0	0	0	0	0	0	0	0	0	0
PGA1_c14210	pyrH uridylate kinase PyrH 1476066:1476815 forward MW:27050	0	0	0	0	0	0	0	0	0	0	0	0	0	0	0	0	26.4	0	0	0	0	0	0	0	0	0	0	0	39.42	0
PGA1_c14220	frr ribosome-recycling factor Frr 1477107:1477670 forward MW:20859	0	0	0	0	0	0	0	0	0	0	0	0	0	0	0	0	0	0	0	0	0	0	0	0	0	0	0	0	0	0
PGA1_c14280	omp outer membrane protein Omp 1482199:1484595 forward MW:88217	27.46	73.71	0	0	74.36	0	32.69	144.57	0	65.56	52.13	41.33	69.45	66.78	37.1	0	89.77	0	127.2	74.35	36.46	60.29	39.48	30.01	79.57	34.26	0	74.45	72.66	0
PGA1_c14300	fabZ (3R)-hydroxymyristoyl-[acyl-carrier-protein] dehydratase FabZ 1485376:1485840 forward MW:17005	0	0	0	0	0	0	0	0	0	0	0	0	0	0	0	0	0	0	0	0	0	0	0	0	0	0	0	0	0	0
PGA1_c14500	PGA1_c14500 transcriptional regulator, GntR family 1504886:1506301 forward MW:52151	0	0	0	0	0	0	0	0	0	0	0	0	0	0	0	0	0	0	0	0	0	0	0	0	0	0	0	0	0	0
PGA1_c14510	rplM 50S ribosomal protein L13 1506463:1506921 forward MW:17278	39.55	0	0	0	0	0	0	0	0	0	0	0	0	0	0	0	0	0	0	0	0	0	0	0	0	0	0	0	0	0
PGA1_c14520	rpsI 30S ribosomal protein S9 1506927:1507412 forward MW:17594	0	0	0	0	0	0	0	0	0	0	0	0	0	0	32.73	0	39.57	0	0	0	0	0	32.14	0	0	32.25	0	0	0	0
PGA1_c14580	PGA1_c14580 hypothetical protein 1512140:1513285 reverse MW:40133	0	0	0	0	0	0	0	0	0	0	0	0	0	0	0	0	0	0	0	0	0	0	0	0	0	0	0	0	0	0
PGA1_c14610	guaA GMP synthase 1516128:1517696 reverse MW:57702	0	0	0	0	0	0	0	0	0	0	0	0	0	0	0	0	30	0	0	0	0	0	0	0	0	0	0	33.78	0	0
PGA1_c14660	PGA1_c14660 putative peroxiredoxin 1521315:1521863 reverse MW:20011	0	0	0	0	0	0	0	0	0	0	0	0	0	0	0	0	0	0	0	0	0	0	0	0	0	0	0	0	0	0
PGA1_c14890	PGA1_c14890 hypothetical protein 1546161:1546736 reverse MW:19775	25.25	40.99	82.5	0	110.31	0	40.24	194.63	0	0	77.71	82.87	0	99.5	99.05	0	136.78	33.33	85.89	118.52	26.34	33.06	109.6	0	0	81.95	0	42.33	56.2	0
PGA1_c15010	PGA1_c15010 putative extracellular solute-binding protein 1559273:1561099 reverse MW:67764	0	0	0	0	0	0	0	0	0	0	0	0	0	0	0	0	0	0	0	0	0	0	0	0	0	0	0	0	0	0
PGA1_c15050	PGA1_c15050 hypothetical protein 1564256:1565170 reverse MW:31165	0	0	0	0	0	0	0	0	0	0	0	0	0	0	0	0	0	0	0	36.33	0	0	0	0	0	0	0	0	0	0
PGA1_c15060	PGA1_c15060 carbohydrate kinase, PfkB family 1565167:1566126 reverse MW:33041	0	0	0	0	0	0	0	0	0	0	0	0	0	0	0	0	0	0	0	0	0	0	0	0	0	0	0	0	0	0
PGA1_c15120	PGA1_c15120 thermostable carboxypeptidase 1 1571128:1572597 forward MW:53710	0	0	0	0	0	0	0	0	0	0	0	0	0	0	0	0	0	45	0	29.42	0	0	45.76	0	0	38.23	0	0	0	0
PGA1_c15170	pgl 6-phosphogluconolactonase Pgl 1578147:1578818 forward MW:24221	0	0	0	0	0	0	0	0	0	0	0	0	0	0	0	0	0	0	0	0	0	0	0	0	0	0	0	0	0	0
PGA1_c15220	guaB inosine-5'-monophosphate dehydrogenase GuaB 1583325:1584773 forward MW:50430	0	0	0	0	0	0	0	0	0	0	0	0	0	0	0	0	0	0	0	0	0	0	0	0	0	0	0	0	0	0
PGA1_c15280	PGA1_c15280 hypothetical protein 1593333:1593620 forward MW:10360	0	29.8	0	0	0	0	0	0	0	0	0	0	0	0	0	0	0	0	0	52.48	0	27.67	0	0	0	29.01	0	0	0	0
PGA1_c15320	PGA1_c15320 hypothetical protein 1596764:1597936 reverse MW:42857	0	0	0	0	0	0	0	0	0	0	0	0	0	0	0	0	0	0	0	0	0	0	0	0	0	0	0	0	0	0
PGA1_c15340	PGA1_c15340 hypothetical protein 1598177:1598830 reverse MW:24203	0	0	0	0	41.03	0	0	0	0	0	0	0	0	0	0	0	0	0	0	0	0	0	0	0	0	0	0	0	0	0
PGA1_c15370	sufB protein SufB 1600655:1602178 forward MW:56587	0	0	0	0	0	0	0	0	0	0	0	0	0	0	0	0	0	0	0	0	0	0	0	0	0	0	0	0	0	0
PGA1_c15390	sufC FeS assembly ATPase SufC 1602854:1603609 forward MW:27363	0	0	0	0	0	0	0	0	0	0	0	0	0	0	0	0	0	0	0	0	0	0	0	0	0	0	0	0	0	0
PGA1_c15430	sufS cysteine desulfurase SufS 1605946:1607166 forward MW:44183	0	0	0	0	0	0	0	0	0	0	0	0	0	0	0	0	0	0	0	0	0	0	0	0	0	0	0	0	0	0
PGA1_c15470	rplU 50S ribosomal protein L21 1610483:1611073 forward MW:20220	0	0	0	0	0	0	0	0	0	0	0	0	0	30.46	0	0	53.17	45.72	44.7	110.4	0	0	55.41	0	0	57.61	0	0	38.72	0
PGA1_c15530	PGA1_c15530 hypothetical protein 1615761:1616357 reverse MW:21104	0	0	0	0	0	0	0	0	0	0	0	0	0	0	0	0	0	0	0	0	0	0	0	0	0	0	0	0	0	0
PGA1_c15570	rpsB 30S ribosomal protein S2 1618485:1619258 forward MW:27524	0	0	0	0	0	0	0	0	0	0	0	0	0	0	0	0	0	0	0	0	0	0	0	0	0	56.93	0	0	0	0
PGA1_c15580	tsf elongation factor Ts 1619338:1620213 forward MW:30341	69.48	167.28	0	0	0	0	0	222.84	0	156.96	152.73	0	0	200.69	152.24	0	134.78	0	59.4	178.19	67.78	56.48	266.58	100.61	27.03	258.13	0	26.82	87.17	0
PGA1_c15670	PGA1_c15670 putative beta-lactamase 1627080:1628291 forward MW:44185	0	0	0	0	0	0	0	0	0	0	0	0	0	0	0	0	0	0	0	31.63	0	0	0	0	0	0	0	0	0	0
PGA1_c15790	PGA1_c15790 putative phosphate transporter, phosphate-binding protein 1638325:1639380 reverse MW:37168	0	0	0	0	0	0	0	0	0	0	0	0	0	0	0	0	0	0	92.51	0	0	0	0	0	0	0	0	0	61.08	0
PGA1_c15820	PGA1_c15820 putative phenylacetic acid degradation protein 1641899:1642420 reverse MW:18795	0	0	0	0	0	0	0	0	0	0	0	0	0	0	0	0	0	0	0	0	0	0	0	0	0	0	0	0	0	0
PGA1_c15890	PGA1_c15890 extracellular ligand-binding receptor 1649551:1650744 forward MW:39943	385.35	301.78	263.64	183.73	254.44	136.94	167.48	178.81	170.33	288.06	277.49	237.34	272.14	285.65	160.31	109.2	240.68	175.95	387.73	261.2	201.28	185.69	190.25	117.89	213.67	201.33	140.4	220.46	250.69	200.63
PGA1_c15930	PGA1_c15930 hypothetical protein 1652466:1652954 forward MW:17204	0	0	0	0	0	0	0	31	0	0	28.47	0	0	0	0	0	0	0	36.61	0	0	0	0	0	0	0	0	0	0	0
PGA1_c16120	PGA1_c16120 hypothetical protein 1672051:1672431 reverse MW:13977	0	0	0	0	0	0	0	0	0	0	0	0	0	0	0	0	0	0	38.27	0	0	0	0	0	0	0	0	0	26.87	0
PGA1_c16180	PGA1_c16180 TRAP transporter solute receptor, TAXI family 1680189:1681154 reverse MW:34105	541.9	634.95	605.42	387.63	480.05	374.24	485.19	621.62	482.38	665.61	574.58	519.12	722.04	545.39	535.78	205.42	486.16	666.11	816.4	632.34	537.04	505.89	381.72	436.93	594.63	464.32	504.78	626.28	451.5	535.61
PGA1_c16260	PGA1_c16260 putative membrane dipeptidase 1687844:1688914 forward MW:38931	0	0	0	0	0	0	0	0	0	0	0	0	0	0	0	0	0	0	0	0	0	0	0	0	0	0	0	0	0	0
PGA1_c16270	PGA1_c16270 putative periplasmic dipeptide transport protein 1689000:1690595 forward MW:57919	0	0	0	0	0	0	0	0	0	0	0	0	0	0	0	0	0	0	0	0	0	0	0	0	0	0	0	0	0	0
PGA1_c16280	PGA1_c16280 putative dipeptide transport system permease protein 1690597:1691655 forward MW:38761	0	0	0	0	0	0	0	0	0	0	0	0	0	0	0	0	0	0	0	0	0	0	0	0	0	0	0	0	0	0
PGA1_c16470	cysS cysteinyl-tRNA synthetase CysS 1708087:1709484 reverse MW:51819	0	0	0	0	0	0	0	0	0	0	0	0	0	0	0	0	0	0	0	0	0	0	0	0	0	0	0	0	0	0
PGA1_c16560	PGA1_c16560 extracellular ligand binding domain-containing protein 1717749:1718885 reverse MW:40347	0	0	0	0	0	0	0	0	0	0	0	0	0	0	0	0	0	0	0	0	0	0	0	0	0	0	0	0	0	0
PGA1_c16810	fabI2 enoyl-[acyl-carrier-protein] reductase FabI 1754040:1754858 forward MW:29123	0	0	0	0	48.75	0	0	0	0	0	28.65	0	0	30.72	0	0	0	25.81	0	0	0	27.97	0	0	0	0	0	0	0	0
PGA1_c16830	gpt xanthine phosphoribosyltransferase Gpt 1755622:1756125 forward MW:18864	0	0	27.93	0	0	0	0	0	0	0	0	0	0	0	0	0	0	0	0	0	0	0	0	0	0	0	0	0	0	0
PGA1_c16910	trpC indole-3-glycerol phosphate synthase TrpC 1765329:1766141 forward MW:29152	0	0	0	0	0	0	0	0	0	0	0	0	0	0	0	0	0	0	0	0	0	0	0	0	0	0	0	0	0	0
PGA1_c16960	gltX1 glutamyl-tRNA synthetase GltX 1771064:1772464 forward MW:51229	0	0	51.36	0	0	0	0	0	0	0	0	0	0	0	0	0	0	0	0	28.3	0	0	0	0	0	0	0	0	0	0
PGA1_c16970	gltA1 citrate synthase GltA 1772591:1773886 forward MW:48361	0	0	0	0	0	0	0	0	0	0	0	0	0	0	0	0	0	0	0	0	0	0	0	0	0	31.59	0	0	0	0
PGA1_c16980	PGA1_c16980 hypothetical protein 1774217:1775113 forward MW:30524	387.35	428.63	366.3	258.48	264.73	237.38	267.55	295.51	208.13	357.81	353.55	414.19	341.76	350.68	299.8	168.35	377.48	357.4	264.96	271.5	240.1	269.7	277.81	226.68	261.97	309.71	247.8	326.94	277.31	204.29
PGA1_c17110	PGA1_c17110 hypothetical protein 1788880:1789275 forward MW:14161	30.25	0	0	0	0	0	0	27.22	0	0	0	96.31	0	0	0	0	0	34.3	0	59.19	88.25	0	0	28.85	0	0	0	0	0	0
PGA1_c17160	PGA1_c17160 hypothetical protein 1792777:1793013 forward MW:8535	26.2	64.15	0	25.67	29.65	0	27.28	63	28.64	0	27.37	24.77	0	28.28	0	0	0	0	26.47	84.49	0	0	48.78	0	0	27.42	21.97	0	0	0
PGA1_c17180	PGA1_c17180 putative glutaredoxin 1793352:1793714 forward MW:13182	0	0	0	0	0	0	0	0	0	0	0	0	0	0	0	0	0	0	0	0	0	0	0	0	0	0	0	0	0	0
PGA1_c17230	tktA transketolase TktA 1796907:1798928 forward MW:72844	97.37	43.63	0	0	33.99	0	0	0	0	88.07	0	0	34.33	79.61	0	0	99.47	0	0	97.6	0	0	31.49	0	0	0	0	0	32.24	0
PGA1_c17280	PGA1_c17280 cystathionine beta-synthase-like protein 1803422:1803856 reverse MW:15300	0	0	0	0	0	0	0	0	0	0	0	0	0	0	0	0	0	0	0	0	0	0	0	0	0	35.43	0	0	0	0
PGA1_c17320	PGA1_c17320 hypothetical protein 1807905:1808504 forward MW:22159	0	52.23	69.8	0	62.54	0	0	56.76	0	127.84	0	0	0	0	0	0	52.35	0	108.32	58.96	0	0	31.08	33.13	0	0	0	0	22.16	33.22
PGA1_c17390	lpdA2 dihydrolipoyl dehydrogenase LpdA 1819088:1820482 reverse MW:49556	31.63	0	0	0	54.14	0	0	0	0	0	0	0	0	0	0	0	0	0	0	0	34.5	0	35.65	0	0	0	0	0	29.49	0
PGA1_c17470	PGA1_c17470 hypothetical protein 1831112:1831654 forward MW:18246	0	0	0	0	0	0	0	0	0	0	0	0	0	0	0	0	0	0	0	33.91	0	0	0	0	0	0	0	0	0	0
PGA1_c17480	PGA1_c17480 hemolysin-type calcium-binding repeat-containing protein 1831915:1833159 forward MW:43498	279.96	448.05	262.59	90.69	301.82	126.04	275.28	486.84	312.24	474.98	470.47	395.92	365.81	515.87	309.6	0	363.54	306.39	231.63	428.78	353.75	349.05	497.62	250.39	181.65	376.78	176.5	171.6	324.43	185.02
PGA1_c17490	PGA1_c17490 hemolysin-type calcium-binding repeat-containing protein 1833401:1834897 forward MW:51305	849.62	1120.93	909.02	572.54	610.85	405.78	802.39	850.95	687.5	810.44	891.62	897.04	682.74	515.02	530.25	260.45	782.85	698.49	630.99	759.3	614.22	582.64	579.47	444.44	560.1	440.82	417.16	536.23	756.63	576.29
PGA1_c17510	PGA1_c17510 putative peptidyl-prolyl cis-trans isomerases (cyclophilin) 1836207:1836758 reverse MW:19281	425.36	497.31	376.46	191.13	381.31	34.64	243.49	352.49	139.37	390.8	386.1	202.68	328.13	399.38	164.73	67.18	472.1	370.99	509.36	436.38	373.85	204.18	277.6	235.73	170.69	306.33	191	154.29	427.2	209.74
PGA1_c17520	PGA1_c17520 putative peptidyl-prolyl cis-trans isomerase A 1836751:1837257 reverse MW:18309	233.22	345.91	214.54	55.06	271.98	0	77.25	223.98	29.85	210	214.97	102.16	211.7	243.13	191.36	147.62	326.8	207.01	259.87	235.26	135.03	211.49	275.27	70.81	180.4	172.68	63.07	192.86	290.35	86.57
PGA1_c17530	pgk phosphoglycerate kinase Pgk 1837439:1838629 forward MW:40445	0	0	0	0	0	0	0	0	0	0	0	0	0	0	0	0	0	0	0	0	0	0	0	0	0	0	0	0	0	0
PGA1_c17560	pdhB pyruvate dehydrogenase E1 component subunit beta 1840518:1841903 forward MW:49193	0	73.78	0	0	0	0	0	0	0	0	0	0	0	0	0	0	0	0	0	77.63	0	0	0	0	0	0	0	0	0	0
PGA1_c17930	fabG 3-oxoacyl-[acyl-carrier-protein] reductase FabG 1874015:1874752 reverse MW:25290	0	0	0	0	0	0	0	0	0	0	0	0	0	0	0	0	0	0	0	0	0	0	0	0	0	0	0	0	0	0
PGA1_c17940	fabD malonyl CoA-acyl carrier protein transacylase FabD 1874839:1875771 reverse MW:31875	0	0	0	0	0	0	0	0	0	0	36.94	0	0	0	0	27.6	0	0	0	0	0	0	0	0	0	44.13	0	0	0	0
PGA1_c18050	PGA1_c18050 hypothetical protein 1886622:1887197 reverse MW:20468	26.81	0	48.21	0	31.26	0	0	0	0	0	0	0	0	0	0	0	0	0	0	34.34	33.44	26.81	0	32.15	0	0	0	0	0	0
PGA1_c18090	rpsF 30S ribosomal protein S6 1888654:1889007 forward MW:13478	83.62	0	36	0	30.32	0	0	0	0	56.13	96.58	0	0	164.91	38.29	0	108.99	62.55	0	126.81	29.68	0	47.78	0	35.53	42.78	0	0	22.43	0
PGA1_c18110	rplI 50S ribosomal protein L9 1889276:1889893 forward MW:21935	0	0	77.52	0	28.17	0	0	68.94	0	99.24	62.83	67.49	0	167.9	151.84	0	83	0	60.41	170.95	138.23	123.61	202.71	125.63	0	195.84	0	0	71.21	0
PGA1_c18140	cpdB1 2',3'-cyclic-nucleotide 2'-phosphodiesterase CpdB 1891239:1893197 forward MW:70028	0	0	0	0	0	0	0	0	0	0	0	0	0	0	0	0	29.55	0	27.78	0	0	0	0	0	0	0	0	0	0	0
PGA1_c18150	PGA1_c18150 hypothetical protein 1893496:1894764 forward MW:44944	219.51	517.52	389.58	34.04	439.18	49.51	99.37	390.31	87.44	125.35	412.83	221.81	169.79	1156.53	767.65	0	600.71	257.66	75.78	522.03	227.21	302	866.24	538.8	44.05	1149.08	132.1	0	296.29	52.19
PGA1_c18160	tig trigger factor Tig 1894977:1896308 reverse MW:48897	0	0	0	0	0	0	0	0	0	0	0	0	0	50.27	0	0	0	0	0	0	0	0	0	0	0	0	0	0	0	0
PGA1_c18170	PGA1_c18170 hypothetical protein 1896580:1897710 reverse MW:40169	361.41	195.5	168.12	128.44	331.35	83.77	0	256.88	102.53	243.57	430.79	228.17	298.32	305.45	228.82	104.9	298.68	203.15	299.63	333.03	232.5	206.41	308.45	177.83	308.02	288.68	145.98	261.11	251.84	191.4
PGA1_c18250	PGA1_c18250 hypothetical protein 1909769:1910062 reverse MW:10493	0	0	0	0	0	0	0	0	0	0	0	0	0	87.33	77.35	0	0	0	0	0	41.3	0	0	58.37	0	37.97	32.16	0	0	0
PGA1_c18260	PGA1_c18260 phage major tail tube protein 1910072:1910578 reverse MW:18008	63.03	0	63.32	0	88.54	0	0	0	0	0	105.44	0	25.82	127.86	34.11	0	138.31	0	31.82	92.4	46.85	83.19	194.3	96.37	0	160.77	0	0	83.78	0
PGA1_c18270	PGA1_c18270 major tail sheath protein 1910578:1911795 reverse MW:42732	228.56	141.5	195.94	0	271.5	53.58	0	0	0	35.16	24.16	0	136.5	242.7	196.71	0	131.28	136.36	123.93	183.6	120.43	189.45	262.42	98.76	150.81	286.51	51.02	86.63	201.87	36.14
PGA1_c18290	PGA1_c18290 hypothetical protein 1912312:1912722 reverse MW:14114	0	0	0	0	0	0	0	0	0	0	0	0	0	0	0	0	0	0	0	0	0	0	0	0	0	91.01	0	0	0	0
PGA1_c18300	PGA1_c18300 hypothetical protein 1912747:1913904 reverse MW:40444	393.89	165.13	150.07	46.66	305.62	0	0	0	0	94.3	107.52	0	176.72	420.34	175.53	0	319.8	54.43	104.27	336.25	121.84	261.84	370.15	127.07	107.13	404.08	52.28	60.49	134.06	0
PGA1_c18310	PGA1_c18310 hypothetical protein 1913904:1914461 reverse MW:19327	0	45.56	0	0	0	0	0	0	0	0	0	0	0	0	0	0	0	0	0	0	0	0	0	0	0	25.75	0	0	0	0
PGA1_c18330	PGA1_c18330 baseplate assembly protein J 1915049:1915948 reverse MW:30853	0	0	0	0	0	0	0	0	0	0	0	0	0	0	0	0	0	0	0	0	0	0	0	0	0	0	0	0	0	0
PGA1_c18390	PGA1_c18390 hypothetical protein 1918450:1918680 reverse MW:8121	40.76	143.42	218.68	72.11	62.96	0	0	0	0	53.78	59.45	69.7	70.8	63.26	179.37	0	65.26	81.11	64.62	128.29	94.77	0	87.06	124.45	93.32	52.05	159.8	57.18	76.96	53.85
PGA1_c18400	PGA1_c18400 peptidase U35, phage prohead HK97-like protein 1918755:1920785 reverse MW:72645	138.58	295.7	155.29	72.69	286.92	33.73	0	0	0	37.97	76.66	36.98	153.43	305.63	317.57	58.14	290.07	150.09	52.86	296.61	167.73	261.84	350.84	239.2	227.45	340.63	233.73	153.35	274.46	74.9
PGA1_c18410	PGA1_c18410 phage portal protein, lambda family 1920778:1922304 reverse MW:56803	0	0	0	0	0	0	0	0	0	0	0	0	0	0	0	0	0	0	0	0	0	0	0	0	0	33.09	0	0	0	0
PGA1_c18420	PGA1_c18420 hypothetical protein 1922370:1922900 reverse MW:19274	0	0	0	0	0	0	0	0	0	0	0	0	0	0	0	0	0	0	0	0	0	45.4	81.16	0	0	0	0	0	0	0
PGA1_c18490	PGA1_c18490 hypothetical protein 1927820:1929106 reverse MW:47861	0	0	0	0	0	0	0	0	0	0	0	0	0	0	0	0	0	0	0	0	0	0	0	0	0	58.08	0	0	0	0
PGA1_c18710	glnB1 nitrogen regulatory protein P-II 1941535:1941873 forward MW:12181	0	0	0	0	0	0	0	0	0	0	0	0	0	0	0	0	0	0	0	0	0	0	0	0	0	0	0	0	0	0
PGA1_c18720	glnA glutamine synthetase GlnA 1941967:1943373 forward MW:52237	0	43.8	50.32	0	71.21	0	0	0	0	0	43.37	0	0	198.02	0	0	127.53	0	0	182.01	0	70.09	162.78	0	30.35	172.92	0	0	159.38	0
PGA1_c18780	purB adenylosuccinate lyase PurB 1949520:1950824 forward MW:48308	0	57.31	0	0	0	0	0	0	0	0	0	0	0	0	0	0	51.8	0	0	0	0	0	0	0	0	0	0	0	0	0
PGA1_c18830	acnA aconitate hydratase AcnA 1955173:1957860 forward MW:96923	174.03	266.51	201.21	0	101.84	27.15	0	53.28	0	121.61	112.37	40.53	134.25	311.82	71.16	0	241.51	76.29	63.97	228.89	0	108.14	303.39	72.14	80.61	113.44	74.68	33.07	278.92	0
PGA1_c18970	PGA1_c18970 hypothetical protein 1967810:1968532 reverse MW:24819	0	0	0	0	0	0	0	33.65	0	0	0	0	0	0	0	0	0	0	0	27.66	0	0	28.29	0	0	80.85	0	0	0	0
PGA1_c19000	PGA1_c19000 putative quinoprotein 1971405:1972727 reverse MW:45305	64.62	39.99	69.75	0	125.33	0	162.46	201.87	72.62	70.56	62.67	81.47	48.78	93.96	71.71	59.77	130.16	64.67	164.83	151.84	100.19	33.03	156.58	0	62.74	89.93	81.21	86.21	117.51	40.97
PGA1_c19110	sodB superoxide dismutase SodB 1984570:1985169 reverse MW:22178	98.06	85.23	66.88	0	84.01	0	0	72.34	0	50.77	76.5	0	53.07	83.16	64.27	41.8	104.95	94.84	95.27	130.94	0	82.83	128.79	28.15	61.76	137.87	0	56.05	144.7	27.49
PGA1_c19120	PGA1_c19120 hypothetical protein 1985346:1985843 reverse MW:18132	299.25	255.92	232.81	74.28	270.2	116.23	135.93	258.7	136.12	287.61	323.4	256.15	176.61	259.77	220.36	0	305.35	229.02	330.39	361.47	269.7	245.28	291.12	161.01	176.76	293.96	200.23	174.09	240.42	212.07
PGA1_c19230	dusA tRNA-dihydrouridine synthase A 1996089:1997093 reverse MW:36063	0	0	0	0	0	0	0	0	0	0	0	0	0	0	0	0	0	0	0	0	0	0	0	0	0	0	0	0	0	0
PGA1_c19750	ndk nucleoside diphosphate kinase Ndk 2049060:2049482 reverse MW:15072	147.28	105.34	74.38	0	145.93	71.11	51.65	164.88	57.11	64.92	150.79	142.9	93.5	102.49	88.48	83.26	142.4	145.93	54.82	97.21	63.66	66	93.13	86.69	90.33	120.73	122.85	89.52	111.12	86.02
PGA1_c19800	pepA cytosol aminopeptidase PepA 2053367:2054842 reverse MW:51900	0	0	0	0	0	0	0	0	0	0	0	0	0	0	0	0	0	0	0	0	0	0	32.07	0	0	0	0	0	0	0
PGA1_c19840	PGA1_c19840 putative chaperone surA 2059592:2060761 forward MW:41720	0	0	0	0	0	0	0	0	0	0	0	0	0	0	0	0	0	0	0	0	0	0	0	0	0	0	0	0	0	0
PGA1_c19940	hipO hippurate hydrolase HipO 2068638:2069831 reverse MW:42429	0	0	0	0	0	0	0	0	0	0	0	0	0	0	0	0	0	0	0	0	0	0	0	0	0	0	0	0	0	0
PGA1_c20180	dctP2 TRAP transporter, subunit DctP 2093108:2094190 reverse MW:38332	106.49	344.57	121.6	0	73.18	0	0	148.64	0	26.5	124.92	0	27.48	27.07	0	0	154.94	99.38	23.42	96.42	0	0	81.53	0	0	52.92	0	0	101.48	0
PGA1_c20320	PGA1_c20320 hypothetical protein 2111503:2112276 forward MW:27868	0	0	0	0	0	0	0	0	0	0	0	0	0	0	0	0	0	39.44	0	0	0	0	0	0	0	0	0	0	0	0
PGA1_c20360	PGA1_c20360 putative glutamate carboxypeptidase 2116671:2118062 forward MW:51250	0	0	0	0	0	0	0	0	0	0	0	0	0	0	0	0	0	0	0	0	0	0	0	0	0	0	0	0	0	0
PGA1_c20560	PGA1_c20560 hypothetical protein 2131819:2132514 reverse MW:24828	74.14	54.88	96.73	108.08	142.47	76.65	64.41	312.82	60.24	167.34	56.32	112.13	98.47	96.09	0	0	170.69	0	81.17	209.01	48.51	145.65	69.35	0	138.75	169.4	61.91	60.55	179.66	84.28
PGA1_c20630	PGA1_c20630 glycerophosphoryl diester phosphodiesterase-like protein 2138152:2139411 forward MW:45291	0	0	0	0	0	0	0	0	0	0	0	0	0	0	0	0	0	0	0	0	0	0	0	0	0	0	0	0	0	0
PGA1_c20680	dctP3 C4-dicarboxylate-binding periplasmic protein DctP 2143245:2144246 reverse MW:36370	379.47	320.91	218.54	30.38	171.32	184.48	92.06	263.05	184.18	331.2	293.1	246.02	271.71	275.07	127.72	50.48	341.86	229.04	248.78	342.09	226.86	83.66	169.3	187.23	103.22	222.78	147.84	156.95	270.67	285.19
PGA1_c20710	PGA1_c20710 cytochrome P450 2148015:2149199 forward MW:44411	0	0	0	0	0	0	0	0	0	0	0	0	0	0	0	0	0	0	0	0	0	0	0	0	0	0	0	0	0	0
PGA1_c20780	PGA1_c20780 hypothetical protein 2154896:2155294 forward MW:14685	0	0	0	0	0	0	0	0	0	0	0	0	0	0	0	0	0	0	0	0	0	0	0	0	0	0	0	0	0	0
PGA1_c20790	fpr ferredoxin--NADP reductase Fpr 2155431:2156306 forward MW:32688	0	0	0	0	0	0	0	0	0	0	0	0	0	0	0	0	38.42	0	0	30.38	0	0	0	0	0	0	0	0	0	0
PGA1_c20800	PGA1_c20800 hypothetical protein 2156491:2157006 forward MW:18161	0	0	0	0	0	0	0	0	0	0	0	0	0	0	0	0	0	0	0	0	0	0	52.74	0	0	0	0	0	0	0
PGA1_c20820	PGA1_c20820 hypothetical protein 2158752:2159405 forward MW:24241	75.94	46.21	56.17	0	41.4	0	0	136.79	31.85	49.21	91.46	0	0	86.64	30.46	0	123.63	52.76	0	119.25	48.13	0	47.91	34.8	0	121.47	80.5	27.82	94.58	0
PGA1_c20830	PGA1_c20830 hypothetical protein 2159593:2160372 reverse MW:25788	0	0	0	0	0	0	0	0	0	0	0	0	0	0	0	0	0	0	60.59	0	0	0	0	0	0	0	0	40.27	0	0
PGA1_c20840	infC translation initiation factor IF-3 2160578:2161231 forward MW:24938	0	0	0	0	0	0	0	0	0	0	0	0	0	0	0	0	0	0	0	0	0	0	0	0	0	0	0	0	0	0
PGA1_c21000	PGA1_c21000 hypothetical protein 2179554:2179859 forward MW:9939	28.32	0	33.93	0	0	0	0	0	0	0	28.13	38.63	0	0	32.52	0	0	36.66	28.02	0	40.5	0	0	28.32	0	0	0	0	0	32.12
PGA1_c21060	cspA1 cold shock protein CspA 2183096:2183302 forward MW:7479	0	0	0	0	0	0	0	0	0	0	0	0	0	0	0	0	0	0	0	0	0	0	0	0	0	0	0	0	0	0
PGA1_c21190	PGA1_c21190 hypothetical protein 2193819:2194757 forward MW:31895	0	120.58	166.77	88.3	73.29	45.53	131.04	115.92	98.01	109.23	88.9	73.29	104.54	120.35	89.51	0	101.26	121.04	97.72	140.65	75.87	87.84	103.35	126.8	107.07	118.97	100.48	78.45	87.95	58.29
PGA1_c21210	PGA1_c21210 putative lactoylglutathione lyase 2196317:2196745 forward MW:16083	0	0	0	0	0	0	0	0	0	0	0	0	0	0	0	0	0	0	0	0	0	0	0	0	0	0	0	0	0	0
PGA1_c21610	PGA1_c21610 putative serralysin 2238657:2240105 forward MW:51534	0	107.37	83.41	0	73	0	0	210.18	125.28	97.13	172.51	177.13	30.3	145.03	161.2	0	183.75	152.09	89.08	139.8	155.2	128.22	150.6	121.87	85.89	158.41	81.49	0	80.5	48.06
PGA1_c21800	PGA1_c21800 putative transporter 2260871:2262688 reverse MW:64888	0	0	0	0	0	0	0	0	0	0	0	0	0	0	0	0	0	0	0	0	0	0	0	0	0	0	0	0	0	0
PGA1_c21840	guaD guanine deaminase GuaD 2266006:2267292 forward MW:46494	0	0	0	0	0	0	0	0	0	0	0	0	0	0	0	0	0	0	0	0	0	0	0	0	0	0	0	0	0	0
PGA1_c21940	rpmG 50S ribosomal protein L33 2275599:2275766 reverse MW:6380	0	0	0	0	0	0	0	0	0	0	0	0	0	0	0	0	0	0	0	0	0	66.88	0	0	0	0	0	0	0	0
PGA1_c21960	PGA1_c21960 hypothetical protein 2277182:2277955 reverse MW:26494	225.52	337.06	379.07	152.2	241.73	195.51	287.31	270.89	263.14	249.62	368.24	365.89	193.1	312.82	340.93	47.6	240.68	399.81	201	304.38	363.69	236.76	266.48	328.85	154.59	275.17	272.64	147.7	310.26	298.08
PGA1_c21970	gatA glutamyl-tRNA(Gln) amidotransferase subunit A 2277995:2279482 reverse MW:52408	0	0	0	0	0	0	0	26.36	0	0	0	0	0	0	0	0	0	0	0	0	0	0	0	0	0	0	0	0	0	0
PGA1_c22070	PGA1_c22070 hypothetical protein 2287980:2288507 forward MW:19325	0	0	0	0	0	0	0	0	0	0	0	0	0	0	0	0	0	0	0	0	0	0	0	0	0	0	0	0	0	0
PGA1_c22110	gsiB2 putative glutathione-binding protein GsiB 2291327:2292913 forward MW:57672	0	100.73	0	0	63.53	0	30.59	71.23	0	0	65.05	0	66.76	0	0	29.46	50.84	63.59	106.68	58.96	0	43.27	0	0	0	0	0	60.16	63.21	0
PGA1_c22270	PGA1_c22270 hypothetical protein 2313156:2313500 reverse MW:12610	0	0	39.36	0	0	30.18	0	0	32.63	0	0	35.88	0	0	39.46	0	0	0	0	0	0	0	0	0	0	0	0	0	0	41.4
PGA1_c22770	PGA1_c22770 transcriptional regulator, LysR family 2361307:2362230 forward MW:35129	0	0	0	0	0	0	0	0	0	0	0	29.31	0	0	0	0	0	0	0	0	0	41.2	0	0	0	0	0	0	0	0
PGA1_c22960	PGA1_c22960 hypothetical protein 2378960:2380204 reverse MW:46229	0	0	0	0	0	0	0	0	0	0	0	0	0	0	0	0	0	0	0	0	0	0	0	0	0	0	0	0	0	0
PGA1_c23500	ptsP phosphoenolpyruvate-protein phosphotransferase PtsP 2447079:2449319 reverse MW:83001	0	0	0	0	0	0	0	0	0	0	70.23	0	0	0	0	0	0	0	0	0	0	53.1	0	0	25.58	0	0	0	0	0
PGA1_c23510	lysC aspartokinase LysC 2449365:2450603 reverse MW:44640	0	0	0	0	0	0	0	0	0	0	0	0	0	0	0	0	0	0	0	43.61	0	0	0	0	0	0	0	0	0	0
PGA1_c23540	metZ O-succinylhomoserine sulfhydrylase MetZ 2454571:2455761 reverse MW:42239	0	0	0	0	0	0	0	0	0	0	0	0	0	0	0	0	0	0	0	0	0	0	0	0	0	0	0	0	0	0
PGA1_c23640	PGA1_c23640 hypothetical protein 2466142:2467917 reverse MW:65715	0	0	0	0	0	0	0	0	0	0	0	0	0	0	0	0	0	0	0	0	0	0	0	0	0	0	0	0	0	0
PGA1_c23680	PGA1_c23680 putative transcriptional regulator, crp family 2470259:2471020 forward MW:27287	0	0	0	0	0	0	0	0	0	0	0	0	0	0	0	0	0	0	0	0	0	0	0	0	0	0	0	0	0	0
PGA1_c23690	degP protease do 2471578:2473092 reverse MW:53999	0	0	0	0	0	0	0	0	0	0	0	0	0	0	0	0	0	0	0	0	0	0	0	0	0	0	0	0	0	0
PGA1_c23720	gor glutathione reductase Gor 2475476:2476831 reverse MW:48908	0	0	0	0	0	0	0	0	0	0	0	0	0	0	0	0	0	0	0	0	0	0	0	0	0	0	0	0	0	0
PGA1_c23820	purA adenylosuccinate synthetase PurA 2485583:2486896 reverse MW:47114	0	0	0	0	0	0	0	0	0	0	0	0	0	0	28.32	0	0	0	0	0	0	0	0	0	0	0	0	0	0	0
PGA1_c23980	efp translation elongation factor P 2503481:2504044 reverse MW:20914	0	44.61	0	0	0	0	0	0	0	0	0	0	0	0	0	0	0	0	0	0	0	0	0	0	0	0	0	0	0	0
PGA1_c24020	PGA1_c24020 putative outer membrane efflux protein 2507815:2509233 reverse MW:50444	0	0	0	0	0	0	0	29.55	0	0	0	0	0	0	0	0	27.13	0	53.78	0	0	0	0	0	0	0	0	0	0	0
PGA1_c24030	PGA1_c24030 putative protein-L-isoaspartate O-methyltransferase 2509370:2510023 reverse MW:22898	0	0	0	0	0	0	0	0	0	0	0	0	0	0	0	0	0	0	0	0	0	0	0	0	0	0	0	0	0	0
PGA1_c24060	PGA1_c24060 hypothetical protein 2511292:2511579 forward MW:9863	0	0	0	0	42.91	0	0	30.1	0	0	0	0	0	0	0	0	0	0	0	0	0	0	33.29	0	0	36.57	0	0	0	0
PGA1_c24120	PGA1_c24120 hypothetical protein 2517476:2517787 forward MW:11215	0	0	55.56	0	57.56	0	0	67.3	0	50.3	0	0	0	0	0	0	0	0	0	42.93	0	0	29.72	0	0	0	0	0	0	0
PGA1_c24150	PGA1_c24150 hypothetical protein 2519533:2520003 reverse MW:16714	509.77	461.7	411.14	213.8	415.23	269.92	333.48	430.59	275.84	369.07	456.88	344.6	409.49	418.02	406.7	205.03	450.04	350.83	354.26	487.98	438.46	291.71	381.96	286.42	354.28	478.2	281.87	349.09	417.5	345.6
PGA1_c24170	rpmB 50S ribosomal protein L28 2520595:2520885 reverse MW:10458	0	0	0	0	0	0	0	0	0	0	0	0	0	0	0	0	0	0	0	0	0	0	0	0	0	0	0	0	0	0
PGA1_c24260	gcrA cell cycle regulator GcrA 2531797:2532405 forward MW:21655	0	0	0	0	0	0	0	0	0	0	0	0	0	0	0	0	0	0	0	0	0	0	0	0	0	0	0	0	0	0
PGA1_c24270	PGA1_c24270 hypothetical protein 2532581:2533099 reverse MW:18280	63.84	71.53	21.51	0	0	0	0	0	0	0	31.37	0	0	0	0	0	0	47.84	134.67	52.5	0	0	0	0	0	0	32.83	65.83	49.39	0
PGA1_c24280	yghU uncharacterized GST-like protein YghU 2533493:2534374 forward MW:32988	0	0	0	0	0	0	0	0	0	0	0	0	0	0	0	0	0	0	0	0	0	0	0	0	0	0	0	0	0	0
PGA1_c24340	algC phosphomannomutase/phosphoglucomutase AlgC 2539364:2540860 forward MW:54437	0	0	0	0	0	0	0	0	0	0	0	0	0	0	0	0	0	0	0	0	0	0	0	0	0	0	0	0	0	0
PGA1_c24430	PGA1_c24430 peptidase M48-like protein 2547833:2548558 reverse MW:25864	216.01	256.29	193.67	113.49	218.52	101.19	125.96	319.59	111.66	258.52	187.12	174.87	112.25	277.93	177.08	134.31	271.2	187.67	248.32	304.69	118.23	198.43	116.68	117.36	108.41	153.04	93.41	128.9	209.07	73.23
PGA1_c24490	PGA1_c24490 methylmalonyl-CoA epimerase 2551283:2551687 reverse MW:14308	0	0	0	0	0	0	0	0	0	0	45.59	0	0	30.37	0	0	0	0	0	45.69	0	0	0	0	0	37.17	0	0	0	0
PGA1_c24530	aspS aspartyl-tRNA synthetase AspS 2555768:2557546 reverse MW:67226	0	0	0	0	0	0	0	0	0	0	0	0	0	0	0	0	0	0	0	0	0	0	0	0	0	34.81	0	0	0	0
PGA1_c24560	carB carbamoyl-phosphate synthase large chain 2559650:2563009 forward MW:120840	0	0	0	0	0	0	0	0	0	0	0	0	0	0	0	0	0	0	0	0	0	0	0	0	0	0	0	0	0	0
PGA1_c24770	PGA1_c24770 putative leucine-responsive regulatory protein 2582731:2583231 reverse MW:18399	0	0	0	0	0	0	0	0	0	0	0	0	0	0	0	0	0	0	0	0	0	0	0	0	0	0	0	0	0	0
PGA1_c24780	trxB thioredoxin reductase TrxB 2583474:2584415 forward MW:33667	0	0	0	0	0	0	0	0	0	0	0	0	41.52	0	0	0	0	0	0	0	0	0	0	0	0	0	0	0	39.76	0
PGA1_c24860	purE phosphoribosylaminoimidazole carboxylase catalytic subunit PurE 2590283:2590783 forward MW:17156	0	0	0	0	0	0	0	0	0	0	0	0	0	25.59	0	0	0	0	0	0	0	0	0	0	0	0	0	0	0	0
PGA1_c24920	groL 60 kDa chaperonin 2595815:2597467 reverse MW:57786	913.36	1095.65	800.39	387.02	1009.47	362.6	104.37	212.91	0	967.17	1051.76	693.87	1111.62	1370.14	861.88	272.22	1116.53	630.49	723.86	1197.96	789.59	770.37	1241.36	849.52	683.46	1262.94	731.35	422.77	995.3	527.44
PGA1_c24930	groS chaperonin GroS 2597546:2597833 reverse MW:10156	242.17	268.4	335.56	93.96	304.35	111.43	79.5	211.21	82.25	311.9	321.28	205.9	335.21	407.59	352.13	28.74	372.19	262.87	293.65	346.37	172.92	272.7	385.42	192.56	186.76	377.88	169.6	217.64	309.48	214.71
PGA1_c24950	PGA1_c24950 putative manganese-dependent inorganic pyrophosphatase 2598914:2599834 forward MW:33106	0	87.8	94.51	0	96.04	0	0	74.04	0	0	84.32	36.12	42.83	121.28	88.29	41.49	62.96	134.43	0	0	0	0	169.75	45.54	35.82	136.77	49.09	0	122.5	49.86
PGA1_c24970	PGA1_c24970 putative hydrolase, HAD superfamily 2602278:2603171 forward MW:32178	0	0	0	0	0	0	0	0	0	0	0	0	0	28.87	0	0	0	0	0	0	0	0	0	0	0	0	0	0	0	0
PGA1_c25050	prs ribose-phosphate pyrophosphokinase Prs 2608888:2609907 forward MW:37117	0	0	0	0	0	0	0	0	0	0	0	0	0	0	0	0	0	0	0	0	0	0	0	0	0	0	0	0	0	0
PGA1_c25090	atpD ATP synthase subunit beta 2611344:2612768 reverse MW:50472	0	0	0	0	55	0	0	0	0	0	0	0	0	64.74	0	0	0	0	0	72.59	0	0	34.5	0	0	69.53	0	0	0	0
PGA1_c25140	gloB hydroxyacylglutathione hydrolase GloB 2617150:2617923 forward MW:27867	0	0	0	0	0	0	0	0	0	0	0	0	0	0	0	0	0	0	0	0	0	0	0	0	0	0	0	0	0	0
PGA1_c25220	PGA1_c25220 extensin-like protein 2627019:2627882 reverse MW:30500	47.56	51.41	0	43.19	178.92	0	0	50.17	28.09	0	113.82	0	0	80.05	0	0	66.16	57.91	31.28	0	44.38	71.16	138.69	0	0	110.01	0	0	128.13	0
PGA1_c25280	rpsD 30S ribosomal protein S4 2631321:2631941 reverse MW:23599	90.56	0	0	0	0	0	0	0	0	26.46	39.46	0	0	63.2	41.53	0	92.56	0	0	0	0	0	0	0	0	60.5	0	26.57	74.22	0
PGA1_c25570	PGA1_c25570 putative glycine betaine transport system, substrate binding protein 2664070:2665032 forward MW:34204	0	0	0	0	0	0	0	0	0	0	0	0	0	0	0	0	0	0	0	0	0	0	0	0	0	0	0	0	0	0
PGA1_c26050	PGA1_c26050 putative cytochrome b561 2711493:2712044 forward MW:19312	0	0	0	0	0	0	0	0	0	0	0	0	34.9	0	0	0	31.19	27.54	0	0	0	0	34.89	0	0	0	0	0	0	0
PGA1_c26140	PGA1_c26140 hypothetical protein 2719004:2722342 reverse MW:116002	1691.07	1460.21	1447.58	844.25	1388.81	906.79	858.46	976.29	625.31	1360.49	1442.43	1221	1459.93	1585.09	1714.36	405.26	1509.51	1118.77	1264.43	1323.73	1381.91	1396.3	1498.5	1593.5	1335.18	1684.72	1139.54	1026.75	1129.97	929.58
PGA1_c26180	PGA1_c26180 hypothetical protein 2726604:2726861 reverse MW:9961	0	0	0	0	0	0	0	0	0	0	0	0	0	0	0	0	0	0	0	0	0	0	0	0	0	0	0	0	31.02	0
PGA1_c26240	PGA1_c26240 putative lysyl-tRNA synthetase 2731699:2733342 reverse MW:61418	0	0	0	0	0	0	0	0	0	0	0	0	0	0	0	0	39.69	0	0	0	0	0	0	0	0	0	0	0	0	0
PGA1_c26350	PGA1_c26350 hypothetical protein 2744602:2745153 forward MW:20676	0	0	0	0	0	0	0	0	0	0	0	0	0	0	0	0	0	0	0	0	0	0	0	0	0	0	0	0	0	0
PGA1_c26360	PGA1_c26360 cold shock protein 2745450:2745656 forward MW:7216	73	84.39	92.29	0	34.57	0	0	64.81	33.33	66.22	58.84	47.68	0	57.73	26.71	0	81.8	49.03	39.03	63.68	47.23	50.08	49	50.9	0	44.05	51.13	0	0	48.25
PGA1_c26370	PGA1_c26370 putative acyl-CoA thioesterase 2745786:2746427 reverse MW:22123	0	0	0	0	0	0	0	0	0	0	0	0	0	0	0	0	0	0	0	0	0	0	0	0	0	0	0	0	0	0
PGA1_c26430	gltX2 glutamyl-tRNA synthetase GltX 2752499:2753824 reverse MW:48653	0	0	0	0	0	0	0	0	0	25.34	0	0	0	0	27.96	0	0	0	0	0	0	0	67.33	0	0	57.13	0	0	0	0
PGA1_c26450	nadE glutamine-dependent NAD(+) synthetase NadE 2755629:2757287 reverse MW:60649	0	0	0	0	0	0	0	0	0	0	0	0	0	0	0	0	0	0	0	0	0	0	0	0	0	0	0	0	0	0
PGA1_c26460	PGA1_c26460 hypothetical protein 2757440:2758972 forward MW:53935	0	0	0	0	0	0	0	0	0	0	0	0	0	0	0	0	0	0	0	0	0	0	0	0	0	0	0	0	0	0
PGA1_c26470	leuA 2-isopropylmalate synthase LeuA 2759251:2760822 forward MW:56667	0	0	0	0	0	0	0	0	0	0	0	0	0	0	0	0	0	0	0	0	0	0	0	0	0	0	0	0	0	0
PGA1_c26590	dcp peptidyl-dipeptidase Dcp 2773524:2775539 reverse MW:74332	0	0	0	0	0	0	0	0	0	0	0	0	0	0	0	0	0	0	0	0	0	0	25.21	0	0	0	0	0	0	0
PGA1_c26610	PGA1_c26610 amino acid ABC transporter, substrate-binding protein 2776522:2777334 reverse MW:28753	71.97	29.83	0	0	0	0	0	34.53	0	36.04	0	0	0	0	0	0	46.79	0	46.4	88.44	59.83	0	25.17	31.68	0	42.48	0	0	48.64	0
PGA1_c26710	gshB glutathione synthetase GshB 2785944:2786876 reverse MW:34633	0	0	0	0	0	0	0	0	0	0	0	0	0	0	0	0	0	0	0	0	0	0	0	0	0	0	0	0	0	0
PGA1_c26740	PGA1_c26740 hypothetical protein 2788255:2789499 forward MW:41904	687.44	902.87	828.97	645.1	878.33	596	714.99	962.09	845.49	738.83	912.77	818.82	1010.35	853.27	784.18	672.7	821.28	823.48	732.22	824.63	826.17	893.32	863.13	758.71	777.43	831.85	718.3	664.73	890.67	802.89
PGA1_c26750	glnD uridylyltransferase GlnD 2789486:2792287 forward MW:105035	0	0	0	0	0	0	0	0	0	0	0	0	0	37.12	0	0	0	0	0	0	0	0	0	0	0	0	0	0	0	0
PGA1_c26780	cspA2 cold shock protein CspA 2795781:2795987 forward MW:7319	236.7	222.17	232.74	86.75	145.2	123.37	104.24	159.92	115.12	149.24	186.76	194.75	171.86	105.99	259.46	45.92	168.94	195.29	155.32	183.32	167.52	112.49	164.93	175.83	172.12	144.39	149.64	55.72	161.3	159.76
PGA1_c26870	PGA1_c26870 putative periplasmic binding protein 2803965:2804945 forward MW:35220	437.79	445.92	525.8	116.86	312.15	137.08	182.82	639.28	267.3	367.61	421.46	447.85	444.41	319.38	305.99	53.24	457.63	372.26	430.82	530.46	437.45	244.99	216.23	222.11	225.46	314.93	196.95	271.78	560.49	267.47
PGA1_c26900	PGA1_c26900 putative lipoprotein 2806769:2807800 forward MW:36757	0	0	0	0	0	0	0	0	0	0	0	0	0	0	0	0	0	0	0	0	0	0	0	0	0	0	0	0	0	0
PGA1_c27490	gap glyceraldehyde-3-phosphate dehydrogenase Gap 2864515:2865522 forward MW:36076	171.03	75.19	53.68	25.8	142.03	0	0	66.73	0	74.7	50.31	0	39.59	169.99	34.07	46.37	148.57	0	56.77	165.85	0	89.14	116.02	0	71.32	144.04	0	72.2	144.2	0
PGA1_c27520	PGA1_c27520 amine oxidoreductase-like protein 2867062:2868351 forward MW:48037	0	0	0	0	0	0	0	0	0	31.36	0	0	0	0	0	0	31.26	0	0	0	0	0	31.37	0	0	0	0	0	0	0
PGA1_c27750	PGA1_c27750 hypothetical protein 2891914:2892717 reverse MW:28169	183.13	163.91	64.29	35.93	163.46	0	37.86	84.36	0	102.44	54.05	64.39	133.65	32	90.48	0	166.54	35.36	96.99	136.33	108.01	0	39.17	0	0	137.56	0	0	76.89	0
PGA1_c27810	nadC nicotinate-nucleotide pyrophosphorylase 2897220:2898074 forward MW:29785	0	0	0	0	0	0	0	0	0	0	0	0	0	0	0	0	0	0	0	0	0	0	0	0	0	0	0	0	0	0
PGA1_c27930	PGA1_c27930 putative sugar ABC transporter, periplasmic binding protein 2910969:2912222 forward MW:44906	0	0	0	0	0	0	0	0	0	0	0	0	0	0	0	0	0	0	0	0	0	0	0	0	0	0	0	0	0	0
PGA1_c27980	pgi glucose-6-phosphate isomerase Pgi 2916497:2918137 forward MW:59051	0	0	0	0	49.66	0	0	0	0	0	0	0	0	0	0	0	0	0	0	0	0	0	0	0	0	35.24	0	0	0	0
PGA1_c27990	zwf2 glucose-6-phosphate 1-dehydrogenase 2918187:2919647 forward MW:53942	0	0	0	0	0	0	0	55.09	0	0	0	0	0	0	0	0	0	0	0	0	0	0	0	0	0	0	0	0	0	0
PGA1_c28000	edd phosphogluconate dehydratase Edd 2919714:2921537 forward MW:64008	0	0	0	0	0	0	0	0	0	0	0	0	0	0	0	0	0	0	0	0	0	0	0	0	0	0	0	0	0	0
PGA1_c28010	eda KHG/KDPG aldolase 2921541:2922188 forward MW:21642	28.03	0	30.98	0	0	0	0	34.94	0	0	0	0	0	48.64	0	0	0	0	0	46.85	0	0	37.72	0	0	0	0	0	44.4	0
PGA1_c28060	PGA1_c28060 putative sugar transport system, periplasmic protein 2926448:2927464 reverse MW:34763	42.32	29.45	0	0	0	0	0	31.93	0	0	0	0	0	0	0	0	0	0	0	0	0	0	0	0	0	0	0	0	0	0
PGA1_c28170	PGA1_c28170 putative basic membrane lipoprotein 2942196:2943272 forward MW:38323	250.58	294.56	286.87	49.31	246.74	78.7	88.79	285.45	85.32	227.46	245.22	203.51	230.19	231.82	97.76	91.86	252.32	184.09	350.52	308.48	258.68	79.78	253.21	96.12	120.61	186.97	79.39	116.05	292.54	114.03
PGA1_c28230	dmgdH3 dimethylglycine dehydrogenase DmgdH 2947814:2950393 reverse MW:96054	0	0	0	0	0	0	0	0	0	0	0	0	0	0	0	0	0	0	0	0	0	0	0	0	0	0	0	0	0	0
PGA1_c28310	PGA1_c28310 hypothetical protein 2961032:2962051 forward MW:35210	0	0	0	0	0	0	0	0	0	0	0	0	0	0	0	0	0	0	0	0	0	0	0	0	0	0	0	0	0	0
PGA1_c28340	icd isocitrate dehydrogenase [NADP] 2963864:2966236 forward MW:83831	210.75	162.57	230	0	136.12	0	0	115.01	0	204.38	78.29	0	116.1	286.94	138.67	32.56	134.85	136.72	134.37	134.78	94.18	43.15	215.69	72.59	0	101.88	0	71.55	192.82	54.86
PGA1_c28450	dppA putative periplasmic dipeptide transport protein DppA 2974611:2976251 forward MW:59542	0	60.89	0	0	0	0	0	26.83	0	40.84	62.51	83.89	0	26.21	56.1	26.42	87.68	59.6	0	49.15	31.7	0	0	0	0	0	0	38.05	109.57	52.05
PGA1_c28460	PGA1_c28460 putative metallopeptidase, family M24 2976403:2977503 forward MW:39806	0	0	0	0	0	0	0	0	0	0	0	0	0	0	0	0	30.46	0	0	0	0	0	0	0	0	0	0	0	0	0
PGA1_c28930	dapA dihydrodipicolinate synthase DapA 3034511:3035383 reverse MW:30437	0	0	0	0	51.57	0	0	26.35	0	0	0	0	0	0	0	0	48.97	0	50.99	0	0	0	35.37	0	0	0	0	0	0	28.68
PGA1_c29000	PGA1_c29000 inner membrane lipoprotein 3041466:3042125 reverse MW:22096	371.95	458.35	444.98	231.44	553.11	248.07	303.03	601.27	392.94	383.28	503.82	450.67	466.53	559.16	367.05	203.45	467.23	310.87	360.48	505.47	366.16	332.26	550.36	433.87	368.8	564.6	286.09	416.45	456.75	307.1
PGA1_c29150	PGA1_c29150 hypothetical protein 3052725:3053180 reverse MW:15661	0	0	0	0	0	0	0	0	0	0	0	0	0	0	0	0	0	0	0	0	0	0	0	0	0	0	0	0	0	0
PGA1_c29200	PGA1_c29200 putative molybdopterin-binding protein 3056668:3057390 reverse MW:25238	0	0	0	0	0	0	0	0	0	0	0	0	0	0	0	0	0	0	0	0	0	0	0	0	0	0	0	0	0	0
PGA1_c29230	map methionine aminopeptidase Map 3059229:3060038 forward MW:28896	0	0	0	0	0	0	0	0	0	0	0	0	0	0	0	0	0	0	0	0	0	0	0	0	0	0	0	0	0	0
PGA1_c29280	PGA1_c29280 peroxiredoxin 3063215:3063703 forward MW:16786	0	0	0	0	0	0	0	0	0	0	0	0	0	0	0	0	0	0	0	0	0	0	0	0	0	0	0	0	0	0
PGA1_c29320	PGA1_c29320 putative endoribonuclease L-PSP 3066072:3066530 reverse MW:15661	0	0	0	0	0	0	0	0	0	0	0	0	26.81	0	0	0	0	0	0	0	0	0	0	0	0	0	0	0	0	0
PGA1_c29360	PGA1_c29360 VacJ-like lipoprotein 3069885:3070664 forward MW:28483	0	0	0	0	0	0	22.32	0	0	0	0	0	32.95	0	0	0	0	0	0	61.9	0	0	57.83	0	0	0	0	0	0	0
PGA1_c29370	PGA1_c29370 putative toluene tolerance protein, Ttg2 family 3070654:3071262 forward MW:22256	69	103.69	0	0	31.16	0	0	0	0	27.2	0	0	0	0	0	0	0	56.26	101.35	80.54	0	0	70.28	0	0	56.49	0	0	65.36	0
PGA1_c29420	tyrB aromatic-amino-acid aminotransferase TyrB 3076250:3077434 reverse MW:42968	152.48	100.99	0	0	78.78	0	0	0	0	90.22	84.83	0	0	111.43	0	0	86.15	43.19	109.62	140.52	31.12	32.97	63.84	0	33.92	92.47	0	66.47	175.25	0
PGA1_c29430	PGA1_c29430 3-mercaptopyruvate sulfurtransferase 3077434:3078285 reverse MW:30997	0	0	0	0	0	0	0	0	0	0	0	0	0	0	0	0	0	0	0	0	0	0	0	0	0	0	0	0	0	0
PGA1_c29670	ibpA2 small heat shock protein IbpA 3104120:3104578 reverse MW:16799	0	0	0	0	0	0	0	0	0	0	0	0	0	0	0	0	0	0	0	0	0	0	0	0	0	0	0	0	0	0
PGA1_c29760	PGA1_c29760 hypothetical protein 3112330:3112698 reverse MW:13550	0	0	0	0	0	0	0	0	0	0	0	0	0	0	0	0	0	0	0	0	0	0	0	0	0	0	0	0	0	0
PGA1_c29830	leuB 3-isopropylmalate dehydrogenase LeuB 3120072:3121175 forward MW:39815	60.34	26.18	29.5	0	0	0	0	0	0	0	40.74	0	0	0	56.89	0	36.66	61.29	33.55	0	0	0	33.37	0	0	76.2	0	47.04	46.43	0
PGA1_c29890	hisS histidyl-tRNA synthetase HisS 3125223:3126710 reverse MW:53753	0	0	0	0	0	0	0	0	0	0	0	0	0	0	0	0	0	0	0	0	0	0	0	0	0	0	0	0	0	0
PGA1_c29940	hemE uroporphyrinogen decarboxylase HemE 3130905:3131939 reverse MW:37457	0	0	0	0	0	0	0	0	0	0	0	0	0	0	0	0	0	0	0	0	0	0	0	0	0	0	0	0	0	0
PGA1_c29950	hemC porphobilinogen deaminase HemC 3132050:3133012 forward MW:34212	0	0	0	0	0	0	0	0	0	0	0	0	0	0	0	0	0	0	0	0	0	0	0	0	0	0	0	0	0	0
PGA1_c29960	PGA1_c29960 glycosyl hydrolase-like protein 3133093:3133932 reverse MW:31436	0	0	0	0	0	0	0	0	0	0	0	0	0	0	0	0	0	0	0	0	0	0	0	0	0	0	0	0	0	0
PGA1_c30090	ccoP cytochrome c oxidase subunit 3 3146201:3147070 reverse MW:31495	0	0	0	0	0	0	0	0	0	0	0	0	0	0	0	0	0	0	0	37.19	0	0	0	0	0	0	0	0	0	0
PGA1_c30180	PGA1_c30180 ABC transporter extracellular solute-binding protein 3155686:3157608 reverse MW:72222	0	0	0	0	0	0	0	0	0	0	0	0	0	0	0	0	0	0	0	0	0	0	0	0	0	0	0	0	0	0
PGA1_c30310	PGA1_c30310 hypothetical protein 3168918:3169697 reverse MW:28381	0	0	0	0	0	0	0	0	0	0	0	0	0	0	0	0	0	0	0	0	0	0	0	0	0	0	0	0	0	0
PGA1_c30420	ald alanine dehydrogenase Ald 3177716:3178831 forward MW:38735	0	0	0	0	0	0	0	0	0	0	0	0	0	0	0	0	0	0	0	0	0	0	0	0	0	0	0	0	0	0
PGA1_c30450	PGA1_c30450 putative DJ-1/PfpI family protein 3180707:3181381 forward MW:23965	0	0	0	0	0	0	0	0	0	0	0	0	0	0	0	0	0	0	0	0	0	0	0	0	0	0	0	0	0	0
PGA1_c30460	dat D-alanine aminotransferase Dat 3181470:3182330 reverse MW:31557	0	0	0	0	0	0	0	27.8	0	0	0	0	0	0	0	0	0	0	0	0	0	0	0	0	0	0	0	0	47.27	0
PGA1_c30470	PGA1_c30470 mandelate racemase / muconate lactonizing enzyme 3182341:3183306 reverse MW:34187	0	0	0	0	0	0	0	0	0	0	0	0	0	0	0	0	0	0	0	0	0	0	0	0	0	0	0	0	0	0
PGA1_c30580	PGA1_c30580 hypothetical protein 3192136:3192462 forward MW:11838	0	67.11	0	0	0	0	0	0	0	0	84.73	38.46	0	0	0	0	0	0	0	0	0	0	0	0	0	0	0	0	0	0
PGA1_c30600	PGA1_c30600 hypothetical protein 3193078:3195957 forward MW:98614	0	0	0	0	0	0	0	0	0	0	0	0	0	0	0	0	50.65	0	0	54.25	0	0	0	0	0	0	0	0	0	0
PGA1_c31110	PGA1_c31110 ribonuclease E/G family protein 3250328:3251350 reverse MW:36544	0	0	0	0	0	0	0	0	0	0	0	0	0	0	0	0	0	0	0	0	0	0	0	0	0	0	0	0	0	0
PGA1_c31130	infA translation initiation factor IF-1 3252131:3252349 reverse MW:8285	0	0	0	0	0	0	0	0	0	0	0	0	0	0	0	0	0	0	0	0	0	0	0	0	0	0	0	0	26.77	0
PGA1_c31190	hisD4 histidinol dehydrogenase HisD 3255459:3256760 reverse MW:45931	0	0	0	0	0	0	0	0	0	0	0	0	0	0	0	0	0	0	0	0	0	0	0	0	0	0	0	0	0	0
PGA1_c31310	PGA1_c31310 hypothetical protein 3271019:3272143 reverse MW:40894	30.29	0	0	0	0	0	0	0	0	0	0	0	0	0	0	0	0	0	28.86	58.8	0	0	0	0	0	0	0	0	0	0
PGA1_c31410	PGA1_c31410 putative receptor family ligand-binding protein 3282104:3283288 forward MW:42778	0	0	0	0	0	0	0	0	0	0	47.1	0	0	0	0	0	0	0	0	51.77	0	0	0	0	0	0	0	0	28.4	0
PGA1_c31480	asd aspartate-semialdehyde dehydrogenase Asd 3289361:3290383 reverse MW:37251	0	85.49	0	0	100.31	0	0	40.36	0	0	98.02	0	81.23	74.49	0	0	0	28.26	0	132.53	0	34.33	54.62	0	72.21	62.23	26.76	60.35	51.82	0
PGA1_c31510	cynT carbonic anhydrase CynT 3293003:3293653 reverse MW:24059	0	0	0	0	29.65	0	0	0	0	0	0	0	0	0	0	0	0	0	0	0	0	0	0	0	0	0	0	0	0	0
PGA1_c31600	fghA S-formylglutathione hydrolase FghA 3300724:3301557 forward MW:30096	0	0	0	0	0	0	0	0	0	0	0	0	0	0	0	0	0	0	0	0	0	0	0	0	0	0	0	0	0	0
PGA1_c31720	PGA1_c31720 hypothetical protein 3315586:3316185 forward MW:20402	0	0	0	0	0	0	0	68.08	0	0	0	0	41.23	0	0	0	0	0	0	0	0	36.81	80.09	0	0	0	0	35.18	0	0
PGA1_c31750	PGA1_c31750 ABC transporter, ATP-binding protein 3317589:3318521 reverse MW:33795	0	0	0	30.61	26.24	0	31.63	0	0	0	0	0	0	0	0	0	0	0	0	0	0	0	0	0	0	0	0	0	0	0
PGA1_c31760	PGA1_c31760 hypothetical protein 3318593:3318775 forward MW:6573	46.01	0	0	0	0	0	0	0	0	30.22	0	0	0	0	0	0	30.63	0	0	37.21	0	0	0	0	0	0	0	0	0	0
PGA1_c31800	ygbM protein YgbM 3324706:3325458 reverse MW:27506	0	0	0	0	0	0	0	0	0	0	0	0	0	0	0	0	0	0	0	0	0	0	0	0	0	0	0	0	0	0
PGA1_c31940	mepA penicillin-insensitive murein endopeptidase MepA 3348896:3349819 forward MW:33957	37.76	31.93	25.54	0	0	0	0	105.75	0	37.28	0	0	0	29.97	0	0	30.06	66.66	0	36.6	27.25	0	0	30.65	0	26.35	27.34	0	25.94	0
PGA1_c31950	PGA1_c31950 hypothetical protein 3349792:3350721 forward MW:34024	27.27	28.47	0	0	37.97	0	40.27	26.14	0	0	29.95	0	0	37.89	30.13	0	31.69	0	35.4	33.79	0	35.71	35.16	27.53	0	37.79	0	0	31.44	0
PGA1_c32000	PGA1_c32000 cytochrome c 3354390:3354854 forward MW:16134	63.54	27.77	61.02	55.96	52.42	52.14	58.33	46.93	53.21	54.35	55.35	62.65	49.62	59.54	42.72	31.05	58.23	41.6	73.19	60.23	79.33	49.78	52.87	31.07	93.56	37.44	0	61.39	48.48	50.21
PGA1_c32030	glpK glycerol kinase GlpK 3357134:3358618 reverse MW:53447	0	0	0	0	24.64	0	0	0	0	0	0	0	0	0	0	0	0	0	0	0	0	0	0	0	0	0	0	0	0	0
PGA1_c32510	futA iron uptake protein FutA 3407557:3408573 forward MW:36300	195.37	253.29	126.25	0	0	70.41	81.94	178.49	51.7	177.92	141.73	38	274.65	125.39	0	89.67	186.84	239.57	266.62	179.44	123.22	90	59.19	0	0	58.16	40.94	129.51	138.25	115.39
PGA1_c32780	mntA manganese-binding lipoprotein MntA 3436843:3437853 reverse MW:35833	30.69	0	43.75	0	40.7	0	0	0	0	0	0	28.86	33.49	0	0	50.18	0	0	161.63	58.1	0	32.17	0	27.29	0	0	0	55.61	47.21	0
PGA1_c32800	PGA1_c32800 aldehyde dehydrogenase 3439092:3441500 forward MW:85407	0	0	0	0	0	0	0	0	0	0	0	0	0	0	0	0	0	0	0	40.67	0	0	0	0	0	0	0	0	0	0
PGA1_c32810	PGA1_c32810 peptidase, M16 family 3441598:3442917 reverse MW:47213	0	0	0	0	0	0	0	0	0	0	0	0	0	0	0	0	0	0	0	0	0	0	0	0	0	0	0	0	0	0
PGA1_c32820	PGA1_c32820 peptidase, M16 family 3442914:3444338 reverse MW:52526	0	0	0	0	0	0	0	0	0	0	0	0	0	0	0	0	0	0	0	0	0	0	0	0	0	0	0	0	0	0
PGA1_c32840	PGA1_c32840 hypothetical protein 3444634:3445149 reverse MW:18204	0	64.65	52.81	0	0	0	54.38	0	0	34.72	27.7	40.29	0	0	0	0	0	59.91	0	0	0	0	41.24	32.47	0	0	0	0	0	0
PGA1_c32860	purH bifunctional purine biosynthesis protein PurH 3445757:3447346 reverse MW:56408	0	0	0	0	43.68	0	0	33.7	0	0	0	0	0	0	0	0	0	0	0	0	0	0	0	0	0	0	0	0	0	0
PGA1_c32920	dapB dihydrodipicolinate reductase DapB 3451156:3451977 reverse MW:28351	0	0	0	0	0	0	0	0	0	0	0	0	0	0	0	0	0	0	0	0	0	0	0	0	0	0	0	0	0	0
PGA1_c32930	rbfA ribosome-binding factor A 3452092:3452487 forward MW:14901	0	0	0	0	0	0	0	0	0	0	0	0	0	0	0	0	0	0	0	0	0	0	44.05	0	0	0	0	0	0	0
PGA1_c33000	pnp polyribonucleotide nucleotidyltransferase Pnp 3458530:3460668 forward MW:76951	0	0	0	0	0	0	0	0	0	0	0	0	0	0	0	0	0	0	0	0	0	0	0	0	0	62.85	0	0	0	0
PGA1_c33020	PGA1_c33020 peroxiredoxin 3461592:3462242 reverse MW:23498	0	0	0	0	0	0	0	0	0	0	0	0	0	26.04	0	0	0	0	0	0	0	0	0	0	0	37.89	0	0	0	0
PGA1_c33180	PGA1_c33180 acetyl-CoA acetyltransferase 3477702:3478874 reverse MW:40214	0	0	0	0	0	0	0	0	0	0	0	0	0	0	0	0	0	0	0	0	0	0	0	0	0	0	0	0	0	0
PGA1_c33230	PGA1_c33230 thioredoxin-like protein 3482246:3483181 forward MW:32354	0	25.7	0	0	0	0	0	0	0	0	0	0	0	0	0	0	0	0	0	0	0	0	0	0	0	0	0	0	0	0
PGA1_c33300	lolA putative outer membrane lipoprotein LolA 3491419:3492006 forward MW:21001	92.6	0	64.36	0	26.65	0	0	0	0	97.05	0	0	0	0	0	0	0	36.61	81.78	0	48.75	0	41.8	0	0	0	0	0	57.48	0
PGA1_c33310	PGA1_c33310 hypothetical protein 3492074:3492661 reverse MW:22207	224.1	261.54	278.11	147.19	321.83	72.26	271.44	368.22	214.22	227.96	269.79	227.79	137.24	329.48	198.09	131.95	261.16	276.68	281.12	236.39	177.97	334.06	234.44	235.57	132.13	339.39	211.43	181.12	332.64	190.46
PGA1_c33320	PGA1_c33320 putative exodeoxyribonuclease III 3492787:3493575 reverse MW:29633	0	0	0	0	0	0	0	0	0	0	0	0	0	0	0	0	0	0	0	0	0	0	0	0	0	0	0	0	0	0
PGA1_c33380	opmA porin 3497140:3498081 reverse MW:31850	781.57	891.92	854.23	803.54	665.16	656.77	854.3	955.78	793.25	825.06	764.4	796.27	987.88	734.03	752.62	978.48	896.42	757.33	733.6	826.73	827.57	882.56	798.39	839.96	830.17	770.67	729.92	855.67	728.51	728
PGA1_c33390	PGA1_c33390 hypothetical protein 3498362:3498850 forward MW:17507	268.6	250.73	169.71	199.16	295.35	141.64	244.07	287.38	204.46	214.23	260.13	236.82	244.5	322.6	231.46	150.18	303.89	211.82	319.4	317.09	197.03	303.33	288.57	215.55	208.46	294.66	164.2	212.87	207.82	211
PGA1_c33400	leuS leucyl-tRNA synthetase LeuS 3498955:3501561 forward MW:96874	0	0	0	0	0	0	0	0	0	0	0	0	0	0	0	0	0	0	0	0	0	0	52.64	0	0	0	0	0	0	0
PGA1_c33410	PGA1_c33410 hypothetical protein 3501548:3502090 forward MW:18851	0	90.66	0	0	0	0	52.22	82.99	0	0	63.07	76.13	49.92	65.91	0	0	43.81	0	55.46	0	0	0	38.37	0	0	52.1	0	0	62.11	0
PGA1_c33470	PGA1_c33470 hypothetical protein 3506948:3508471 forward MW:53259	0	0	0	0	0	0	0	0	0	0	0	0	0	0	0	0	0	0	0	0	0	0	0	0	0	0	0	0	0	0
PGA1_c33480	pmbA protein PmbA 3508594:3509940 forward MW:46826	0	0	0	0	0	0	29.08	0	0	0	0	0	0	0	0	0	0	0	0	0	0	0	0	0	0	0	0	0	0	0
PGA1_c33520	PGA1_c33520 hypothetical protein 3513035:3513706 reverse MW:24404	98.43	150.84	83.65	0	119.83	0	0	195.48	64.89	94.73	152.59	126.05	119.27	109.07	67.56	93.7	264.23	123.3	318.29	196.63	51.2	0	95.18	62.13	35.07	123.67	51.67	87.03	28.54	26.72
PGA1_c33920	dctP5 TRAP transporter, subunit DctP 3556541:3557587 reverse MW:38155	0	57.92	0	0	0	0	0	0	0	0	42.14	0	0	0	0	0	0	0	0	51.93	0	0	0	0	0	0	0	0	0	0
PGA1_c34050	thiB thiamine-binding periplasmic protein ThiB 3568651:3569628 reverse MW:34550	36.04	154.55	68.47	0	88.87	0	45.98	177.42	0	62.8	74.03	31.63	26.03	0	50.74	0	142.36	39.37	83.89	152.38	37.14	0	94.17	34.11	0	99.86	0	41.99	285.6	0
PGA1_c34100	ohr organic hydroperoxide resistance protein Ohr 3574327:3574755 forward MW:14441	0	0	0	0	0	0	0	0	0	0	0	0	0	0	0	0	0	0	0	0	0	0	26.38	0	0	0	0	0	0	0
PGA1_c34110	ilvE branched-chain-amino-acid aminotransferase IlvE 3574870:3575736 reverse MW:31892	0	0	0	0	0	0	0	0	0	0	0	0	0	0	0	0	0	0	0	0	0	0	0	0	0	30.38	0	0	0	0
PGA1_c34160	ispA geranyltranstransferase IspA 3578371:3579270 forward MW:31733	0	0	0	0	0	0	0	0	0	0	0	0	0	0	0	0	0	0	0	0	0	0	0	0	0	0	0	0	0	0
PGA1_c34230	PGA1_c34230 putative HTH-type transcriptional regulator, AraC family 3587209:3588153 forward MW:34530	0	0	0	0	0	0	0	0	0	0	0	0	0	0	0	0	0	0	0	0	0	0	0	0	0	0	0	0	0	0
PGA1_c34240	ade adenine deaminase Ade 3588262:3590082 forward MW:64154	0	0	0	0	0	0	0	0	0	0	0	0	0	0	0	0	0	0	0	0	0	0	0	0	0	0	0	0	0	0
PGA1_c34260	hupB DNA-binding protein HU-beta 3591776:3592063 forward MW:10021	0	56.8	0	0	0	0	0	49.08	0	120.47	39.38	52.53	0	98.8	47.42	0	0	0	33.05	0	58.75	80.96	117.64	31.46	0	89.78	29.21	0	0	0
PGA1_c34290	msrA1 peptide methionine sulfoxide reductase MsrA 3593715:3594236 forward MW:19308	0	0	0	0	0	0	0	0	0	0	0	0	0	0	0	0	0	0	0	0	0	0	0	0	0	0	0	0	0	0
PGA1_c34330	kbl 2-amino-3-ketobutyrate coenzyme A ligase Kbl 3598662:3599849 reverse MW:42807	0	0	0	0	0	0	0	0	0	0	0	0	0	0	0	0	0	0	0	0	0	0	0	0	0	0	0	0	0	0
PGA1_c34380	PGA1_c34380 putative spermidine/putrescine transport system extracellular solute-binding protein 3604470:3605576 reverse MW:40531	113.99	111.55	202.45	0	87.36	0	0	61.81	0	0	117.05	0	47.68	25.08	0	0	48.85	53.85	62.23	225.81	119.12	0	58.73	83.24	69.42	71.67	32.29	77.9	30.2	0
PGA1_c34410	PGA1_c34410 HTH-type transcriptional regulator, GntR family 3608581:3609303 reverse MW:26063	0	0	0	0	0	0	0	0	0	0	0	0	0	0	33.65	0	0	0	0	0	0	0	0	0	0	0	0	0	0	0
PGA1_c34420	potF putrescine-binding periplasmic protein PotF 3609409:3610494 forward MW:39794	0	95.87	24.85	0	0	0	0	22.77	0	0	0	0	0	26.51	0	0	56.35	0	0	113.23	0	0	38.97	0	29.11	0	0	0	0	0
PGA1_c34500	cysQ 3'(2'),5'-bisphosphate nucleotidase CysQ 3617456:3618253 reverse MW:28547	0	0	0	0	0	0	0	0	0	0	0	0	0	0	0	0	0	0	0	46.56	0	0	0	0	0	51.64	0	0	0	0
PGA1_c34530	dnaK chaperone protein DnaK 3620047:3621966 forward MW:68821	60.2	0	63.73	0	82.18	0	0	125.78	0	111.5	174.66	51.45	0	249.55	68.46	0	49.53	37.01	0	179.11	58.82	111.02	303.32	66.82	0	212.68	41.68	0	142.42	50.72
PGA1_c34590	PGA1_c34590 putative peptidylprolyl isomerase 3629641:3630492 forward MW:30879	0	0	0	0	0	0	0	0	0	0	0	0	0	0	0	0	0	0	0	0	0	0	0	0	0	0	0	0	0	0
PGA1_c34610	PGA1_c34610 putative mutator MutT protein 3631721:3632119 forward MW:14814	0	0	0	0	0	0	0	0	0	0	0	0	0	0	0	0	0	0	0	0	0	0	0	0	0	0	0	0	0	0
PGA1_c34620	infB translation initiation factor IF-2 3632524:3635007 reverse MW:89213	0	0	0	0	0	0	0	41.59	0	0	0	0	0	0	0	0	0	0	0	0	0	0	0	0	0	0	0	0	0	0
PGA1_c34770	PGA1_c34770 hypothetical protein 3648913:3649554 reverse MW:23719	64.77	42.43	88.8	32.18	177.87	28.32	106.25	260.13	120.76	96.08	98.97	77.16	119.5	185.95	78.67	0	138.54	96.71	88.35	137.47	36.77	36.86	92.24	0	99.01	125.56	53.69	30.16	140.8	76.91
PGA1_c34780	PGA1_c34780 hypothetical protein 3649722:3650213 forward MW:17822	183.87	131.92	245.04	186.58	241.92	65.43	129.9	243.54	183.1	231.17	190.73	281.46	241.2	181.07	274.06	92.99	227.68	195.9	207.82	181.69	174.33	226.63	199.37	142.59	187.31	191.7	132.54	209.02	200.98	102.94
PGA1_c34790	PGA1_c34790 hypothetical protein 3650325:3650843 reverse MW:18832	80.39	175.44	74.15	57.17	109.25	28.86	0	216.42	51.73	156.67	75.57	49.11	31.52	142.35	79.31	0	201.32	105.56	160.47	126.85	117.72	127.18	92.54	44.14	36.03	96.53	84.43	0	159.32	68.91
PGA1_c34810	PGA1_c34810 putative RNA methyltransferase 3651723:3652970 reverse MW:44462	0	0	0	0	0	0	0	0	0	0	0	0	0	0	0	0	0	0	0	0	0	0	0	0	0	0	0	0	0	0
PGA1_c34920	argG argininosuccinate synthase ArgG 3664269:3665495 forward MW:45245	0	0	0	0	0	0	0	0	0	0	0	0	0	52.7	0	0	0	0	0	28.78	0	0	70.35	0	0	0	0	0	0	0
PGA1_c34980	PGA1_c34980 putative pfkB family carbohydrate kinase 3668927:3669799 reverse MW:30028	0	0	0	0	0	0	0	0	0	0	0	0	0	0	0	0	0	0	0	0	0	0	0	0	0	0	0	0	0	0
PGA1_c35010	grpE protein GrpE 3674940:3675503 reverse MW:20690	0	0	0	0	0	0	0	0	0	0	0	0	0	0	0	0	0	0	0	0	0	0	0	0	0	0	0	0	0	0
PGA1_c35030	rph ribonuclease PH 3676744:3677457 forward MW:25349	0	0	0	0	0	0	0	0	0	0	0	0	0	0	0	0	0	0	0	0	0	0	0	0	0	0	0	0	0	0
PGA1_c35180	secB protein-export protein SecB 3690195:3690689 reverse MW:18522	0	0	31.33	0	0	0	0	36.46	0	49.86	0	28.24	58.72	62.07	0	0	112.2	0	0	35.99	0	0	0	0	0	66.09	0	0	0	0
PGA1_c35300	trxA thioredoxin TrxA 3699324:3699644 reverse MW:11211	145.56	235.65	171.93	59.6	152.41	25.84	132.65	197.67	104.16	176.49	176.49	112.82	182.3	137	151.12	161.05	246.77	183.23	139.99	178.46	106.85	138.88	192.01	121.94	97.63	144	109.21	130.33	113.57	130.83
PGA1_c35420	ahcY adenosylhomocysteinase AhcY 3714325:3715716 forward MW:50800	0	0	0	0	0	0	0	0	0	0	0	0	0	0	0	0	0	0	0	0	0	0	0	0	0	0	0	0	0	0
PGA1_c35430	PGA1_c35430 PRC-barrel domain-containing protein 3715971:3716630 forward MW:22816	0	0	0	0	0	0	0	0	0	0	0	0	0	0	0	0	0	0	0	0	0	0	0	0	0	0	0	0	0	0
PGA1_c35470	yciI protein YciI 3718435:3718707 reverse MW:9777	34.5	50.19	27.4	0	29.38	0	0	0	0	46.66	0	0	0	35.38	0	0	40.34	0	0	0	0	0	0	0	0	40.65	0	0	0	0
PGA1_c35570	flgE flagellar hook protein FlgE 3729204:3730526 forward MW:45889	256.3	538.44	457.68	0	0	0	0	0	0	461.17	625.82	475.54	0	0	0	0	0	0	42.57	206.64	156.12	405.27	601.29	449.71	0	170.96	0	125.44	201.63	70.96
PGA1_c35580	flgK flagellar hook-associated protein FlgK 3730575:3732023 forward MW:51011	68.58	66.92	32.57	0	0	0	0	0	0	54.03	254.23	112.1	0	0	0	0	0	0	0	41.41	119.72	35.35	365.83	340.64	0	0	0	0	0	0
PGA1_c35590	PGA1_c35590 conserved hypothetical protein 3732027:3733034 forward MW:36655	0	53.18	26.72	0	0	0	0	0	0	0	84.11	0	0	0	0	0	0	0	0	0	0	28.39	61.01	28.96	0	0	0	0	0	0
PGA1_c35600	flgI flagellar P-ring protein FlgI 3733031:3734134 forward MW:38687	127.8	227.26	198.72	0	0	0	0	0	0	0	289.3	0	0	0	0	0	0	0	0	87.64	0	56.43	244.44	29.36	0	150.89	0	0	282.44	0
PGA1_c35760	flgH flagellar L-ring protein FlgH 3748913:3749653 reverse MW:26567	147.8	133	121.49	0	0	0	0	0	0	91.73	88.75	109.97	0	175.97	84.06	0	94.46	36.15	0	143.89	70.96	32.31	183.24	125.47	0	174.81	119.86	0	80.9	41.97
PGA1_c35780	flgG flagellar basal-body rod protein FlgG 3750069:3750854 reverse MW:27238	48.85	207.73	55.59	0	0	0	0	0	0	115.92	129.16	68.38	0	0	0	0	0	0	0	0	0	173.28	139.01	96	0	31.83	0	0	0	0
PGA1_c35790	flgF flagellar basal-body rod protein FlgF 3750865:3751581 reverse MW:25666	0	0	0	0	0	0	0	0	0	50.09	73.46	0	0	0	0	0	0	0	0	0	0	46.64	55.77	0	0	0	0	0	0	0
PGA1_c35810	fliE putative flagellar hook-basal body complex protein FliE 3751858:3752154 reverse MW:10459	0	0	0	0	0	0	0	0	0	28.83	0	0	0	0	0	0	0	0	0	0	0	95.19	72.88	51.52	0	0	0	0	42.59	0
PGA1_c35870	PGA1_c35870 putative flagellin 3756107:3756919 reverse MW:28082	684.48	810.41	817.82	0	0	0	0	0	0	419.78	400.83	415.01	37.86	146.47	0	0	0	0	290.66	369.33	250.25	611.3	841.11	690.53	0	63.28	45.95	42.33	0	0
PGA1_c35900	PGA1_c35900 putative flagellar hook-length control protein 3757896:3759599 forward MW:57747	0	145.01	27.65	0	0	0	0	0	0	219.84	346.83	134.82	0	0	0	0	0	0	0	0	0	457.75	591.21	392.02	0	0	0	212	222.25	94.04
PGA1_c35910	PGA1_c35910 putative flagellar hook capping protein 3759604:3760296 forward MW:24537	0	0	0	0	0	0	0	0	0	0	0	0	0	0	0	0	0	0	0	0	0	0	0	0	0	0	0	0	0	0
PGA1_c35970	PGA1_c35970 putative sigma(54) modulation protein 3766049:3766612 reverse MW:20694	0	0	0	0	0	0	0	0	0	0	0	0	0	0	0	0	0	0	0	0	0	0	0	0	0	0	0	0	0	0
PGA1_c35990	lptA OstA-like protein, similar to lipopolysaccharide export system protein LptA 3767708:3768187 reverse MW:16366	0	0	0	0	51.22	0	0	29.48	0	0	0	0	0	0	0	0	0	0	0	0	0	0	0	0	0	0	0	0	0	0
PGA1_c36100	gltB glutamate synthase [NADPH] large chain 3775380:3779912 forward MW:164009	0	0	28.98	0	30.68	0	0	0	0	0	0	29.18	0	0	27.65	0	0	0	0	34.31	37.53	0	30.99	35.04	0	0	0	0	36.23	0
PGA1_c36160	serB phosphoserine phosphatase SerB 3785936:3786865 forward MW:32696	0	0	0	0	0	0	0	0	0	0	0	0	0	0	0	0	0	0	0	0	0	0	0	0	0	0	0	0	0	0
PGA1_c36220	PGA1_c36220 hypothetical protein 3790037:3790615 forward MW:20614	120.39	191.57	125.65	0	89.78	43.85	31.6	155.43	0	148.23	187.4	122.26	78.99	177.6	131.24	0	95.26	181.46	239.73	214.77	104.86	89.21	193.57	133.5	50.94	171.49	50.06	64.68	140.44	0
PGA1_c36250	PGA1_c36250 putative metallopeptidase 3792441:3793682 reverse MW:43962	389.87	443.6	167.38	137.67	415.41	156.89	111.32	303.66	156.11	390.49	330.82	206.24	281.03	549.47	288.71	0	457.81	212.66	163.54	391.02	309.43	363.21	464.56	259.4	116.53	504.84	215.02	120.98	411.55	174.34
PGA1_c36280	PGA1_c36280 hypothetical protein 3794420:3795268 reverse MW:31849	0	0	0	0	0	0	0	0	0	0	0	0	0	0	0	0	0	0	0	0	0	0	0	0	0	0	0	0	0	0
PGA1_c36310	dapD 2,3,4,5-tetrahydropyridine-2,6-dicarboxylate N-succinyltransferase DapD 3797184:3798011 forward MW:29618	0	48.08	27.87	0	0	0	0	0	0	0	53.15	0	0	0	0	0	0	0	0	0	0	0	0	0	0	0	0	0	0	0
PGA1_c36330	hutG N-formylglutamate deformylase HutG 3799874:3800659 reverse MW:28943	0	0	0	0	0	0	0	0	0	0	0	0	0	0	0	0	0	0	0	0	0	0	0	0	0	0	0	0	0	0
PGA1_c36420	dapE succinyl-diaminopimelate desuccinylase DapE 3810367:3811524 forward MW:41212	0	0	0	0	0	0	0	0	0	0	0	0	0	0	0	0	0	0	0	0	0	0	0	0	0	0	0	0	0	0
PGA1_c36500	PGA1_c36500 enoyl-CoA hydratase/isomerase 3820010:3820786 forward MW:28048	0	0	0	0	0	0	0	0	0	0	0	0	0	0	0	0	0	0	0	0	0	0	0	0	0	0	0	0	0	0

## Sheet: Suppl. Tab. S5
Supplementary Table S5 - Differential gene expression in P. inhibens CtrA phophorelay mutants compared to the wild type. logCPM = log2 read count per gene per million reads, lfc = log2 fold change, fdr = false discovery rate.
locus tag	refseq_locus_tag	symbol	product	protein_id	functional group	logCPM	ctrA_lfc	cckA_lfc	chpT_lfc	ctrA_fdr	cckA_fdr	chpT_fdr
PGA1_262p00010	PGA1_RS18135		chromosome partitioning protein ParA	WP_014881632.1		5.46726	-0.037333	-0.00906473	-0.0950408	1	1	1
PGA1_262p00020	PGA1_RS18140		replication protein	WP_014881633.1		6.08644	-0.00151496	-0.0415877	-0.232436	1	1	1
PGA1_262p00030	PGA1_RS18145		hypothetical protein	WP_014881634.1		4.48871	-1.74588	-2.0068	-1.93509	8.95298e-59	1.17388e-75	3.58366e-72
PGA1_262p00040	PGA1_RS18150		sulfotransferase	WP_014881635.1		2.61447	0.283124	0.168269	0.0443459	1	1	1
PGA1_262p00050	PGA1_RS18155		glycosyl transferase	WP_014881636.1		5.12066	0.0810999	-0.0905299	-0.0686641	1	1	1
PGA1_262p00060	PGA1_RS18160		glycosyl transferase	WP_014881637.1		5.70376	0.0685701	0.0704899	0.024912	1	1	1
PGA1_262p00070	PGA1_RS18165		polymerase	WP_014881638.1		4.3704	-0.151681	-0.0785005	-0.218135	1	1	1
PGA1_262p00080	PGA1_RS18170		hypothetical protein	WP_014881639.1		5.36662	-0.0877868	-0.0864604	-0.258947	1	1	1
PGA1_262p00090	PGA1_RS18175		succinoglycan biosynthesis transporter	WP_014881640.1		6.06215	0.0115646	-0.0287681	-0.102762	1	1	1
PGA1_262p00100	PGA1_RS18180		glycosyl transferase family 2	WP_014881641.1		6.38597	0.0589778	0.142118	0.0745715	1	1	1
PGA1_262p00110	PGA1_RS18185		glycosyl transferase	WP_014881642.1		5.07879	-0.0752672	-0.100813	-0.0851965	1	1	1
PGA1_262p00120	PGA1_RS18190		glycosyl transferase	WP_014881643.1		4.65456	-0.0590565	-0.0312607	-0.114763	1	1	1
PGA1_262p00130	PGA1_RS18195		hypothetical protein	WP_014881644.1		5.34071	-0.0678587	0.0286819	-0.118254	1	1	1
PGA1_262p00140	PGA1_RS18200		ABC transporter substrate-binding protein	WP_014881645.1		3.12282	-2.36909	-2.48817	-2.36913	9.76094e-73	1.22631e-79	2.98963e-76
PGA1_262p00150	PGA1_RS18205	MCP	methyl-accepting chemotaxis protein	WP_014881646.1	chemotaxis	4.25952	-1.25656	-1.29561	-1.47416	4.62034e-26	5.8752e-28	3.72098e-36
PGA1_262p00160	PGA1_RS18210		branched-chain amino acid transporter	WP_014881647.1		-0.741944	0.866707	0.00738327	0.961027	1	1	1
PGA1_262p00170	PGA1_RS18215		branched-chain amino acid permease	WP_014881648.1		1.60818	0.0939398	0.0953903	-0.0759497	1	1	1
PGA1_262p00180	PGA1_RS18220		ArsR family transcriptional regulator	WP_014881649.1		4.32466	0.00435748	0.0697857	0.0560744	1	1	1
PGA1_262p00190	PGA1_RS18225		MFS transporter	WP_014881650.1		4.44361	0.222476	0.397471	0.19968	1	0.415021	1
PGA1_262p00200	PGA1_RS18230		LysR family transcriptional regulator	WP_014881651.1		2.24013	-0.000538659	-0.121915	0.173399	1	1	1
PGA1_262p00210	PGA1_RS18235		choline dehydrogenase	WP_014881652.1		4.42072	0.25823	0.196235	-0.00883247	1	1	1
PGA1_262p00220	PGA1_RS18240		mandelate racemase	WP_014881653.1		3.24207	-0.0640203	-0.193723	-0.178826	1	1	1
PGA1_262p00230	PGA1_RS18245		aldehyde dehydrogenase	WP_014881654.1		3.77796	-0.262105	-0.0946176	-0.159909	1	1	1
PGA1_262p00240	PGA1_RS18250		hypothetical protein	WP_014881655.1		5.51139	0.140336	0.110707	-0.175239	1	1	1
PGA1_262p00250	PGA1_RS18255		DNA starvation/stationary phase protection protein	WP_014881656.1		7.92801	0.139826	0.0287896	-0.123586	1	1	1
PGA1_262p00260	PGA1_RS18260		hypothetical protein	WP_014881657.1		6.62684	0.428589	0.393038	-0.149309	0.16271	0.632691	1
PGA1_262p00270	PGA1_RS18265		GntR family transcriptional regulator	WP_014881658.1		5.98892	-0.324021	-0.284537	-0.369034	1	1	0.214617
PGA1_262p00280	PGA1_RS18270		hypothetical protein	WP_014881659.1		6.8146	-0.409245	-0.268322	-0.456388	0.00112717	1	4.21706e-05
PGA1_262p00290	PGA1_RS18275		DNA-binding protein	WP_014881660.1		8.22678	0.0226343	0.103241	-0.408577	1	1	0.0263423
PGA1_262p00300	PGA1_RS18280		peptide ABC transporter substrate-binding protein	WP_014881661.1		7.37988	-0.450973	-0.339023	-0.334553	1.47481e-06	0.0083105	0.0115531
PGA1_262p00310	PGA1_RS18285		ABC transporter permease	WP_014881662.1		3.4102	-0.20099	-0.309888	-0.575575	1	1	0.0947759
PGA1_262p00320	PGA1_RS18290		nickel ABC transporter permease	WP_014881663.1		4.66236	-0.257484	-0.340941	-0.407458	1	0.706854	0.0341331
PGA1_262p00330	PGA1_RS18295		peptide ABC transporter substrate-binding protein	WP_014881664.1		4.85852	-0.357142	-0.301756	-0.333729	0.436219	1	1
PGA1_262p00340	PGA1_RS18300		peptide ABC transporter ATP-binding protein	WP_014881665.1		4.46739	-0.22411	-0.231123	-0.336308	1	1	1
PGA1_262p00350	PGA1_RS18305		Xaa-Pro aminopeptidase	WP_014881666.1		6.22579	-0.0879212	-0.247866	-0.42073	1	1	0.00902281
PGA1_262p00360	PGA1_RS18310	MCP	methyl-accepting chemotaxis protein	WP_014881667.1	chemotaxis	6.44556	-1.71654	-1.68538	-1.8558	4.34845e-93	2.24205e-90	1.38654e-108
PGA1_262p00370	PGA1_RS18315		succinoglycan biosynthesis protein ExoP	WP_014881668.1		5.95169	-0.367387	-0.334058	-0.520768	0.00811015	0.0549847	8.33402e-08
PGA1_262p00380	PGA1_RS18320		exopolysaccharide biosynthesis protein	WP_014881669.1		6.12716	0.100302	0.306644	-0.0843524	1	0.758723	1
PGA1_262p00390	PGA1_RS18325		galactose mutarotase	WP_014881670.1		7.63433	-0.493301	-0.398432	0.0240615	3.01423e-07	0.000504285	1
PGA1_262p00400	PGA1_RS18330		cytochrome-c peroxidase	WP_014881671.1		7.11131	-0.485622	-0.503949	-0.0579818	1.05129e-07	1.76851e-08	1
PGA1_262p00410	PGA1_RS18335		hypothetical protein	WP_014881672.1		6.66681	-0.571699	-0.575422	0.0495337	2.30894e-08	1.5562e-08	1
PGA1_262p00420	PGA1_RS18340		sugar kinase	WP_014881673.1		6.22782	-0.573087	-0.504273	0.0973784	0.000942049	0.0191682	1
PGA1_262p00430	PGA1_RS18345		D-xylose ABC transporter substrate-binding protein	WP_014881674.1		8.49146	-0.614711	-0.546903	0.0557066	2.17613e-07	1.9821e-05	1
PGA1_262p00440	PGA1_RS18350		sugar ABC transporter permease	WP_014881675.1		8.17144	-0.739916	-0.640251	0.183681	7.85768e-19	1.07225e-13	1
PGA1_262p00450	PGA1_RS18355		sugar ABC transporter ATP-binding protein	WP_014881676.1		8.0702	-0.768542	-0.645653	0.191738	8.50464e-23	1.18215e-15	1
PGA1_262p00460	PGA1_RS18360		MerR family transcriptional regulator	WP_014881677.1		5.89455	-0.0811247	0.0403131	0.183786	1	1	1
PGA1_262p00470	PGA1_RS18365		hypothetical protein	WP_014881678.1		3.98146	0.344311	0.315915	0.246785	1	1	1
PGA1_262p00480	PGA1_RS18370		hypothetical protein	WP_014881679.1		4.29293	0.44489	0.372219	0.0859223	0.223169	1	1
PGA1_262p00490	PGA1_RS18375		hypothetical protein	WP_014881680.1		4.02606	0.0202417	-0.0840623	-0.27873	1	1	1
PGA1_262p00500	PGA1_RS18380		ATP-dependent DNA ligase	WP_014881681.1		5.40302	0.135285	0.042219	-0.211853	1	1	1
PGA1_262p00510	PGA1_RS18385		DNA ligase-associated DEXH box helicase	WP_014881682.1		5.70134	0.696083	0.39552	-0.301515	0.00824765	1	1
PGA1_262p00520	PGA1_RS18390		MATE family efflux transporter	WP_014881683.1		5.00491	0.505331	0.395929	-0.248816	0.0116717	0.897868	1
PGA1_262p00530	PGA1_RS18395		DNA topoisomerase	WP_014881684.1		2.07743	0.320614	0.789437	-0.342431	1	0.00527958	1
PGA1_262p00540	PGA1_RS18400		aldehyde dehydrogenase	WP_014881685.1		5.50404	0.413509	0.425908	-0.356034	0.0207441	0.0102361	0.498792
PGA1_262p00550	PGA1_RS18405		radical SAM protein	WP_027246564.1		4.85503	0.231419	0.238125	0.317142	1	1	1
PGA1_262p00560	PGA1_RS18410		DNA polymerase	WP_014881687.1		5.45824	0.317257	0.3715	0.397698	0.669277	0.0420639	0.00956225
PGA1_262p00570	PGA1_RS18415		hypothetical protein	WP_014881688.1		4.89796	0.310077	0.229153	-0.314728	1	1	1
PGA1_262p00580	PGA1_RS18420		sugar transporter	WP_044041971.1		7.02075	0.409493	0.279215	-0.0455853	0.0587663	1	1
PGA1_262p00590	PGA1_RS18425		hypothetical protein	WP_014881690.1		6.34712	0.283133	0.227496	0.00837483	1	1	1
PGA1_262p00600	PGA1_RS18430		hypothetical protein	WP_044041938.1		7.4626	0.286345	0.240741	0.0456012	0.324646	1	1
PGA1_262p00610	PGA1_RS18435		serine/threonine protein phosphatase	WP_014881692.1		5.68269	0.0542827	0.0830175	0.0606754	1	1	1
PGA1_262p00620	PGA1_RS18440		aspartate-semialdehyde dehydrogenase	WP_014881693.1		6.36297	0.407825	0.337804	-0.183207	0.513084	1	1
PGA1_262p00630	PGA1_RS18445		transporter	WP_014881694.1		4.88378	-0.00634443	-0.0871978	0.228834	1	1	1
PGA1_262p00640	PGA1_RS18450		hypothetical protein	WP_014881695.1		8.76076	-0.379866	-0.541963	-0.190645	0.0426858	1.77012e-06	1
PGA1_262p00650	PGA1_RS18455		peptidoglycan-binding protein	WP_044041973.1		8.18157	0.126003	0.0790111	1.56546e-06	1	1	1
PGA1_262p00660	PGA1_RS18460		hypothetical protein	WP_044041976.1		4.5944	-0.321572	-0.355621	-0.224808	1	1	1
PGA1_262p00670	PGA1_RS18465		hypothetical protein	WP_014881698.1		5.85806	-0.112466	-0.145017	-0.194394	1	1	1
PGA1_262p00680	PGA1_RS18470		hypothetical protein	WP_014881699.1		4.86148	0.0314468	-0.041272	-0.125466	1	1	1
PGA1_262p00690	PGA1_RS18475		anti-sigma factor antagonist	WP_014881700.1		8.164	0.099824	0.0820723	0.0907332	1	1	1
PGA1_262p00700	PGA1_RS18480		UDP-glucose dehydrogenase	WP_014881701.1		4.96226	0.0405048	-0.0628964	0.0784147	1	1	1
PGA1_262p00710	PGA1_RS18485		serine/threonine protein kinase	WP_014881702.1		6.75229	-0.0446162	-0.192054	-0.206915	1	1	1
PGA1_262p00720	PGA1_RS18490		histidine kinase	WP_014881703.1		7.23775	-0.163751	-0.271285	-0.3092	1	0.667086	0.0818739
PGA1_262p00730	PGA1_RS18495		histidine kinase	WP_014881704.1		6.05701	-0.308408	-0.351757	-0.268903	0.242154	0.0203198	1
PGA1_262p00740	PGA1_RS18500		hippurate hydrolase	WP_014881705.1		4.07602	-0.838181	-0.767397	-0.350178	6.38731e-12	5.87343e-10	1
PGA1_262p00750	PGA1_RS18505		diaminopropionate ammonia-lyase	WP_014881706.1		5.78495	-1.01037	-0.89705	-0.232914	7.81146e-21	2.7792e-16	1
PGA1_262p00760	PGA1_RS18510		ArsR family transcriptional regulator	WP_014881707.1		4.99071	0.0905395	0.122731	-0.117159	1	1	1
PGA1_262p00770	PGA1_RS18515		membrane protein	WP_014881708.1		5.14372	0.235575	0.143159	-0.167616	1	1	1
PGA1_262p00780	PGA1_RS18520		NAD-dependent epimerase	WP_014881709.1		4.95354	-2.60031	-2.24077	0.174276	2.62146e-115	2.41655e-92	1
PGA1_262p00790	PGA1_RS18520		NAD-dependent epimerase	WP_014881709.1		-1.83459	0.31173	0.00750991	-0.423206	1	1	1
PGA1_262p00800	PGA1_RS18525	paaZ	phenylacetic acid degradation protein PaaZ	WP_014881711.1	TDA	5.8969	-2.90552	-2.95113	0.177057	3.44896e-157	1.8175e-162	1
PGA1_262p00810	PGA1_RS18530	tdaF	flavoprotein	WP_014881712.1	TDA	4.93293	-2.82996	-2.98834	0.152068	4.34352e-91	5.71478e-100	1
PGA1_262p00820	PGA1_RS18535		hypothetical protein	WP_014881713.1		3.38861	-1.71654	-2.11466	0.105989	7.79724e-20	3.5063e-29	1
PGA1_262p00830	PGA1_RS18540		hypothetical protein	WP_014881714.1		2.17343	-3.17097	-3.11158	0.0819583	2.11287e-38	2.04932e-38	1
PGA1_262p00840	PGA1_RS18545		phosphoesterase	WP_014881715.1		7.80663	-3.48313	-3.36003	0.159943	7.93219e-280	2.37296e-265	1
PGA1_262p00850	PGA1_RS18550		sodium:sulfate symporter	WP_014881716.1		4.25743	-2.97158	-2.64089	0.711678	6.44557e-70	1.70945e-59	0.000186176
PGA1_262p00860	PGA1_RS18555		tRNA-Thr(GGU) m(6)t(6)A37 methyltransferase TsaA	WP_014881717.1		6.52368	0.194242	0.272994	0.135402	1	1	1
PGA1_262p00870	PGA1_RS18560		ABC transporter substrate-binding protein	WP_014881718.1		8.57267	0.18579	0.270336	0.201643	1	1	1
PGA1_262p00880	PGA1_RS18565		ABC transporter permease	WP_044041983.1		6.12483	0.0401198	0.207599	0.23262	1	1	1
PGA1_262p00890	PGA1_RS18570		ABC transporter permease	WP_014881720.1		6.5627	-0.0339049	0.174434	0.0184165	1	1	1
PGA1_262p00900	PGA1_RS18575		ABC transporter ATP-binding protein	WP_014881721.1		5.53032	-0.0214019	0.108005	0.113545	1	1	1
PGA1_262p00910	PGA1_RS18580	tdaR1	gamma-glutamylcyclotransferase	WP_014881722.1	TDA	6.27617	-3.86929	-3.94423	0.0366971	4.50427e-107	1.22584e-110	1
PGA1_262p00920	PGA1_RS18585	tdaR2	peptidase M23	WP_014881723.1	TDA	7.28785	-4.05105	-3.95098	0.115481	1.16460165906407e-317	2.88005e-308	1
PGA1_262p00930	PGA1_RS18590	tdaR3	hypothetical protein	WP_014881724.1	TDA	7.42037	-3.92663	-3.72482	0.0689807	0	0	1
PGA1_262p00940	PGA1_RS18595	tdaE	acyl-CoA dehydrogenase	WP_014881725.1	TDA	8.9613	-3.93001	-3.779	0.0968486	0	0	1
PGA1_262p00950	PGA1_RS18600	tdaD	thioesterase	WP_014881726.1	TDA	8.13488	-3.90004	-3.96767	0.174181	0	0	1
PGA1_262p00960	PGA1_RS18605	tdaC	prephenate dehydratase	WP_014881727.1	TDA	6.37866	-3.68492	-3.66769	0.24821	1.99382e-212	1.00717e-212	1
PGA1_262p00970	PGA1_RS18610	tdaB	beta-aryl ether-cleaving enzyme	WP_014881728.1	TDA	6.95652	-1.84238	-1.81978	0.0610034	5.37259e-102	3.57226e-100	1
PGA1_262p00980	PGA1_RS18615	tdaA	LysR family transcriptional regulator	WP_014881729.1	TDA	7.06515	-1.45956	-1.52368	-0.331176	3.58854e-55	4.04053e-60	0.525935
PGA1_262p00990	PGA1_RS18620		LysR family transcriptional regulator	WP_014881730.1		4.1465	-0.222303	-0.181229	1.0266	1	1	1.45395e-16
PGA1_262p01000	PGA1_RS18625		peptide ABC transporter ATP-binding protein	WP_014881731.1		6.25443	0.0695292	0.0161022	1.7179	1	1	3.08843e-86
PGA1_262p01010	PGA1_RS18630		peptide ABC transporter substrate-binding protein	WP_014881732.1		4.75746	-0.169226	0.15524	2.12015	1	1	6.26394e-62
PGA1_262p01020	PGA1_RS18635		ABC transporter permease	WP_014881733.1		4.85925	-0.274168	-0.0172633	2.04929	1	1	1.38904e-77
PGA1_262p01030	PGA1_RS18640		ABC transporter permease	WP_014881734.1		4.66597	-0.118118	0.129137	2.11247	1	1	2.55334e-73
PGA1_262p01040	PGA1_RS18645		cytochrome c	WP_014881735.1		7.32786	-0.0921364	0.33392	2.19043	1	1	2.19893e-55
PGA1_262p01050	PGA1_RS19915		hypothetical protein	WP_014881736.1		9.40188	-0.0557958	-0.0791589	0.0588513	1	1	1
PGA1_262p01060	PGA1_RS18655		hypothetical protein	WP_014881737.1		7.58435	-0.151738	-0.137322	-0.12289	1	1	1
PGA1_262p01070	PGA1_RS18660					6.33892	-0.196221	-0.295449	-0.4334	1	1	1
PGA1_262p01090	PGA1_RS18665		ATP-binding protein	WP_014878829.1		2.84109	-0.0339167	-0.0094227	-0.104902	1	1	1
PGA1_262p01100	PGA1_RS18670		transposase	WP_044041503.1		2.60701	-0.0600728	-0.118266	-0.00649533	1	1	1
PGA1_262p01110	PGA1_RS18670		transposase	WP_044041503.1		0.436529	0.0721702	-0.179588	-0.244428	1	1	1
PGA1_262p01120	PGA1_RS18680		hypothetical protein			1.02326	-0.445971	0.201753	-0.230606	1	1	1
PGA1_262p01130	PGA1_RS18685		glutathione S-transferase	WP_014881742.1		2.77391	-0.212786	-0.156941	-0.0540929	1	1	1
PGA1_262p01140	PGA1_RS18690		hypothetical protein	WP_014881743.1		7.33924	-0.345151	-0.269801	-0.261366	0.0112574	0.860286	1
PGA1_262p01150	PGA1_RS18690		hypothetical protein	WP_014881743.1		2.57762	-0.138263	-0.174096	-0.121684	1	1	1
PGA1_262p01160	PGA1_RS18695		membrane protein	WP_014881745.1		4.39257	-0.211381	-0.0080099	0.304282	1	1	1
PGA1_262p01165	PGA1_RS18695		membrane protein	WP_014881745.1		3.1658	-0.113438	0.128839	0.341388	1	1	1
PGA1_262p01170	PGA1_RS18700		short-chain dehydrogenase	WP_014881747.1		4.67735	-1.22158	-1.51699	0.855191	0.00119662	1.33059e-06	0.837378
PGA1_262p01180	PGA1_RS18705		hypothetical protein	WP_014881748.1		2.73422	-1.94108	-2.16105	0.868388	8.64125e-14	5.39201e-17	0.0208211
PGA1_262p01190	PGA1_RS18710		hypothetical protein	WP_014881749.1		1.53921	-1.74067	-2.45505	1.00096	9.16708e-06	2.83962e-11	0.0499684
PGA1_262p01200	PGA1_RS18715		protein norD	WP_014881750.1		6.08063	-1.77946	-2.06355	0.862811	0.000655714	7.75487e-06	1
PGA1_262p01210	PGA1_RS18720		ATPase AAA	WP_014881751.1		6.74115	-1.77611	-2.15377	0.578567	0.00394366	2.03361e-05	1
PGA1_262p01220	PGA1_RS18725		nitric oxide reductase	WP_014881752.1		7.69636	-1.76669	-1.98426	0.363685	7.88839e-06	9.20869e-08	1
PGA1_262p01230	PGA1_RS18730		cytochrome c	WP_014881753.1		8.93316	-1.28548	-1.51928	0.210897	1.56309e-07	3.52983e-11	1
PGA1_262p01240	PGA1_RS18735		hypothetical protein	WP_014881754.1		3.51897	-1.57196	-1.6544	0.100436	1.41318e-15	2.11828e-17	1
PGA1_262p01250	PGA1_RS18740		Crp/Fnr family transcriptional regulator	WP_036766773.1		4.39555	-0.23382	-0.281095	0.0143593	1	1	1
PGA1_262p01260	PGA1_RS18745		nitrite reductase, copper-containing	WP_014881756.1		10.1411	-1.09755	-1.17905	-0.281192	4.60834e-21	1.639e-24	1
PGA1_262p01270	PGA1_RS18750		nitrate reductase	WP_014881757.1		6.93171	-1.04731	-1.14409	-0.176169	2.51763e-16	8.97616e-20	1
PGA1_262p01280	PGA1_RS18755		TetR family transcriptional regulator	WP_014881758.1		4.07714	0.325396	0.357971	0.0665603	1	1	1
PGA1_262p01290	PGA1_RS18760		AraC family transcriptional regulator	WP_014881759.1		6.67762	0.19117	0.138208	-0.0149229	1	1	1
PGA1_262p01300	PGA1_RS18765		cupin	WP_014881760.1		2.25965	-0.437095	-0.422934	-0.581282	1	1	1
PGA1_262p01310	PGA1_RS18770		flavin-containing monooxygenase	WP_014881761.1		3.67199	-0.389096	-0.320365	-0.336357	1	1	1
PGA1_262p01320	PGA1_RS18775		sulfurase	WP_014881762.1		5.12815	-0.11846	0.0355133	-0.00348339	1	1	1
PGA1_262p01330	PGA1_RS18780		MarR family transcriptional regulator	WP_014881763.1		4.16016	0.0605213	-0.0284587	0.0493058	1	1	1
PGA1_262p01340	PGA1_RS18785		hypothetical protein	WP_014881764.1		3.09505	0.336331	0.383136	0.258508	1	1	1
PGA1_262p01350	PGA1_RS18790		Vanillate O-demethylase oxidoreductase	WP_014881765.1		2.71622	0.317969	0.188948	0.176594	1	1	1
PGA1_262p01360	PGA1_RS18795		LysR family transcriptional regulator	WP_044041945.1		5.34633	0.0707741	-0.0760498	0.132086	1	1	1
PGA1_262p01370	PGA1_RS18800		(2Fe-2S)-binding protein	WP_014881767.1		2.86441	-0.0632583	-0.0817154	0.217634	1	1	1
PGA1_262p01380	PGA1_RS18805		aldehyde dehydrogenase	WP_014881768.1		3.03143	-0.165096	-0.329811	-0.088559	1	1	1
PGA1_262p01390	PGA1_RS18810		hypothetical protein	WP_014881769.1		-1.38353	0.553693	0.18549	-0.347774	1	1	1
PGA1_262p01400	PGA1_RS18815		dehydrogenase	WP_014881770.1		5.09621	-0.0554617	0.0147103	0.0611815	1	1	1
PGA1_262p01410	PGA1_RS18815		dehydrogenase	WP_014881770.1		1.10337	-0.0138643	0.040855	-0.186605	1	1	1
PGA1_262p01420	PGA1_RS18825		hypothetical protein	WP_014881772.1		2.04623	0.161334	-0.124227	-0.109561	1	1	1
PGA1_262p01430	PGA1_RS18830		hypothetical protein	WP_014881773.1		4.05338	0.0738445	0.0847554	-0.0724348	1	1	1
PGA1_262p01440	PGA1_RS18835		BCCT family transporter	WP_014881774.1		4.60301	0.542534	0.426696	-0.0941235	0.00111366	0.199938	1
[truncated: 3,815 more rows]

## Sheet: Suppl. Tab. S6
Supplementary Table S6 - Comparative differential gene expression in P. inhibens and D. shibae CtrA phophorelay mutants compared to the wild type.
[truncated: 148 more rows]

[truncated: 1 more sheets: Suppl. Tab. S7]
